# Supplementary material for: Age-related compositional and functional changes in the adult and breastfed buffalo rumen microbiome
Source: Front Microbiol. 2024 May 30;15:1342804. doi: 10.3389/fmicb.2024.1342804 (PMC11177756; doi:10.3389/fmicb.2024.1342804)
Supplement: Supplementary file 7 [file Table_1.XLSX]

## Sheet: Genus-Genus
Correlation coefficients and p-values of Genus—Genus
Genus	Genus	Correlation	pvalue
1XD8_76	UMGS1865	0.577475	0.000501407
1XD8_76	UMGS1487	0.658328	1.32e-06
1XD8_76	UBA9722	0.681218	5.49e-06
1XD8_76	UBA9475	0.527436	5.07e-05
1XD8_76	UBA3700	0.439074	0.33425
1XD8_76	UBA2658	0.13831	0.084183
1XD8_76	UBA1715	0.62466	1.15e-05
1XD8_76	RUG721	0.497225	0.73165
1XD8_76	RUG163	0.622029	3.72e-06
1XD8_76	Lawsonibacter	0.287077	0.113817
1XD8_76	Lactobacillus	0.574316	0.220673
1XD8_76	CAG_390	0.720766	2.6e-05
1XD8_76	CAG_306	0.200463	0.943911
1XD8_76	CAG_1782	0.195022	0.13171
1XD8_76	Anaerotignum	-0.37642	0.000843809
1XD8_76	1XD8_76	1	0
Acetatifactor	Zag111	-0.000578202	0.420437
Acetatifactor	Zag1	-0.0589732	0.259353
Acetatifactor	XBB1006	-0.160909	0.175957
Acetatifactor	Weimerbacter	-0.248381	0.067754
Acetatifactor	W1P29_020	0.194854	0.955078
Acetatifactor	W1P20_047	0.409355	0.331843
Acetatifactor	W0P31_042	0.132759	0.814715
Acetatifactor	W0P29_029	0.0917293	0.654836
Acetatifactor	W0P28_013	-0.098355	0.583514
Acetatifactor	unclassified-GWE2-31-10	-0.266767	0.0148079
Acetatifactor	UMGS874	-0.0112168	0.0297799
Acetatifactor	UMGS75	0.156268	0.747322
Acetatifactor	UMGS731	0.210748	0.777405
Acetatifactor	UMGS687	0.0803122	0.222933
Acetatifactor	UMGS268	0.0602761	0.522008
Acetatifactor	UMGS2037	0.326395	0.0799211
Acetatifactor	UMGS1976	0.0371184	0.933249
Acetatifactor	UMGS1883	-0.0890379	0.346759
Acetatifactor	UMGS1865	0.0181545	0.374108
Acetatifactor	UMGS1795	0.0867303	0.574053
Acetatifactor	UMGS172	-0.10257	0.214603
Acetatifactor	UMGS1707	0.283648	0.443206
Acetatifactor	UMGS1696	0.265251	0.72802
Acetatifactor	UMGS1688	0.310962	0.281759
Acetatifactor	UMGS1670	-0.0188483	0.0388596
Acetatifactor	UMGS1668	0.110841	0.599745
Acetatifactor	UMGS1600	0.277587	0.532236
Acetatifactor	UMGS1532	0.0743611	0.456586
Acetatifactor	UMGS1494	0.177237	0.837088
Acetatifactor	UMGS1487	0.239287	0.666594
Acetatifactor	UMGS1484	-0.00168381	0.903098
Acetatifactor	UMGS1387	0.000773602	0.53351
Acetatifactor	UMGS1322	-0.231394	0.231628
Acetatifactor	UMGS1279	-0.125649	0.185032
Acetatifactor	UMGS1225	0.252297	0.199549
Acetatifactor	UMGS1052	0.0405704	0.371432
Acetatifactor	UMGS1002	0.225781	0.897893
Acetatifactor	UBA9845	-0.337049	0.282313
Acetatifactor	UBA9732	-0.232539	0.17863
Acetatifactor	UBA9722	0.174092	0.77645
Acetatifactor	UBA9506	0.162022	0.671319
Acetatifactor	UBA9502	-0.033131	0.659198
Acetatifactor	UBA9475	0.369702	0.492525
Acetatifactor	UBA866	0.00531915	0.951578
Acetatifactor	UBA8612	0.199879	0.955431
Acetatifactor	UBA7862	0.117382	0.958962
Acetatifactor	UBA7642	-0.107372	0.900903
Acetatifactor	UBA7597	-0.150761	0.329809
Acetatifactor	UBA7573	0.252035	0.482335
Acetatifactor	UBA7488	-0.0859542	0.62652
Acetatifactor	UBA738	0.283187	0.501995
Acetatifactor	UBA737	0.0259605	0.510187
Acetatifactor	UBA733	-0.316489	0.124433
Acetatifactor	UBA7185	-0.0926984	0.0742036
Acetatifactor	UBA7182	-0.146917	0.624409
Acetatifactor	UBA7173	0.347142	0.0371493
Acetatifactor	UBA6984	-0.348193	0.1041
Acetatifactor	UBA6879	0.0816374	0.0642643
Acetatifactor	UBA6857	0.188141	0.744265
Acetatifactor	UBA6398	-0.135989	0.559064
Acetatifactor	UBA6382	-0.0725622	0.211707
Acetatifactor	UBA636	0.164431	0.348632
Acetatifactor	UBA6345	-0.181936	0.090814
Acetatifactor	UBA629	-0.00474098	0.230171
Acetatifactor	UBA5920	-0.0074588	0.312716
Acetatifactor	UBA5905	0.0915267	0.264946
Acetatifactor	UBA5578	0.0446346	0.586992
Acetatifactor	UBA5489	0.331714	0.467013
Acetatifactor	UBA5429	-0.0119223	0.426861
Acetatifactor	UBA5364	0.304578	0.03568
Acetatifactor	UBA4951	0.298451	0.0351118
Acetatifactor	UBA4855	-0.0711746	0.300217
Acetatifactor	UBA4717	-0.00478113	0.524591
Acetatifactor	UBA4644	0.290373	0.914647
Acetatifactor	UBA4636	-0.193511	0.496476
Acetatifactor	UBA4626	-0.0575137	0.614895
Acetatifactor	UBA4372	0.0161887	0.232033
Acetatifactor	UBA4363	0.153917	0.470424
Acetatifactor	UBA4334	0.0577012	0.297616
Acetatifactor	UBA3857	0.148242	0.885738
Acetatifactor	UBA3839	5.78e-05	0.36062
Acetatifactor	UBA3830	0.267345	0.862737
Acetatifactor	UBA3824	0.0620411	0.376918
Acetatifactor	UBA3792	0.407146	0.15927
Acetatifactor	UBA3766	0.0319149	0.709499
Acetatifactor	UBA3738	0.212142	0.993898
Acetatifactor	UBA3700	-0.196641	0.108312
Acetatifactor	UBA3637	0.0531449	0.781156
Acetatifactor	UBA3631	0.0134135	0.433819
Acetatifactor	UBA3388	0.0701896	0.46695
Acetatifactor	UBA3210	0.107314	0.395458
Acetatifactor	UBA3207	-0.146161	0.148447
Acetatifactor	UBA3206	-0.0363094	0.456534
Acetatifactor	UBA3054	0.100257	0.68921
Acetatifactor	UBA2943	0.08395	0.337205
Acetatifactor	UBA2918	-0.0550416	0.251664
Acetatifactor	UBA2897	0.265842	2.13e-07
Acetatifactor	UBA2883	-0.0165361	0.773143
Acetatifactor	UBA2882	-0.176183	0.321239
Acetatifactor	UBA2868	0.245606	0.992449
Acetatifactor	UBA2862	0.325278	0.840687
Acetatifactor	UBA2856	0.310823	0.875344
Acetatifactor	UBA2821	0.0856317	0.449802
Acetatifactor	UBA2813	0.01168	0.997308
Acetatifactor	UBA2810	-0.051113	0.0664598
Acetatifactor	UBA2658	0.603718	0.255481
Acetatifactor	UBA2450	0.0801943	0.573268
Acetatifactor	UBA2357	-0.138938	0.904605
Acetatifactor	UBA2009	0.0403627	0.820257
Acetatifactor	UBA1820	-0.149736	0.543755
Acetatifactor	UBA1786	-0.0182701	0.228518
Acetatifactor	UBA1784	-0.139685	0.20352
Acetatifactor	UBA1777	0.198196	0.965021
Acetatifactor	UBA1776	0.0785071	0.99707
Acetatifactor	UBA1775	0.0701889	0.520508
Acetatifactor	UBA1765	-0.173398	0.187757
Acetatifactor	UBA1757	-0.0547541	0.463662
Acetatifactor	UBA1756	-0.122572	0.184654
Acetatifactor	UBA1752	0.245773	0.600294
Acetatifactor	UBA1740	0.00982886	0.271452
Acetatifactor	UBA1738	0.033765	0.41823
Acetatifactor	UBA1732	-0.0932613	0.395364
Acetatifactor	UBA1731	0.107424	0.652725
Acetatifactor	UBA1723	-0.0524977	0.472467
Acetatifactor	UBA1715	0.0551154	0.669193
Acetatifactor	UBA1712_A	0.0573543	0.500824
Acetatifactor	UBA1711	0.0684551	0.383804
Acetatifactor	UBA1709	-0.144101	0.438313
Acetatifactor	UBA1691	0.0201232	0.677297
Acetatifactor	UBA1685	-0.00867253	0.357173
Acetatifactor	UBA1436	-0.371542	0.121195
Acetatifactor	UBA1409	-0.142261	0.216724
Acetatifactor	UBA1407	-0.234389	0.277595
Acetatifactor	UBA1380	0.0419196	0.679405
Acetatifactor	UBA1254	-0.134791	0.137178
Acetatifactor	UBA1248	0.0545791	0.370228
Acetatifactor	UBA1232	-0.175648	0.0619907
Acetatifactor	UBA1231	-0.019184	0.656049
Acetatifactor	UBA1219	0.103519	0.739624
Acetatifactor	UBA1217	-0.107308	0.389543
Acetatifactor	UBA1213	-0.209181	0.322088
Acetatifactor	UBA1212	0.164315	0.723627
Acetatifactor	UBA1205	0.227451	0.440121
Acetatifactor	UBA1201	0.127006	0.956428
Acetatifactor	UBA11963	0.319195	0.595933
Acetatifactor	UBA1195	-0.0187327	0.259514
Acetatifactor	UBA1189	0.0686864	0.914937
Acetatifactor	UBA1188	-0.0164219	0.180837
Acetatifactor	UBA1181	0.168594	0.890459
Acetatifactor	UBA1179	-0.0185597	0.391075
Acetatifactor	UBA1177	0.0356152	0.5218
Acetatifactor	UBA1174	-0.197707	0.24158
Acetatifactor	UBA11549	-0.195947	0.421591
Acetatifactor	UBA11540	0.215013	0.782362
Acetatifactor	UBA11524	0.286425	0.393215
Acetatifactor	UBA11517	-0.162373	0.307614
Acetatifactor	UBA11471	0.104764	0.533015
Acetatifactor	UBA11452	-0.182533	0.194472
Acetatifactor	UBA1081	0.402521	0.0310386
Acetatifactor	UBA1067	0.00393154	0.269762
Acetatifactor	UBA1066	0.262446	0.259148
Acetatifactor	UBA10281	-0.11079	0.511794
Acetatifactor	Treponema_F	0.0838344	0.802198
Acetatifactor	Treponema_D	-0.168941	0.510437
Acetatifactor	Tidjanibacter	-0.0465452	0.249972
Acetatifactor	Thiopseudomonas	0.0598234	0.882539
Acetatifactor	Thermomonas	0.0286202	0.434796
Acetatifactor	SZUA_448	0.0731411	0.428119
Acetatifactor	Synergistes	0.00265965	0.969122
Acetatifactor	Sutterella	-0.0151169	0.999825
Acetatifactor	Succinivibrio	-0.0109852	0.815215
Acetatifactor	Succiniclasticum	0.537697	0.00808825
Acetatifactor	Stomatobaculum	0.185829	0.149707
Acetatifactor	Spiro_02	-0.092394	0.234139
Acetatifactor	Spiro_01	0.222839	0.928887
Acetatifactor	Slackia_A	0.39475	0.535286
Acetatifactor	Sharpea	-0.0154949	0.844842
Acetatifactor	SFWF01	0.143927	0.84852
Acetatifactor	SFVR01	-0.0664894	7.93e-05
Acetatifactor	SFTJ01	-0.0869615	0.981208
Acetatifactor	SFRY01	0.175248	0.707306
Acetatifactor	SFMI01	0.0317424	0.303107
Acetatifactor	SFLA01	0.120256	0.653543
Acetatifactor	SFFH01	0.279535	0.390336
Acetatifactor	SFEL01	0.115117	0.531216
Acetatifactor	SFEB01	-0.14085	0.102122
Acetatifactor	SFDP01	0.0895635	0.770167
Acetatifactor	Selenomonas_C	0.0634829	0.00118858
Acetatifactor	Selenomonas_A	0.14906	0.729523
Acetatifactor	Schaedlerella	-0.191784	0.115097
Acetatifactor	Saccharofermentans	0.178191	0.820523
Acetatifactor	Ruthenibacterium	0.0437095	0.918679
Acetatifactor	Ruminococcus_E	0.19704	0.671087
Acetatifactor	Ruminococcus_B	0.0194871	0.914185
Acetatifactor	Ruminococcus_A	-0.0583198	0.243516
Acetatifactor	Ruminococcus	-0.015148	0.414114
Acetatifactor	Ruminobacter	-0.245259	0.334444
Acetatifactor	RUG841	-0.159709	0.924227
Acetatifactor	RUG806	-0.176193	0.116055
Acetatifactor	RUG762	0.197739	0.799597
Acetatifactor	RUG754	0.277058	0.875539
Acetatifactor	RUG721	0.0602451	0.676128
Acetatifactor	RUG705	0.168807	0.938565
Acetatifactor	RUG666	0.242761	0.983144
Acetatifactor	RUG658	0.0379278	0.446742
Acetatifactor	RUG592	0.0138186	0.298032
Acetatifactor	RUG591	0.204099	0.984505
Acetatifactor	RUG572	0.148705	0.864235
Acetatifactor	RUG563	0.0528446	0.187962
Acetatifactor	RUG472	0.191952	0.767955
Acetatifactor	RUG420	0.470629	0.046007
Acetatifactor	RUG410	0.118062	0.660718
Acetatifactor	RUG334	-0.0640102	0.217378
Acetatifactor	RUG306	0.143221	0.913258
Acetatifactor	RUG293	0.0369535	0.521423
Acetatifactor	RUG210	-0.179579	0.297123
Acetatifactor	RUG163	0.0738364	0.720699
Acetatifactor	RUG023	-0.041975	0.282557
Acetatifactor	Rs_D84	0.0360777	0.406654
Acetatifactor	Roseburia	0.202827	0.568721
Acetatifactor	RC9	0.337188	0.0967342
Acetatifactor	QAMI01	-0.152398	0.311933
Acetatifactor	QALS01	0.111301	0.866835
Acetatifactor	QALR01	0.049205	0.182368
Acetatifactor	Pyramidobacter	0.0692646	0.92197
Acetatifactor	Pseudomonas_F	-0.120722	0.325258
Acetatifactor	Pseudobutyrivibrio	-0.191489	0.186763
Acetatifactor	Prevotellamassilia	-0.144773	0.424078
Acetatifactor	Prevotella	-0.0966697	0.859047
Acetatifactor	Porphyromonas	-0.0823479	0.736377
Acetatifactor	Phocaeicola	-0.339269	0.0915832
Acetatifactor	Phil12	0.176226	0.801609
Acetatifactor	Phil1	-0.000463003	0.941731
Acetatifactor	Phascolarctobacterium_A	0.480587	0.000756422
Acetatifactor	Phascolarctobacterium	0.555347	0.0293992
Acetatifactor	Petrimonas	-0.163969	0.443886
Acetatifactor	Pelistega	-0.0921633	2.01e-08
Acetatifactor	PeH17	0.0661463	0.191133
Acetatifactor	Paraprevotella	0.165241	0.799204
Acetatifactor	Paramuribaculum	0.125582	0.977006
Acetatifactor	Parabacteroides	-0.37234	0.435908
Acetatifactor	Oscillibacter	0.460453	0.0580384
Acetatifactor	Oribacterium	0.357376	0.659025
Acetatifactor	Olsenella_B	-0.0164783	0.927287
Acetatifactor	Olsenella	0.203579	0.748334
Acetatifactor	Olegusella	0.282675	0.529212
Acetatifactor	Odoribacter	-0.166512	0.381702
Acetatifactor	NK4A136	0.0474098	0.653013
Acetatifactor	NK3B98	0.0119103	0.353272
Acetatifactor	Negativibacillus	0.0371184	0.0498179
Acetatifactor	MX_02	-0.16935	0.0991433
Acetatifactor	Mogibacterium	0.331175	0.826934
Acetatifactor	Mitsuokella	-0.0741811	0.00625148
Acetatifactor	Methanomicrobium	-0.0685662	0.219397
Acetatifactor	Methanomethylophilus	-0.0286202	0.869487
Acetatifactor	Methanocorpusculum	0.287474	0.588222
Acetatifactor	Methanobrevibacter_B	0.56905	0.823896
Acetatifactor	Methanobrevibacter_A	0.311401	0.207031
Acetatifactor	Methanimicrococcus	-0.13104	0.314293
Acetatifactor	Megasphaera_B	0.0603625	0.216454
Acetatifactor	Megasphaera	-0.124884	7.62e-05
Acetatifactor	Mediterraneibacter	0.0705406	0.832043
Acetatifactor	Marinospirillum	-0.0387024	0.683755
Acetatifactor	M3	-0.210523	0.0709783
Acetatifactor	Limosilactobacillus	0.345092	0.000587419
Acetatifactor	Ligilactobacillus	0.070712	0.948469
Acetatifactor	Lawsonibacter	0.269673	0.730441
Acetatifactor	Lactobacillus	0.316543	0.4686
Acetatifactor	Lachnoclostridium_A	0.127428	0.962601
Acetatifactor	Klebsiella	0.167091	0.839529
Acetatifactor	Kandleria	0.123616	0.954453
Acetatifactor	ISO4_G1	-0.192146	0.137994
Acetatifactor	ISDg	0.182123	0.542211
Acetatifactor	Holdemania	0.263876	0.772741
Acetatifactor	Holdemanella	0.156124	0.500416
Acetatifactor	GCA_900199385	0.252544	0.331447
Acetatifactor	Gastranaerophilus	-0.0237186	0.592025
Acetatifactor	Ga6A1	-0.104648	0.227156
Acetatifactor	G11	0.117429	0.993432
Acetatifactor	Fretibacterium	0.299838	0.744847
Acetatifactor	Fournierella	0.212483	0.954271
Acetatifactor	Flavonifractor	0.179931	0.641472
Acetatifactor	Firm_16	0.185771	0.938354
Acetatifactor	Firm_11	0.262612	0.449631
Acetatifactor	Firm_07	0.214154	0.702713
Acetatifactor	Firm_04	0.0801434	0.698355
Acetatifactor	Fibrobacter_A	-0.249653	0.0807764
Acetatifactor	Fibrobacter	-0.165703	0.161394
Acetatifactor	Faecalimonas	0.0500694	0.485019
Acetatifactor	Faecalicoccus	0.109104	0.390299
Acetatifactor	Faecalibacterium	0.0291414	0.376744
Acetatifactor	F23_D06	0.0227798	0.403681
Acetatifactor	F082	0.0989824	0.274971
Acetatifactor	F0040	0.0433676	0.320783
Acetatifactor	Eubacterium_T	0.391431	0.870725
Acetatifactor	Eubacterium_R	-0.030586	0.326752
Acetatifactor	Eubacterium_Q	-0.143964	0.144357
Acetatifactor	Eubacterium_M	0.125123	0.906474
Acetatifactor	Eubacterium_J	0.0891587	0.759407
Acetatifactor	Eubacterium_H	0.120902	0.880041
Acetatifactor	Eubacterium_G	0.201087	0.740383
Acetatifactor	Eubacterium_B	0.734274	0.246293
Acetatifactor	Escherichia	0.110083	0.884117
Acetatifactor	ER4	0.193686	0.217923
Acetatifactor	Enterocloster	-0.0416305	0.147819
Acetatifactor	Enterobacter	0.124537	0.657329
Acetatifactor	Empedobacter	0.222248	0.859768
Acetatifactor	Elizabethkingia	-0.251251	0.439929
Acetatifactor	Duodenibacillus	0.0641767	0.809898
Acetatifactor	DTU089_A	0.348618	0.437924
Acetatifactor	DTU064	-0.040762	0.71825
Acetatifactor	Dorea	0.50185	0.294849
Acetatifactor	Dialister	0.511332	0.682575
Acetatifactor	Desulfovibrio	0.0918131	0.939104
Acetatifactor	Coprobacter	-0.109736	0.900867
Acetatifactor	Comamonas	-0.204787	0.344514
Acetatifactor	Collinsella	0.499523	0.946954
Acetatifactor	COE1	0.167438	0.0169028
Acetatifactor	Clostridium_X	0.36524	0.214745
Acetatifactor	Clostridium_Q	0.0359642	0.404295
Acetatifactor	Cloacibacillus	-0.266254	0.396022
Acetatifactor	Chlamydophila	0.0223276	0.362744
Acetatifactor	CETP13	-0.00589766	0.316658
Acetatifactor	Catenibacterium	-0.0568356	0.909199
Acetatifactor	Castellaniella	0.104019	0.443738
Acetatifactor	Campylobacter_D	0.0995169	0.66584
Acetatifactor	Campylobacter_B	0.113899	0.880149
Acetatifactor	Campylobacter	-0.0376146	0.587297
Acetatifactor	CAG_95	0.171369	0.954104
Acetatifactor	CAG_914	0.155012	0.999297
Acetatifactor	CAG_877	0.293958	0.758685
Acetatifactor	CAG_873	-0.00780572	0.00632797
Acetatifactor	CAG_831	-0.0600752	0.0944602
Acetatifactor	CAG_83	0.217969	0.888116
Acetatifactor	CAG_81	-0.0988782	0.319037
Acetatifactor	CAG_791	0.277636	0.424762
Acetatifactor	CAG_762	0.164015	0.978661
Acetatifactor	CAG_724	-0.0208352	0.158697
Acetatifactor	CAG_698	-0.349462	0.0228207
Acetatifactor	CAG_605	0.187211	0.722754
Acetatifactor	CAG_603	-0.0940102	0.37125
Acetatifactor	CAG_594	0.19704	0.956864
Acetatifactor	CAG_590	0.0925069	0.32219
Acetatifactor	CAG_582	0.218201	0.868594
Acetatifactor	CAG_552	0.217224	0.452143
Acetatifactor	CAG_521	-0.0272895	0.946984
Acetatifactor	CAG_495	-0.0245143	0.32967
Acetatifactor	CAG_488	0.0149754	0.676171
Acetatifactor	CAG_485	0.451549	0.0176917
Acetatifactor	CAG_484	0.00601295	0.997325
Acetatifactor	CAG_475	-0.0127197	0.191991
Acetatifactor	CAG_45	-0.14327	0.460476
Acetatifactor	CAG_448	0.21601	0.850954
Acetatifactor	CAG_411	0.0672988	0.598704
Acetatifactor	CAG_390	0.191379	0.827918
Acetatifactor	CAG_349	0.0901969	0.275744
Acetatifactor	CAG_314	0.0455793	0.93766
Acetatifactor	CAG_313	0.0592079	0.466219
Acetatifactor	CAG_312	0.0287878	0.897181
Acetatifactor	CAG_306	0.00398959	0.729317
Acetatifactor	CAG_303	0.152645	0.189971
Acetatifactor	CAG_302	0.0911272	0.651221
Acetatifactor	CAG_279	0.0723888	0.00664492
Acetatifactor	CAG_273	0.101758	0.660935
Acetatifactor	CAG_267	0.137771	0.609439
Acetatifactor	CAG_196	-0.0409933	0.661519
Acetatifactor	CAG_194	-0.0727956	0.634118
Acetatifactor	CAG_180	0.332456	0.640643
Acetatifactor	CAG_1782	-0.222023	0.19658
Acetatifactor	CAG_177	0.266023	0.876015
Acetatifactor	CAG_1435	0.276018	0.398472
Acetatifactor	CAG_1252	-0.151518	0.512133
Acetatifactor	CAG_110	-0.149283	0.27919
Acetatifactor	CAG_103	0.21161	0.618706
Acetatifactor	C941	0.230342	0.212513
Acetatifactor	Butyrivibrio_A	0.187789	0.658312
Acetatifactor	Butyrivibrio	0.0298335	0.630905
Acetatifactor	Butyricimonas	-0.405898	0.157715
Acetatifactor	Butyricicoccus	0.0946889	0.784314
Acetatifactor	Bulleidia	0.0953978	0.771181
Acetatifactor	Borkfalkia	-0.0991974	0.403777
Acetatifactor	Blautia_A	0.0472942	0.240617
Acetatifactor	Blautia	-0.0280428	0.497136
Acetatifactor	Bilophila	-0.0944176	0.509205
Acetatifactor	Bifidobacterium	0.0170565	0.00195785
Acetatifactor	Barnesiella	-0.303458	0.266761
Acetatifactor	Bariatricus	-0.159112	0.574021
Acetatifactor	Bacteroides	-0.146739	0.430507
Acetatifactor	Bact_19	0.0338807	0.236695
Acetatifactor	Bact_11	0.118178	0.867111
Acetatifactor	Anaerovibrio	0.104302	0.360955
Acetatifactor	Anaerotignum	0.128769	0.0417726
Acetatifactor	Anaeroplasma	0.0233916	0.338427
Acetatifactor	Anaerofilum	0.333227	0.261707
Acetatifactor	An172	0.140495	0.887841
Acetatifactor	Alloprevotella	-0.362743	0.180611
Acetatifactor	Allobaculum	0.30327	0.175569
Acetatifactor	Allisonella	-0.1325	0.880177
Acetatifactor	Alistipes_A	-0.0970756	0.416664
Acetatifactor	Alistipes	-0.221438	0.0680803
Acetatifactor	Akkermansia	0.282262	0.702603
Acetatifactor	Agathobaculum	0.22875	0.456208
Acetatifactor	Agathobacter	0.153908	0.926924
Acetatifactor	Aeriscardovia	-0.049679	0.00251343
Acetatifactor	Acidaminococcus	0.0493192	0.0607404
Acetatifactor	Acetobacter	0.235265	0.410417
Acetatifactor	Acetivibrio_A	0.191443	0.897267
Acetatifactor	Acetatifactor	1	0
Acetatifactor	1XD8_76	0.240518	0.590273
Acetivibrio_A	Zag111	0.536371	0.0510785
Acetivibrio_A	Zag1	0.409078	0.422981
Acetivibrio_A	XBB1006	0.489809	0.59359
Acetivibrio_A	Weimerbacter	0.077826	0.3536
Acetivibrio_A	W1P20_047	0.327966	0.035767
Acetivibrio_A	W0P31_042	0.202244	0.636889
Acetivibrio_A	W0P28_013	0.536907	0.710642
Acetivibrio_A	unclassified-GWE2-31-10	0.248453	0.57985
Acetivibrio_A	UMGS874	-0.496632	0.0138116
Acetivibrio_A	UMGS75	0.615501	0.0375512
Acetivibrio_A	UMGS731	0.279858	0.794509
Acetivibrio_A	UMGS2037	-0.136782	0.335305
Acetivibrio_A	UMGS1976	-0.511362	0.0225823
Acetivibrio_A	UMGS1883	0.0390286	0.310251
Acetivibrio_A	UMGS1865	0.51778	0.0341885
Acetivibrio_A	UMGS1795	-0.0118827	0.191209
Acetivibrio_A	UMGS172	0.193703	0.682193
Acetivibrio_A	UMGS1707	0.376025	0.169576
Acetivibrio_A	UMGS1688	0.428975	0.230918
Acetivibrio_A	UMGS1670	-0.0864412	0.109812
Acetivibrio_A	UMGS1668	0.509772	0.0236882
Acetivibrio_A	UMGS1600	0.593888	0.0360753
Acetivibrio_A	UMGS1532	0.412479	0.140787
Acetivibrio_A	UMGS1494	0.111289	0.92643
Acetivibrio_A	UMGS1487	0.603232	0.00305592
Acetivibrio_A	UMGS1387	0.259737	0.58184
Acetivibrio_A	UMGS1322	-0.307543	0.146698
Acetivibrio_A	UMGS1279	0.467059	0.145822
Acetivibrio_A	UMGS1052	0.4321	0.090696
Acetivibrio_A	UBA9732	0.140156	0.253102
Acetivibrio_A	UBA9722	0.609789	0.0569246
Acetivibrio_A	UBA9506	0.752038	0.0381007
Acetivibrio_A	UBA9502	-0.528623	0.541577
Acetivibrio_A	UBA9475	0.54863	0.0127316
Acetivibrio_A	UBA866	-0.0719283	0.315623
Acetivibrio_A	UBA8612	0.580416	0.0037308
Acetivibrio_A	UBA7862	0.545952	0.0339202
Acetivibrio_A	UBA7642	-0.600902	0.00532133
Acetivibrio_A	UBA7573	0.195995	0.300262
Acetivibrio_A	UBA7488	0.0044344	0.831939
Acetivibrio_A	UBA738	0.584562	0.00665942
Acetivibrio_A	UBA737	0.449565	0.214604
Acetivibrio_A	UBA7185	-0.587911	0.0291851
Acetivibrio_A	UBA7182	-0.582584	0.0227014
Acetivibrio_A	UBA7173	-0.475469	0.0113255
Acetivibrio_A	UBA6984	0.145915	0.279277
Acetivibrio_A	UBA6879	-0.332871	0.198551
Acetivibrio_A	UBA6382	0.714852	7.6e-05
Acetivibrio_A	UBA636	0.23475	0.409045
Acetivibrio_A	UBA6345	0.179954	0.87452
Acetivibrio_A	UBA629	-0.49072	0.0423968
Acetivibrio_A	UBA5905	0.522536	0.220252
Acetivibrio_A	UBA5489	0.379611	0.0556331
Acetivibrio_A	UBA5364	0.52023	0.0181012
Acetivibrio_A	UBA4951	0.158023	0.202484
Acetivibrio_A	UBA4855	0.206308	0.529178
Acetivibrio_A	UBA4644	0.368741	0.240458
Acetivibrio_A	UBA4636	0.238172	0.678312
Acetivibrio_A	UBA4372	0.410176	0.114322
Acetivibrio_A	UBA4334	0.548193	0.0205965
Acetivibrio_A	UBA3857	0.517259	0.124503
Acetivibrio_A	UBA3830	0.710668	0.0722922
Acetivibrio_A	UBA3824	0.58662	0.180277
Acetivibrio_A	UBA3792	0.585718	0.00241192
Acetivibrio_A	UBA3789	0.177913	0.222537
Acetivibrio_A	UBA3766	0.677306	1.54e-06
Acetivibrio_A	UBA3738	-0.538308	0.215179
Acetivibrio_A	UBA3700	0.328544	0.575573
Acetivibrio_A	UBA3637	0.641953	5.15e-05
Acetivibrio_A	UBA3388	0.658687	0.000553005
Acetivibrio_A	UBA3210	0.622846	0.000973231
Acetivibrio_A	UBA3207	0.20318	0.417924
Acetivibrio_A	UBA3206	0.452788	0.844854
Acetivibrio_A	UBA3054	0.513342	0.326616
Acetivibrio_A	UBA2943	0.413646	0.86909
Acetivibrio_A	UBA2918	0.563515	0.860388
Acetivibrio_A	UBA2897	-0.286094	0.0476184
Acetivibrio_A	UBA2882	-0.644809	0.000324095
Acetivibrio_A	UBA2868	0.591154	0.000147251
Acetivibrio_A	UBA2862	0.512518	0.110104
Acetivibrio_A	UBA2856	-0.295056	0.0417122
Acetivibrio_A	UBA2821	0.330028	0.470741
Acetivibrio_A	UBA2813	-0.199266	0.527248
Acetivibrio_A	UBA2810	-0.568116	0.0859641
Acetivibrio_A	UBA2730	0.47638	0.443989
Acetivibrio_A	UBA2658	0.0326712	0.176962
Acetivibrio_A	UBA2450	0.719015	4.22e-05
Acetivibrio_A	UBA2009	0.274515	0.0434529
Acetivibrio_A	UBA1786	0.732755	0.000188325
Acetivibrio_A	UBA1784	0.490662	0.123613
Acetivibrio_A	UBA1777	0.557502	0.0221121
Acetivibrio_A	UBA1776	0.293752	0.152919
Acetivibrio_A	UBA1775	0.686859	0.0101755
Acetivibrio_A	UBA1765	0.399694	0.252916
Acetivibrio_A	UBA1757	0.348492	0.226322
Acetivibrio_A	UBA1752	0.638734	0.00248448
Acetivibrio_A	UBA1740	0.36976	0.346006
Acetivibrio_A	UBA1738	0.637294	0.156792
Acetivibrio_A	UBA1731	0.660364	0.0143354
Acetivibrio_A	UBA1723	0.601966	0.00558832
Acetivibrio_A	UBA1715	0.658647	0.145809
Acetivibrio_A	UBA1712_A	0.710552	0.000623693
Acetivibrio_A	UBA1711	0.675166	1.02e-05
Acetivibrio_A	UBA1709	0.179873	0.450596
Acetivibrio_A	UBA1685	-0.527436	0.138837
Acetivibrio_A	UBA1436	-0.126081	0.131741
Acetivibrio_A	UBA1409	0.18725	0.748885
Acetivibrio_A	UBA1407	0.436253	0.917301
Acetivibrio_A	UBA1254	0.648655	0.00142931
Acetivibrio_A	UBA1248	0.468979	0.711723
Acetivibrio_A	UBA1232	0.22706	0.266393
Acetivibrio_A	UBA1231	0.517882	0.124077
Acetivibrio_A	UBA1217	0.00815265	0.168158
Acetivibrio_A	UBA1213	0.395432	0.423603
Acetivibrio_A	UBA1205	0.423822	0.199039
Acetivibrio_A	UBA1201	0.643888	0.600268
Acetivibrio_A	UBA11963	0.6301	0.00211592
Acetivibrio_A	UBA1195	0.448338	0.492433
Acetivibrio_A	UBA1189	0.667014	0.00150687
Acetivibrio_A	UBA1188	0.500781	0.350632
Acetivibrio_A	UBA1181	0.513501	0.0354487
Acetivibrio_A	UBA1179	0.587701	0.0400377
Acetivibrio_A	UBA1177	0.565655	0.358634
Acetivibrio_A	UBA1174	0.164186	0.143636
Acetivibrio_A	UBA11549	0.218352	0.803304
Acetivibrio_A	UBA11524	0.600116	0.00474708
Acetivibrio_A	UBA11517	0.38907	0.337932
Acetivibrio_A	UBA11471	-0.038277	0.20299
Acetivibrio_A	UBA11452	0.548036	0.0364167
Acetivibrio_A	UBA1081	-0.360914	0.382442
Acetivibrio_A	UBA1067	0.443712	0.898017
Acetivibrio_A	UBA1066	-0.679744	0.0855438
Acetivibrio_A	UBA10281	-0.405887	0.189372
Acetivibrio_A	Treponema_F	0.292859	0.517052
Acetivibrio_A	Treponema_D	-0.500781	0.0855876
Acetivibrio_A	Tidjanibacter	0.307361	0.88718
Acetivibrio_A	Thiopseudomonas	-0.487505	0.0394853
Acetivibrio_A	Thermomonas	0.451733	0.540439
Acetivibrio_A	SZUA_448	0.657843	0.00660933
Acetivibrio_A	Synergistes	-0.446038	0.312868
Acetivibrio_A	Sutterella	0.0649244	0.398173
Acetivibrio_A	Succinivibrio	-0.426019	0.158661
Acetivibrio_A	Succiniclasticum	0.0363111	0.0379081
Acetivibrio_A	Stomatobaculum	-0.588973	0.00793313
Acetivibrio_A	Spiro_02	-0.360114	0.256928
Acetivibrio_A	Spiro_01	-0.389326	0.0470906
Acetivibrio_A	Slackia_A	-0.038049	0.395883
Acetivibrio_A	Sharpea	-0.550275	0.0589119
Acetivibrio_A	SFWF01	0.598641	0.0234586
Acetivibrio_A	SFVR01	0.210697	0.428691
Acetivibrio_A	SFTJ01	-0.573696	0.0269237
Acetivibrio_A	SFRY01	0.101882	0.259591
Acetivibrio_A	SFMI01	0.25511	0.583102
Acetivibrio_A	SFLA01	0.494513	0.118248
Acetivibrio_A	SFFH01	0.63087	0.00188302
Acetivibrio_A	SFDP01	-0.259223	0.0440792
Acetivibrio_A	Selenomonas_C	-0.499451	0.00408871
Acetivibrio_A	Selenomonas_A	0.675899	0.218135
Acetivibrio_A	Saccharofermentans	0.622608	0.0109335
Acetivibrio_A	Ruthenibacterium	-0.554669	0.0307742
Acetivibrio_A	Ruminococcus_E	0.506967	0.0634208
Acetivibrio_A	Ruminococcus_B	-0.558045	0.0065033
Acetivibrio_A	Ruminococcus_A	-0.0447651	0.804514
Acetivibrio_A	Ruminococcus	0.493842	0.411319
Acetivibrio_A	Ruminobacter	0.135877	0.133441
Acetivibrio_A	RUG841	0.272596	0.491595
Acetivibrio_A	RUG806	0.170247	0.580704
Acetivibrio_A	RUG762	0.236665	0.900771
Acetivibrio_A	RUG754	0.280023	0.33717
Acetivibrio_A	RUG721	0.277016	0.251911
Acetivibrio_A	RUG705	0.634134	0.14696
Acetivibrio_A	RUG666	0.61829	0.962626
Acetivibrio_A	RUG591	0.637139	0.00871625
Acetivibrio_A	RUG572	0.56606	0.0197128
Acetivibrio_A	RUG563	0.382191	0.751746
Acetivibrio_A	RUG472	0.363747	0.662861
Acetivibrio_A	RUG420	0.406534	0.00236308
Acetivibrio_A	RUG410	0.670078	0.676926
Acetivibrio_A	RUG334	0.65895	0.124291
Acetivibrio_A	RUG293	0.517466	0.240889
Acetivibrio_A	RUG210	0.498699	0.789649
Acetivibrio_A	RUG163	0.668845	0.00024749
Acetivibrio_A	Rs_D84	0.63423	0.0570857
Acetivibrio_A	RC9	-0.348309	0.0408513
Acetivibrio_A	QAMI01	0.536749	0.106119
Acetivibrio_A	QALS01	0.732314	9e-07
Acetivibrio_A	Pseudomonas_F	0.290257	0.0983731
Acetivibrio_A	Pseudobutyrivibrio	0.534894	0.124143
Acetivibrio_A	Prevotellamassilia	-0.0357329	0.185189
Acetivibrio_A	Prevotella	0.415207	0.00821026
Acetivibrio_A	Phocaeicola	0.200173	0.881109
Acetivibrio_A	Phil12	-0.430587	0.202304
Acetivibrio_A	Phascolarctobacterium_A	-0.239961	0.494352
Acetivibrio_A	Petrimonas	-0.150448	0.440036
Acetivibrio_A	PeH17	0.350873	0.576885
Acetivibrio_A	Parabacteroides	-0.629488	0.00224664
Acetivibrio_A	Oscillibacter	0.351084	0.0400688
Acetivibrio_A	Oribacterium	-0.366012	0.0470409
Acetivibrio_A	Olsenella_B	-0.445373	0.264519
Acetivibrio_A	Olsenella	-0.59464	0.0745678
Acetivibrio_A	Olegusella	-0.555755	0.189473
Acetivibrio_A	Odoribacter	-0.72414	0.000358982
Acetivibrio_A	NK4A136	0.205204	0.661444
Acetivibrio_A	Negativibacillus	-0.684128	0.00117745
Acetivibrio_A	MX_02	0.0339992	0.10448
Acetivibrio_A	Mogibacterium	0.305695	0.731155
Acetivibrio_A	Mitsuokella	-0.574749	0.00561047
Acetivibrio_A	Methanomicrobium	0.562345	0.581092
Acetivibrio_A	Methanocorpusculum	0.283674	0.546013
Acetivibrio_A	Methanobrevibacter_B	-0.0887565	0.217519
Acetivibrio_A	Methanobrevibacter_A	0.536109	0.0711751
Acetivibrio_A	Megasphaera_B	-0.620255	0.0279271
Acetivibrio_A	Megasphaera	-0.561665	0.00586703
Acetivibrio_A	Mediterraneibacter	-0.297155	0.0541878
Acetivibrio_A	Marinospirillum	-0.101062	0.86417
Acetivibrio_A	Lawsonibacter	0.129843	0.459608
Acetivibrio_A	Lactobacillus	0.731467	3.34e-10
Acetivibrio_A	Lachnoclostridium_A	0.0368893	0.401144
Acetivibrio_A	Klebsiella	0.669269	8.37e-06
Acetivibrio_A	Kandleria	0.659979	0.0665567
Acetivibrio_A	ISO4_G1	0.24367	0.229604
Acetivibrio_A	ISDg	0.543452	0.16425
Acetivibrio_A	Holdemania	0.366522	0.300362
Acetivibrio_A	Holdemanella	-0.182675	0.0675087
Acetivibrio_A	Gemmiger	0.0235913	0.379282
Acetivibrio_A	GCA_900199385	0.616883	0.00154574
Acetivibrio_A	Gastranaerophilus	0.571363	0.514967
Acetivibrio_A	Ga6A1	0.481122	0.372947
Acetivibrio_A	G11	0.466565	0.581975
Acetivibrio_A	Fretibacterium	0.59601	0.939781
Acetivibrio_A	Fournierella	0.385094	0.150509
Acetivibrio_A	Firm_11	0.57261	0.00351339
Acetivibrio_A	Firm_04	0.568265	0.500315
Acetivibrio_A	Fibrobacter_A	-0.595143	0.038983
Acetivibrio_A	Fibrobacter	0.555016	0.0835605
Acetivibrio_A	Faecalimonas	0.200867	0.569252
Acetivibrio_A	Faecalicoccus	-0.58747	0.00521898
Acetivibrio_A	F23_D06	0.536918	0.128737
Acetivibrio_A	F0040	0.385445	0.329786
Acetivibrio_A	Eubacterium_T	-0.44864	0.246011
Acetivibrio_A	Eubacterium_R	0.410564	0.179207
Acetivibrio_A	Eubacterium_Q	0.287366	0.576005
Acetivibrio_A	Eubacterium_J	0.0484561	0.214347
Acetivibrio_A	Eubacterium_H	-0.675697	0.0890237
Acetivibrio_A	Eubacterium_B	-0.0562012	0.323731
Acetivibrio_A	ER4	-0.36924	0.295085
Acetivibrio_A	Enterocloster	-0.513589	0.151861
Acetivibrio_A	Enterobacter	0.703036	0.00148157
Acetivibrio_A	Empedobacter	0.705695	0.000364525
Acetivibrio_A	Elizabethkingia	0.172525	0.442397
Acetivibrio_A	Duodenibacillus	-0.255796	0.250248
Acetivibrio_A	DTU089_A	0.579425	0.00720833
Acetivibrio_A	DTU064	0.200636	0.489052
Acetivibrio_A	Dorea	0.550338	0.0027554
Acetivibrio_A	Dialister	0.0782885	0.490432
Acetivibrio_A	Desulfovibrio	-0.589245	0.0400901
Acetivibrio_A	Coprobacter	0.0664354	0.134057
Acetivibrio_A	Comamonas	-0.308818	0.599041
Acetivibrio_A	Collinsella	-0.104028	0.117849
Acetivibrio_A	COE1	-0.423359	0.00168425
Acetivibrio_A	Clostridium_X	0.597242	0.00528357
Acetivibrio_A	Clostridium_Q	-0.562363	0.000918472
Acetivibrio_A	Chlamydophila	-0.0781827	0.361887
Acetivibrio_A	CETP13	0.0466636	0.280606
Acetivibrio_A	Catenibacterium	-0.245483	0.0395627
Acetivibrio_A	Castellaniella	0.257662	0.457071
Acetivibrio_A	Campylobacter_D	-0.385793	0.0392444
Acetivibrio_A	Campylobacter_B	-0.139867	0.255254
Acetivibrio_A	Campylobacter	-0.583581	0.0219135
Acetivibrio_A	CAG_95	0.693958	3.97e-07
Acetivibrio_A	CAG_914	0.61187	0.00907013
Acetivibrio_A	CAG_877	0.682202	0.00120675
Acetivibrio_A	CAG_873	-0.407367	0.32347
Acetivibrio_A	CAG_831	-0.26992	0.0291656
Acetivibrio_A	CAG_83	0.0830876	0.44699
Acetivibrio_A	CAG_81	0.0743364	0.534447
Acetivibrio_A	CAG_791	-0.555421	0.00194955
Acetivibrio_A	CAG_724	0.46002	0.435725
Acetivibrio_A	CAG_605	0.528823	0.0116518
Acetivibrio_A	CAG_594	0.597282	0.00139523
Acetivibrio_A	CAG_590	0.0519225	0.365033
Acetivibrio_A	CAG_582	0.667014	0.00142395
Acetivibrio_A	CAG_552	0.414872	0.165673
Acetivibrio_A	CAG_521	-0.329748	0.323453
Acetivibrio_A	CAG_495	0.641284	0.000274713
Acetivibrio_A	CAG_488	-0.0680005	0.398835
Acetivibrio_A	CAG_485	0.107603	0.056437
Acetivibrio_A	CAG_484	0.00265973	0.534918
Acetivibrio_A	CAG_475	0.175311	0.180491
Acetivibrio_A	CAG_45	-0.531946	0.0591962
Acetivibrio_A	CAG_390	0.589378	0.110463
Acetivibrio_A	CAG_314	-0.151706	0.128406
Acetivibrio_A	CAG_313	-0.10362	0.175085
Acetivibrio_A	CAG_312	-0.15036	0.270264
Acetivibrio_A	CAG_306	0.43304	0.580318
Acetivibrio_A	CAG_302	0.415937	0.321947
Acetivibrio_A	CAG_279	-0.545867	0.00112226
Acetivibrio_A	CAG_273	0.567736	0.0385051
Acetivibrio_A	CAG_196	0.0885542	0.357052
Acetivibrio_A	CAG_194	-0.231063	0.213235
Acetivibrio_A	CAG_1782	0.239758	0.248182
Acetivibrio_A	CAG_177	0.416144	0.182114
Acetivibrio_A	CAG_110	-0.095808	0.444346
Acetivibrio_A	C941	-0.207632	0.0603559
Acetivibrio_A	Butyrivibrio	0.613877	0.00411536
Acetivibrio_A	Butyricimonas	-0.662802	0.106473
Acetivibrio_A	Butyricicoccus	0.17703	0.998669
Acetivibrio_A	Bulleidia	-0.595548	0.0135081
Acetivibrio_A	Borkfalkia	-0.333119	0.217572
Acetivibrio_A	Blautia_A	-0.179532	0.0930605
Acetivibrio_A	Blautia	-0.386724	0.0728858
Acetivibrio_A	Bilophila	-0.486137	0.253239
Acetivibrio_A	Barnesiella	-0.433181	0.0924477
Acetivibrio_A	Bariatricus	-0.584331	0.00586676
Acetivibrio_A	Bacteroides	-0.603932	0.344934
Acetivibrio_A	Bact_19	0.522405	0.840418
Acetivibrio_A	Bact_11	0.416247	0.288697
Acetivibrio_A	Anaerovibrio	0.577624	0.187495
Acetivibrio_A	Anaerotignum	-0.58681	0.000334347
Acetivibrio_A	Anaeroplasma	0.576503	0.130915
Acetivibrio_A	Anaerofilum	0.62324	0.00289927
Acetivibrio_A	An172	-0.485227	0.400058
Acetivibrio_A	Alloprevotella	0.13952	0.219795
Acetivibrio_A	Allisonella	-0.698848	0.00210559
Acetivibrio_A	Akkermansia	0.651113	0.000223342
Acetivibrio_A	Agathobaculum	-0.234141	0.392164
Acetivibrio_A	Agathobacter	-0.555594	0.180757
Acetivibrio_A	Aeriscardovia	-0.218508	0.0972472
Acetivibrio_A	Acetivibrio_A	1	0
Acetivibrio_A	1XD8_76	0.504134	0.0112394
Acetobacter	Zag111	0.462976	0.394057
Acetobacter	XBB1006	0.618744	0.803074
Acetobacter	W1P20_047	0.375772	0.0172899
Acetobacter	W0P28_013	0.532769	0.818704
Acetobacter	UMGS75	0.749459	0.60413
Acetobacter	UMGS731	0.364399	0.978436
Acetobacter	UMGS1883	0.0120831	0.480418
Acetobacter	UMGS1865	0.578923	0.270357
Acetobacter	UMGS172	0.149148	0.542132
Acetobacter	UMGS1707	0.537048	0.409355
Acetobacter	UMGS1668	0.536071	0.590079
Acetobacter	UMGS1600	0.640364	0.336329
Acetobacter	UMGS1532	0.487764	0.650209
Acetobacter	UMGS1494	0.225371	0.79996
Acetobacter	UMGS1387	0.292746	0.562134
Acetobacter	UBA9722	0.709252	0.414837
Acetobacter	UBA9506	0.683841	0.239724
Acetobacter	UBA9502	-0.700269	0.522646
Acetobacter	UBA866	0.0478586	0.688437
Acetobacter	UBA7862	0.668768	0.236464
Acetobacter	UBA7642	-0.60034	0.209983
Acetobacter	UBA738	0.639102	0.191547
Acetobacter	UBA737	0.381221	0.280802
Acetobacter	UBA7182	-0.628932	0.245664
Acetobacter	UBA7173	-0.365702	0.489756
Acetobacter	UBA6879	-0.347212	0.413166
Acetobacter	UBA6345	0.0198691	0.342476
Acetobacter	UBA629	-0.649526	0.413199
Acetobacter	UBA5364	0.64663	0.127529
Acetobacter	UBA4644	0.390828	0.733419
Acetobacter	UBA4636	0.292448	0.157551
Acetobacter	UBA4372	0.329916	0.426315
Acetobacter	UBA4334	0.64538	0.384177
Acetobacter	UBA3824	0.519248	0.617346
Acetobacter	UBA3789	0.257773	0.559628
Acetobacter	UBA3766	0.77403	6.83e-05
Acetobacter	UBA3738	-0.597556	0.47213
Acetobacter	UBA3700	0.439032	0.489244
Acetobacter	UBA3210	0.701098	0.160106
Acetobacter	UBA3206	0.516353	0.546232
Acetobacter	UBA2943	0.452524	0.961101
Acetobacter	UBA2897	-0.211928	0.458684
Acetobacter	UBA2821	0.328218	0.989173
Acetobacter	UBA2810	-0.689843	0.384616
Acetobacter	UBA2658	0.0950147	0.594882
Acetobacter	UBA2450	0.770854	0.0160022
Acetobacter	UBA1784	0.596692	0.676185
Acetobacter	UBA1777	0.56838	0.279246
Acetobacter	UBA1775	0.698749	0.820694
Acetobacter	UBA1711	0.687079	0.0062591
Acetobacter	UBA1709	0.250232	0.688772
Acetobacter	UBA1685	-0.543148	0.505247
Acetobacter	UBA1407	0.506543	0.533534
Acetobacter	UBA1248	0.589703	0.972108
Acetobacter	UBA1231	0.594703	0.5712
Acetobacter	UBA1217	-0.14713	0.385107
Acetobacter	UBA1213	0.38974	0.69384
Acetobacter	UBA1205	0.646091	0.188883
Acetobacter	UBA1201	0.73529	0.878837
Acetobacter	UBA1179	0.71482	0.630458
Acetobacter	UBA1174	0.198152	0.477735
Acetobacter	UBA11517	0.388611	0.693348
Acetobacter	UBA11471	-0.0330509	0.312009
Acetobacter	UBA11452	0.605239	0.0932484
Acetobacter	UBA1067	0.557008	0.871767
Acetobacter	UBA1066	-0.731011	0.428126
Acetobacter	Tidjanibacter	0.403267	0.906168
Acetobacter	Thiopseudomonas	-0.452441	0.353163
Acetobacter	Thermomonas	0.622357	0.818887
Acetobacter	SZUA_448	0.721328	0.143993
Acetobacter	Synergistes	-0.516331	0.443274
Acetobacter	Succinivibrio	-0.621332	0.318248
Acetobacter	Succiniclasticum	0.114197	0.00161948
Acetobacter	SFVR01	0.196291	0.49641
Acetobacter	SFRY01	-0.0795494	0.628159
Acetobacter	SFLA01	0.535541	0.565965
Acetobacter	SFFH01	0.721262	0.048373
Acetobacter	SFDP01	-0.434306	0.247903
Acetobacter	Saccharofermentans	0.671916	0.401479
Acetobacter	Ruminococcus_B	-0.645355	0.106549
Acetobacter	Ruminococcus	0.491617	0.716591
Acetobacter	RUG721	0.323045	0.580636
Acetobacter	RUG420	0.547886	0.0042613
Acetobacter	RUG334	0.728567	0.75722
Acetobacter	RUG163	0.686763	0.102662
Acetobacter	Phil12	-0.292838	0.557722
Acetobacter	Parabacteroides	-0.621806	0.162786
Acetobacter	Oribacterium	-0.413622	0.42394
Acetobacter	Olsenella_B	-0.57118	0.52025
Acetobacter	Olsenella	-0.637758	0.355493
Acetobacter	Olegusella	-0.590846	0.513024
Acetobacter	Odoribacter	-0.765619	0.11581
Acetobacter	NK4A136	0.282413	0.490168
Acetobacter	Negativibacillus	-0.678431	0.157313
Acetobacter	Methanobrevibacter_B	-0.0310971	0.560482
Acetobacter	Megasphaera_B	-0.73176	0.301038
Acetobacter	Megasphaera	-0.627492	0.255678
Acetobacter	Lawsonibacter	0.131382	0.496459
Acetobacter	Lactobacillus	0.903111	5.27e-21
Acetobacter	Lachnoclostridium_A	0.162648	0.757633
Acetobacter	Kandleria	0.808822	0.244402
Acetobacter	ISO4_G1	0.34365	0.594812
Acetobacter	ISDg	0.665045	0.994492
Acetobacter	Holdemanella	-0.247851	0.374406
Acetobacter	GCA_900199385	0.723091	0.0277364
Acetobacter	Fretibacterium	0.766093	0.931939
Acetobacter	Faecalimonas	0.0634956	0.858851
Acetobacter	Faecalicoccus	-0.576571	0.235753
Acetobacter	Eubacterium_T	-0.329156	0.608203
Acetobacter	Eubacterium_H	-0.721771	0.398316
Acetobacter	ER4	-0.446009	0.468645
Acetobacter	Empedobacter	0.824495	9.45e-05
Acetobacter	DTU064	0.271463	0.45941
Acetobacter	Dorea	0.644566	0.092412
Acetobacter	Desulfovibrio	-0.665045	0.301281
Acetobacter	Comamonas	-0.167505	0.354021
Acetobacter	COE1	-0.532368	0.129061
Acetobacter	Clostridium_X	0.718077	0.0513621
Acetobacter	Clostridium_Q	-0.626403	0.0914213
Acetobacter	Chlamydophila	-0.142765	0.4698
Acetobacter	Castellaniella	0.40078	0.709294
Acetobacter	Campylobacter	-0.654019	0.254215
Acetobacter	CAG_95	0.743467	0.0139773
Acetobacter	CAG_873	-0.488032	0.681177
Acetobacter	CAG_831	-0.44793	0.0381399
Acetobacter	CAG_81	-0.232804	0.400529
Acetobacter	CAG_791	-0.595034	0.155598
Acetobacter	CAG_762	0.796156	0.0389692
Acetobacter	CAG_605	0.568854	0.106657
Acetobacter	CAG_594	0.720367	0.0256876
Acetobacter	CAG_582	0.71859	0.290446
Acetobacter	CAG_552	0.491572	0.309733
Acetobacter	CAG_521	-0.391753	0.72575
Acetobacter	CAG_495	0.654265	0.0329498
Acetobacter	CAG_488	0.186707	0.507968
Acetobacter	CAG_485	0.263696	0.0203868
Acetobacter	CAG_475	0.275542	0.536958
Acetobacter	CAG_45	-0.70852	0.386846
Acetobacter	CAG_312	-0.295618	0.575608
Acetobacter	CAG_306	0.402142	0.693383
Acetobacter	CAG_302	0.570799	0.425183
Acetobacter	CAG_279	-0.533627	0.105837
Acetobacter	CAG_196	-0.12042	0.342029
Acetobacter	CAG_194	-0.274255	0.469142
Acetobacter	CAG_1782	0.36203	0.594611
Acetobacter	Bulleidia	-0.698096	0.277055
Acetobacter	Borkfalkia	-0.316636	0.578544
Acetobacter	Blautia_A	-0.257891	0.423926
Acetobacter	Barnesiella	-0.58906	0.433282
Acetobacter	Bariatricus	-0.763961	0.144978
Acetobacter	Bacteroides	-0.731976	0.617129
Acetobacter	Bact_19	0.593375	0.718795
Acetobacter	Anaerotignum	-0.718652	0.07854
Acetobacter	Anaeroplasma	0.672773	0.943142
Acetobacter	An172	-0.497895	0.485336
Acetobacter	Alloprevotella	0.188473	0.60296
Acetobacter	Acetobacter	1	0
Acetobacter	1XD8_76	0.612566	0.420466
Acidaminococcus	Zag111	-0.599121	0.0138793
Acidaminococcus	XBB1006	-0.726915	0.0140372
Acidaminococcus	Weimerbacter	-0.14258	0.000588045
Acidaminococcus	W1P20_047	-0.319456	0.0304817
Acidaminococcus	W0P31_042	-0.403782	0.133002
Acidaminococcus	W0P28_013	-0.565023	0.42575
Acidaminococcus	UMGS75	-0.723369	0.00931717
Acidaminococcus	UMGS731	-0.348656	0.0941847
Acidaminococcus	UMGS2037	0.263957	0.180776
Acidaminococcus	UMGS1883	0.0701338	0.000546779
Acidaminococcus	UMGS1865	-0.755514	0.000302958
Acidaminococcus	UMGS172	-0.352414	0.00381271
Acidaminococcus	UMGS1707	-0.346972	0.0235673
Acidaminococcus	UMGS1670	0.161429	3.46e-08
Acidaminococcus	UMGS1600	-0.663082	0.000684989
Acidaminococcus	UMGS1494	-0.244306	0.0808825
Acidaminococcus	UMGS1487	-0.639468	4.13e-05
Acidaminococcus	UMGS1387	-0.390799	0.0704366
Acidaminococcus	UMGS1322	0.141897	0.467826
Acidaminococcus	UMGS1279	-0.524877	0.0559342
Acidaminococcus	UMGS1052	-0.415917	0.0149612
Acidaminococcus	UBA9732	-0.289671	0.281737
Acidaminococcus	UBA9722	-0.772246	0.00171672
Acidaminococcus	UBA9506	-0.498395	0.037044
Acidaminococcus	UBA9502	0.728671	0.964005
Acidaminococcus	UBA866	-0.0213928	0.250888
Acidaminococcus	UBA8612	-0.738248	1.4e-05
Acidaminococcus	UBA7862	-0.723518	0.000125578
Acidaminococcus	UBA7642	0.490792	0.00291967
Acidaminococcus	UBA7573	-0.351822	0.0240602
Acidaminococcus	UBA738	-0.590385	0.00284452
Acidaminococcus	UBA737	-0.479792	0.141252
Acidaminococcus	UBA7185	0.637014	0.0165811
Acidaminococcus	UBA7182	0.643163	0.467964
Acidaminococcus	UBA7173	0.604163	3.39e-12
Acidaminococcus	UBA6984	-0.342956	0.227443
Acidaminococcus	UBA6879	0.267468	0.0692243
Acidaminococcus	UBA6382	-0.820006	1.57e-05
Acidaminococcus	UBA6345	-0.382369	0.0330357
Acidaminococcus	UBA629	0.645486	4.14e-10
Acidaminococcus	UBA5364	-0.508994	0.0125002
Acidaminococcus	UBA4644	-0.349389	0.0329559
Acidaminococcus	UBA4636	-0.499812	0.0371433
Acidaminococcus	UBA4372	-0.489434	6.91e-06
Acidaminococcus	UBA4334	-0.638605	0.0151876
Acidaminococcus	UBA3839	-0.858597	9.64e-06
Acidaminococcus	UBA3824	-0.700512	0.0886439
Acidaminococcus	UBA3789	-0.226417	0.029847
Acidaminococcus	UBA3766	-0.669596	0.00307413
Acidaminococcus	UBA3738	0.795022	0.691048
Acidaminococcus	UBA3700	-0.699855	0.0246099
Acidaminococcus	UBA3388	-0.745685	0.000358921
Acidaminococcus	UBA3210	-0.669722	0.000104624
Acidaminococcus	UBA3207	-0.335752	0.322987
Acidaminococcus	UBA3206	-0.825946	0.311277
Acidaminococcus	UBA3054	-0.794507	0.0288947
Acidaminococcus	UBA2943	-0.445954	0.243839
Acidaminococcus	UBA2918	-0.639068	0.214491
Acidaminococcus	UBA2897	0.470527	4.57e-06
Acidaminococcus	UBA2868	-0.474112	0.0260612
Acidaminococcus	UBA2856	0.410049	0.102377
Acidaminococcus	UBA2821	-0.364104	0.0925226
Acidaminococcus	UBA2810	0.697274	0.0385813
Acidaminococcus	UBA2730	-0.472782	0.0096592
Acidaminococcus	UBA2658	0.0904649	0.237873
Acidaminococcus	UBA2450	-0.766117	0.000193885
Acidaminococcus	UBA1786	-0.744529	0.000145561
Acidaminococcus	UBA1784	-0.835131	0.00178844
Acidaminococcus	UBA1777	-0.46116	0.00414721
Acidaminococcus	UBA1776	-0.456881	0.0247101
Acidaminococcus	UBA1775	-0.611316	0.0328404
Acidaminococcus	UBA1765	-0.54244	0.0507834
Acidaminococcus	UBA1757	-0.413761	0.14843
Acidaminococcus	UBA1738	-0.698332	0.0241808
Acidaminococcus	UBA1711	-0.606401	0.000147887
Acidaminococcus	UBA1709	-0.425711	0.654507
Acidaminococcus	UBA1685	0.51551	0.883466
Acidaminococcus	UBA1409	-0.283435	0.0611404
Acidaminococcus	UBA1407	-0.763725	0.17004
Acidaminococcus	UBA1254	-0.701918	0.000230006
Acidaminococcus	UBA1248	-0.686653	0.144789
Acidaminococcus	UBA1231	-0.758457	0.0321387
Acidaminococcus	UBA1217	0.119395	0.149507
Acidaminococcus	UBA1213	-0.487988	0.666635
Acidaminococcus	UBA1205	-0.61808	0.0133666
Acidaminococcus	UBA1201	-0.785425	0.148554
Acidaminococcus	UBA1181	-0.632939	0.0603295
Acidaminococcus	UBA1179	-0.816074	0.000338851
Acidaminococcus	UBA1177	-0.825128	0.0157839
Acidaminococcus	UBA1174	-0.374056	0.418741
Acidaminococcus	UBA11517	-0.502226	0.610807
Acidaminococcus	UBA11471	0.00745859	0.618727
Acidaminococcus	UBA11452	-0.761723	0.00286517
Acidaminococcus	UBA1081	0.587725	0.000549745
Acidaminococcus	UBA1067	-0.661848	0.0349852
Acidaminococcus	UBA1066	0.800544	0.0694855
Acidaminococcus	Tidjanibacter	-0.496111	0.14864
Acidaminococcus	Thiopseudomonas	0.472549	0.000437761
Acidaminococcus	Thermomonas	-0.36606	0.632275
Acidaminococcus	SZUA_448	-0.75653	0.0438116
Acidaminococcus	Synergistes	0.488465	0.940998
Acidaminococcus	Succinivibrio	0.513313	0.0032612
Acidaminococcus	Succiniclasticum	0.237229	0.0760327
Acidaminococcus	Stomatobaculum	0.754264	2.19e-07
Acidaminococcus	SFVR01	-0.305629	0.00583297
Acidaminococcus	SFRY01	-0.0898526	0.593884
Acidaminococcus	SFMI01	-0.26366	0.443433
Acidaminococcus	SFLA01	-0.547986	0.0242988
Acidaminococcus	SFFH01	-0.734307	0.000336333
Acidaminococcus	SFDP01	0.36925	0.409151
Acidaminococcus	Saccharofermentans	-0.74927	0.000155243
Acidaminococcus	Ruminococcus_B	0.574047	0.214477
Acidaminococcus	Ruminococcus	-0.685265	0.0300929
Acidaminococcus	RUG721	-0.34165	0.469488
Acidaminococcus	RUG705	-0.674843	0.0333771
Acidaminococcus	RUG572	-0.776734	6.21e-05
Acidaminococcus	RUG472	-0.471279	0.010231
Acidaminococcus	RUG420	-0.26504	0.106496
Acidaminococcus	RUG410	-0.731346	0.371429
Acidaminococcus	RUG334	-0.79199	0.0147382
Acidaminococcus	RUG210	-0.472146	0.313576
Acidaminococcus	RUG163	-0.708318	0.000764336
Acidaminococcus	RC9	0.346159	0.20036
Acidaminococcus	QALS01	-0.756114	0.000901302
Acidaminococcus	QALR01	-0.482986	1.95e-05
Acidaminococcus	Pseudobutyrivibrio	-0.500997	0.0913719
Acidaminococcus	Phocaeicola	-0.348125	0.164364
Acidaminococcus	Phil12	0.439652	0.959285
Acidaminococcus	Phascolarctobacterium_A	0.522405	0.000123226
Acidaminococcus	Petrimonas	0.277991	0.673
Acidaminococcus	PeH17	-0.590939	0.0241485
Acidaminococcus	Parabacteroides	0.53407	0.118931
Acidaminococcus	Oribacterium	0.608933	0.000374801
Acidaminococcus	Olsenella_B	0.639954	0.732077
Acidaminococcus	Olsenella	0.742411	0.195531
Acidaminococcus	Olegusella	0.699335	0.034608
Acidaminococcus	Odoribacter	0.750022	3.81e-08
Acidaminococcus	NK4A136	-0.354485	0.899322
Acidaminococcus	Negativibacillus	0.78506	0.000509869
Acidaminococcus	Methanocorpusculum	-0.147731	0.0597178
Acidaminococcus	Methanobrevibacter_B	0.284649	0.244106
Acidaminococcus	Megasphaera_B	0.738046	0.00267948
Acidaminococcus	Lawsonibacter	-0.0599323	0.0174928
Acidaminococcus	Lactobacillus	-0.715094	0.121909
Acidaminococcus	Lachnoclostridium_A	-0.258391	0.91825
Acidaminococcus	Kandleria	-0.654235	0.0320501
Acidaminococcus	ISO4_G1	-0.550238	0.378537
Acidaminococcus	ISDg	-0.718337	0.00982817
Acidaminococcus	Holdemanella	0.341805	0.534604
Acidaminococcus	Gemmiger	-0.0150911	0.884588
Acidaminococcus	GCA_900199385	-0.684051	0.000191387
Acidaminococcus	Fretibacterium	-0.615594	0.523498
Acidaminococcus	Fibrobacter_A	0.57275	0.000132222
Acidaminococcus	Fibrobacter	-0.770374	0.00291329
Acidaminococcus	Faecalimonas	-0.133272	0.45184
Acidaminococcus	Faecalicoccus	0.726857	0.0107996
Acidaminococcus	Eubacterium_T	0.524776	0.0357987
Acidaminococcus	Eubacterium_J	0.015265	0.70851
Acidaminococcus	Eubacterium_H	0.839573	0.0324452
Acidaminococcus	Eubacterium_B	0.278165	0.213928
Acidaminococcus	ER4	0.509265	0.627933
Acidaminococcus	Enterocloster	0.665587	0.468335
Acidaminococcus	Elizabethkingia	-0.166214	0.676806
Acidaminococcus	DTU089_A	-0.511001	0.000688597
Acidaminococcus	DTU064	-0.421465	0.0318585
Acidaminococcus	Dorea	-0.501923	0.00320621
Acidaminococcus	Dialister	0.128993	0.00207033
Acidaminococcus	Desulfovibrio	0.777023	0.0690976
Acidaminococcus	Comamonas	0.413981	0.518329
Acidaminococcus	Collinsella	0.202498	0.920426
Acidaminococcus	COE1	0.634211	2.26e-08
Acidaminococcus	Clostridium_X	-0.521104	0.0164814
Acidaminococcus	Clostridium_Q	0.610021	0.00311187
Acidaminococcus	Chlamydophila	-0.0969247	0.417668
Acidaminococcus	Castellaniella	-0.144959	0.668029
Acidaminococcus	Campylobacter_D	0.558726	0.0191633
Acidaminococcus	Campylobacter_B	0.419011	0.586533
Acidaminococcus	CAG_95	-0.661848	0.000911285
Acidaminococcus	CAG_914	-0.694681	0.000211597
Acidaminococcus	CAG_873	0.359536	0.175546
Acidaminococcus	CAG_831	0.247593	0.0107556
Acidaminococcus	CAG_81	0.0288548	0.385632
Acidaminococcus	CAG_791	0.718453	4.71e-08
Acidaminococcus	CAG_762	-0.699442	2.71e-05
Acidaminococcus	CAG_605	-0.527883	5.55e-05
Acidaminococcus	CAG_594	-0.545865	0.000145803
Acidaminococcus	CAG_582	-0.689833	0.000146458
Acidaminococcus	CAG_552	-0.452327	0.0105611
Acidaminococcus	CAG_521	0.583793	0.465283
Acidaminococcus	CAG_495	-0.641959	0.000496811
Acidaminococcus	CAG_488	-0.18263	0.555371
Acidaminococcus	CAG_485	0.080599	0.745358
Acidaminococcus	CAG_484	-0.111185	0.79698
Acidaminococcus	CAG_475	-0.252609	0.458205
Acidaminococcus	CAG_45	0.714059	0.000817008
Acidaminococcus	CAG_312	0.193744	0.791038
Acidaminococcus	CAG_306	-0.54474	0.0384613
Acidaminococcus	CAG_302	-0.444171	0.0139475
Acidaminococcus	CAG_279	0.579705	2.4e-08
Acidaminococcus	CAG_273	-0.516897	0.00152005
Acidaminococcus	CAG_196	-0.122926	0.335282
Acidaminococcus	CAG_194	0.438521	0.656339
Acidaminococcus	CAG_1782	-0.428101	0.441775
Acidaminococcus	CAG_110	-0.0279842	0.470841
Acidaminococcus	Butyricicoccus	-0.370585	0.112987
Acidaminococcus	Bulleidia	0.774999	0.00083767
Acidaminococcus	Borkfalkia	0.0950107	0.649762
Acidaminococcus	Blautia_A	0.218207	0.476708
Acidaminococcus	Bilophila	0.627696	0.876853
Acidaminococcus	Barnesiella	0.476306	0.670073
Acidaminococcus	Bariatricus	0.68035	0.478377
Acidaminococcus	Bacteroides	0.539158	0.781595
Acidaminococcus	Bact_19	-0.720014	0.0826543
Acidaminococcus	Anaerotignum	0.829276	4.49e-07
Acidaminococcus	Anaeroplasma	-0.729816	0.0298282
Acidaminococcus	Anaerofilum	-0.641639	0.000526676
Acidaminococcus	An172	0.678789	0.654717
Acidaminococcus	Alloprevotella	-0.372351	0.528306
Acidaminococcus	Akkermansia	-0.739499	8.83e-05
Acidaminococcus	Agathobaculum	0.457108	0.667411
Acidaminococcus	Acidaminococcus	1	0
Acidaminococcus	Acetobacter	-0.686802	0.202644
Acidaminococcus	1XD8_76	-0.527825	0.0964652
Aeriscardovia	Zag111	-0.167929	0.177326
Aeriscardovia	XBB1006	-0.300281	0.164808
Aeriscardovia	Weimerbacter	0.0949627	0.949313
Aeriscardovia	W1P20_047	-0.293687	0.340749
Aeriscardovia	W0P31_042	-0.179213	0.70592
Aeriscardovia	W0P28_013	-0.0942769	0.739095
Aeriscardovia	UMGS874	0.139961	0.00392752
Aeriscardovia	UMGS75	-0.308227	0.136853
Aeriscardovia	UMGS731	-0.216246	0.526433
Aeriscardovia	UMGS2037	0.0143436	0.0594319
Aeriscardovia	UMGS1976	0.0337748	0.0663679
Aeriscardovia	UMGS1883	0.160315	0.687167
Aeriscardovia	UMGS1865	-0.30033	0.0250754
Aeriscardovia	UMGS1795	-0.361394	0.283795
Aeriscardovia	UMGS172	-0.446719	0.053191
Aeriscardovia	UMGS1707	-0.228708	0.171523
Aeriscardovia	UMGS1688	-0.256663	0.218883
Aeriscardovia	UMGS1670	0.240356	0.590368
Aeriscardovia	UMGS1668	-0.470388	0.00797346
Aeriscardovia	UMGS1600	-0.418004	0.0437822
Aeriscardovia	UMGS1532	-0.396495	0.016419
Aeriscardovia	UMGS1494	-0.397771	0.253819
Aeriscardovia	UMGS1487	-0.484505	0.0209959
Aeriscardovia	UMGS1387	-0.445396	0.233733
Aeriscardovia	UMGS1322	-0.13395	0.624016
Aeriscardovia	UMGS1279	-0.183321	0.228985
Aeriscardovia	UMGS1052	-0.360659	0.104091
Aeriscardovia	UBA9732	-0.409288	0.556225
Aeriscardovia	UBA9722	-0.301958	0.097476
Aeriscardovia	UBA9506	-0.416739	0.194113
Aeriscardovia	UBA9502	0.109138	0.905497
Aeriscardovia	UBA9475	-0.490949	0.0761095
Aeriscardovia	UBA866	-0.201839	0.814642
Aeriscardovia	UBA7862	-0.37768	0.0327618
Aeriscardovia	UBA7642	0.108068	0.151406
Aeriscardovia	UBA7573	-0.401511	0.203554
Aeriscardovia	UBA7488	-0.101947	0.632849
Aeriscardovia	UBA738	-0.315945	0.0663524
Aeriscardovia	UBA737	-0.117781	0.541656
Aeriscardovia	UBA7185	0.170696	0.820139
Aeriscardovia	UBA7182	0.155461	0.52338
Aeriscardovia	UBA7173	0.388074	0.0322906
Aeriscardovia	UBA6984	-0.413176	0.214525
Aeriscardovia	UBA6879	0.194899	0.686504
Aeriscardovia	UBA6382	-0.280212	0.0283844
Aeriscardovia	UBA636	0.0658724	0.739452
Aeriscardovia	UBA6345	-0.221961	0.173497
Aeriscardovia	UBA629	0.348505	0.317857
Aeriscardovia	UBA5905	-0.508082	0.0555105
Aeriscardovia	UBA5489	-0.315963	0.0454711
Aeriscardovia	UBA5364	-0.1821	0.0494411
Aeriscardovia	UBA4644	-0.286871	0.216881
Aeriscardovia	UBA4636	-0.44348	0.226483
Aeriscardovia	UBA4372	-0.505003	0.0507718
Aeriscardovia	UBA4334	-0.244925	0.0971956
Aeriscardovia	UBA3857	-0.232028	0.0893807
Aeriscardovia	UBA3830	-0.0877335	0.418494
Aeriscardovia	UBA3824	-0.234471	0.405154
Aeriscardovia	UBA3792	-0.274247	0.12078
Aeriscardovia	UBA3789	-0.20502	0.813842
Aeriscardovia	UBA3766	-0.281996	0.102104
Aeriscardovia	UBA3738	0.166599	0.877581
Aeriscardovia	UBA3700	-0.287644	0.188526
Aeriscardovia	UBA3388	-0.155052	0.0578837
Aeriscardovia	UBA3210	-0.302892	0.0296817
Aeriscardovia	UBA3207	-0.344225	0.597592
Aeriscardovia	UBA3206	-0.358542	0.52089
Aeriscardovia	UBA3054	-0.264249	0.267011
Aeriscardovia	UBA2943	-0.514661	0.385926
Aeriscardovia	UBA2918	-0.532011	0.409019
Aeriscardovia	UBA2897	0.37667	0.013966
Aeriscardovia	UBA2882	0.0772145	0.571042
Aeriscardovia	UBA2868	-0.237291	0.122092
Aeriscardovia	UBA2856	0.239489	0.0149871
Aeriscardovia	UBA2821	-0.275072	0.724857
Aeriscardovia	UBA2813	0.0782556	0.874126
Aeriscardovia	UBA2810	0.277299	0.576845
Aeriscardovia	UBA2730	-0.116361	0.510921
Aeriscardovia	UBA2658	-0.0138813	0.020755
Aeriscardovia	UBA2450	-0.353258	0.049852
Aeriscardovia	UBA2009	-0.305022	0.258549
Aeriscardovia	UBA1786	-0.332716	0.0564186
Aeriscardovia	UBA1784	-0.246834	0.0945058
Aeriscardovia	UBA1777	-0.44821	0.0994787
Aeriscardovia	UBA1776	-0.147001	0.195142
Aeriscardovia	UBA1775	-0.248544	0.28689
Aeriscardovia	UBA1765	-0.463318	0.178885
Aeriscardovia	UBA1757	-0.0687083	0.111628
Aeriscardovia	UBA1740	-0.445608	0.0378972
Aeriscardovia	UBA1738	-0.375282	0.207014
Aeriscardovia	UBA1723	-0.255913	0.218076
Aeriscardovia	UBA1715	-0.310251	0.279052
Aeriscardovia	UBA1712_A	-0.199294	0.100754
Aeriscardovia	UBA1711	-0.327858	0.040026
Aeriscardovia	UBA1709	-0.158112	0.840113
Aeriscardovia	UBA1685	-0.0259094	0.713296
Aeriscardovia	UBA1436	-0.0170036	0.953948
Aeriscardovia	UBA1409	-0.327678	0.248147
Aeriscardovia	UBA1407	-0.223816	0.423258
Aeriscardovia	UBA1254	-0.293849	0.0437874
Aeriscardovia	UBA1248	-0.367879	0.41824
Aeriscardovia	UBA1232	-0.469608	0.903277
Aeriscardovia	UBA1231	-0.336484	0.243591
Aeriscardovia	UBA1217	0.0331965	0.244174
Aeriscardovia	UBA1213	-0.394772	0.688255
Aeriscardovia	UBA1205	-0.184258	0.27356
Aeriscardovia	UBA1201	-0.32643	0.415478
Aeriscardovia	UBA11963	-0.319981	0.0401271
Aeriscardovia	UBA1195	-0.215372	0.153505
Aeriscardovia	UBA1189	-0.116361	0.347116
Aeriscardovia	UBA1188	-0.269883	0.134208
Aeriscardovia	UBA1181	0.0942109	0.216642
Aeriscardovia	UBA1179	-0.339261	0.0512977
Aeriscardovia	UBA1177	-0.354346	0.197844
Aeriscardovia	UBA1174	-0.313445	0.651697
Aeriscardovia	UBA11549	-0.198702	0.499324
Aeriscardovia	UBA11524	-0.353652	0.0414886
Aeriscardovia	UBA11517	-0.36747	0.796554
Aeriscardovia	UBA11471	0.046556	0.212896
Aeriscardovia	UBA11452	-0.187907	0.134057
Aeriscardovia	UBA1081	0.227402	0.0461798
Aeriscardovia	UBA1067	-0.196461	0.315435
Aeriscardovia	UBA1066	0.196414	0.0325146
Aeriscardovia	UBA10281	0.157383	0.605153
Aeriscardovia	Treponema_F	-0.397548	0.383337
Aeriscardovia	Tidjanibacter	-0.194014	0.759672
Aeriscardovia	Thiopseudomonas	0.288313	0.398096
Aeriscardovia	Thermomonas	0.0230763	0.840652
Aeriscardovia	SZUA_448	-0.308107	0.332854
Aeriscardovia	Synergistes	-0.0617102	0.705407
Aeriscardovia	Sutterella	-0.0753426	0.884167
Aeriscardovia	Succinivibrio	0.225146	0.0353635
Aeriscardovia	Succiniclasticum	0.338153	0.139137
Aeriscardovia	Stomatobaculum	0.175241	0.0213102
Aeriscardovia	Slackia_A	-0.101391	0.944116
Aeriscardovia	SFVR01	0.144063	0.624376
Aeriscardovia	SFTJ01	0.40026	0.0102893
Aeriscardovia	SFRY01	-0.140337	0.891326
Aeriscardovia	SFMI01	-0.409358	0.583008
Aeriscardovia	SFLA01	-0.219945	0.895203
Aeriscardovia	SFFH01	-0.358659	0.0482896
Aeriscardovia	SFDP01	-0.0879121	0.916479
Aeriscardovia	Selenomonas_A	-0.296356	0.445869
Aeriscardovia	Saccharofermentans	-0.373316	0.0321438
Aeriscardovia	Ruminococcus_E	-0.251402	0.400182
Aeriscardovia	Ruminococcus_B	0.0433236	0.543811
Aeriscardovia	Ruminococcus_A	-0.147712	0.655293
Aeriscardovia	Ruminococcus	-0.372043	0.280729
Aeriscardovia	RUG754	-0.375687	0.582908
Aeriscardovia	RUG721	-0.398358	0.293375
Aeriscardovia	RUG705	-0.320988	0.19769
Aeriscardovia	RUG666	-0.253201	0.376342
Aeriscardovia	RUG591	-0.359272	0.0474073
Aeriscardovia	RUG572	-0.381701	0.0265743
Aeriscardovia	RUG563	-0.451333	0.302096
Aeriscardovia	RUG472	-0.460471	0.110646
Aeriscardovia	RUG420	-0.193395	0.467488
Aeriscardovia	RUG410	-0.289399	0.561766
Aeriscardovia	RUG334	-0.360784	0.154848
Aeriscardovia	RUG293	-0.512495	0.168869
Aeriscardovia	RUG210	-0.106992	0.6013
Aeriscardovia	RUG163	-0.268421	0.131782
Aeriscardovia	Rs_D84	-0.291423	0.213965
Aeriscardovia	RC9	-0.0530912	0.113739
Aeriscardovia	QALS01	-0.244932	0.0749319
Aeriscardovia	Pseudomonas_F	0.0322133	0.450422
Aeriscardovia	Pseudobutyrivibrio	-0.248626	0.30602
Aeriscardovia	Phocaeicola	-0.285813	0.351858
Aeriscardovia	Phil12	0.260945	0.853673
Aeriscardovia	Phascolarctobacterium_A	0.402013	0.0409385
Aeriscardovia	Petrimonas	-0.0763403	0.863832
Aeriscardovia	PeH17	-0.350058	0.198798
Aeriscardovia	Paramuribaculum	-0.290333	0.0664783
Aeriscardovia	Parabacteroides	0.371928	0.576938
Aeriscardovia	Oscillibacter	-0.195073	0.17329
Aeriscardovia	Oribacterium	0.318123	0.100314
Aeriscardovia	Olsenella_B	0.228594	0.635819
Aeriscardovia	Olsenella	0.117695	0.226762
Aeriscardovia	Olegusella	0.148405	0.182311
Aeriscardovia	Odoribacter	0.233648	0.00696772
Aeriscardovia	NK4A136	-0.0995894	0.698681
Aeriscardovia	Negativibacillus	0.314499	0.00199453
Aeriscardovia	MX_02	-0.431624	0.451379
Aeriscardovia	Mogibacterium	-0.508126	0.419711
Aeriscardovia	Mitsuokella	0.31607	5.15e-10
Aeriscardovia	Methanomicrobium	-0.237444	0.251237
Aeriscardovia	Methanocorpusculum	-0.473671	0.22909
Aeriscardovia	Methanobrevibacter_B	0.14239	0.925093
Aeriscardovia	Methanobrevibacter_A	-0.171419	0.215019
Aeriscardovia	Megasphaera_B	0.334114	0.0942101
Aeriscardovia	Megasphaera	0.401365	3.61e-11
Aeriscardovia	Mediterraneibacter	0.0245228	0.453046
Aeriscardovia	Marinospirillum	0.356547	0.507365
Aeriscardovia	Lawsonibacter	-0.319086	0.0521926
Aeriscardovia	Lactobacillus	-0.144348	0.401709
Aeriscardovia	Lachnoclostridium_A	0.0266613	0.324305
Aeriscardovia	Klebsiella	-0.0858828	0.343744
Aeriscardovia	Kandleria	-0.21214	0.223413
Aeriscardovia	ISO4_G1	-0.346195	0.522535
Aeriscardovia	ISDg	-0.232549	0.152562
Aeriscardovia	Holdemania	-0.113932	0.529964
Aeriscardovia	Holdemanella	0.151599	0.487217
Aeriscardovia	Gemmiger	-0.0876782	0.501167
Aeriscardovia	GCA_900199385	-0.404661	0.035423
Aeriscardovia	Gastranaerophilus	-0.149991	0.233793
Aeriscardovia	Ga6A1	-0.348505	0.335904
Aeriscardovia	G11	-0.261184	0.57971
Aeriscardovia	Fretibacterium	-0.256318	0.731376
Aeriscardovia	Fournierella	-0.470027	0.0253367
Aeriscardovia	Firm_11	-0.403112	0.0280603
Aeriscardovia	Firm_04	-0.34681	0.210504
Aeriscardovia	Fibrobacter_A	0.362327	0.274066
Aeriscardovia	Fibrobacter	-0.384535	0.0860538
Aeriscardovia	Faecalimonas	-0.0205887	2.36e-05
Aeriscardovia	Faecalicoccus	0.220641	0.00510788
Aeriscardovia	F0040	-0.238099	0.683171
Aeriscardovia	Eubacterium_T	0.275527	0.00798532
Aeriscardovia	Eubacterium_R	-0.47448	0.100804
Aeriscardovia	Eubacterium_Q	-0.0777283	0.291501
Aeriscardovia	Eubacterium_J	-0.20989	0.804787
Aeriscardovia	Eubacterium_H	0.19705	0.491794
Aeriscardovia	Eubacterium_B	0.0204152	0.463657
Aeriscardovia	ER4	-0.0540165	0.698135
Aeriscardovia	Enterocloster	0.0310006	0.692154
Aeriscardovia	Enterobacter	-0.11266	0.469165
Aeriscardovia	Empedobacter	-0.145625	0.263416
Aeriscardovia	Elizabethkingia	0.012789	0.859952
Aeriscardovia	Duodenibacillus	0.0273553	0.864729
Aeriscardovia	DTU089_A	-0.240355	0.381927
Aeriscardovia	DTU064	-0.192126	0.27604
Aeriscardovia	Dorea	-0.28414	0.149333
Aeriscardovia	Dialister	0.134463	0.906214
Aeriscardovia	Desulfovibrio	0.23706	0.00395133
Aeriscardovia	Coprobacter	-0.0425655	0.0111643
Aeriscardovia	Comamonas	0.269447	0.48225
Aeriscardovia	Collinsella	-0.0882038	0.787558
Aeriscardovia	COE1	0.288474	0.000111146
Aeriscardovia	Clostridium_X	-0.380267	0.13769
Aeriscardovia	Clostridium_Q	0.155581	0.00181412
Aeriscardovia	Chlamydophila	-0.189236	0.472448
Aeriscardovia	CETP13	-0.541527	0.349187
Aeriscardovia	Catenibacterium	0.0883722	0.569562
Aeriscardovia	Castellaniella	0.0807403	0.852537
Aeriscardovia	Campylobacter_D	0.269388	0.311519
Aeriscardovia	Campylobacter_B	0.211555	0.856162
Aeriscardovia	Campylobacter	0.292307	0.472316
Aeriscardovia	CAG_95	-0.237349	0.0564028
Aeriscardovia	CAG_914	-0.315436	0.0372889
Aeriscardovia	CAG_877	-0.401359	0.0252967
Aeriscardovia	CAG_873	0.411278	7.03e-18
Aeriscardovia	CAG_831	0.129121	0.00046107
Aeriscardovia	CAG_81	-0.112326	0.688896
Aeriscardovia	CAG_791	0.319877	0.000673899
Aeriscardovia	CAG_762	-0.291204	0.0199643
Aeriscardovia	CAG_605	-0.374761	0.0204842
Aeriscardovia	CAG_594	-0.311723	0.0219147
Aeriscardovia	CAG_590	-0.168874	0.715843
Aeriscardovia	CAG_582	-0.370424	0.033887
Aeriscardovia	CAG_552	-0.363494	0.14926
Aeriscardovia	CAG_521	0.252964	0.852787
Aeriscardovia	CAG_495	-0.351108	0.0671267
Aeriscardovia	CAG_488	-0.0806246	0.498235
Aeriscardovia	CAG_485	0.0962929	0.588308
Aeriscardovia	CAG_484	0.0172922	0.871538
Aeriscardovia	CAG_475	-0.478399	0.645494
Aeriscardovia	CAG_45	0.220115	0.0260498
Aeriscardovia	CAG_390	-0.306353	0.213213
Aeriscardovia	CAG_314	0.138473	0.106668
Aeriscardovia	CAG_313	-0.118971	0.129995
Aeriscardovia	CAG_312	-0.124738	0.670413
Aeriscardovia	CAG_306	-0.3214	0.172136
Aeriscardovia	CAG_302	-0.152636	0.120905
Aeriscardovia	CAG_279	0.337469	0.000373979
Aeriscardovia	CAG_273	-0.318027	0.0998777
Aeriscardovia	CAG_196	-0.0812585	0.702299
Aeriscardovia	CAG_194	-0.00323887	0.960962
Aeriscardovia	CAG_1782	-0.264162	0.657311
Aeriscardovia	CAG_177	-0.313149	0.0614736
Aeriscardovia	CAG_110	-0.187323	0.559128
Aeriscardovia	C941	0.0460355	0.0150925
Aeriscardovia	Butyrivibrio	-0.261119	0.0741796
Aeriscardovia	Butyricimonas	0.207808	0.756178
Aeriscardovia	Butyricicoccus	-0.273586	0.311398
Aeriscardovia	Bulleidia	0.210803	0.0529431
Aeriscardovia	Borkfalkia	-0.171961	0.88059
Aeriscardovia	Blautia_A	0.0212827	0.807704
Aeriscardovia	Blautia	0.00746096	0.315066
Aeriscardovia	Bilophila	0.316648	0.840267
Aeriscardovia	Barnesiella	0.0443056	0.545584
Aeriscardovia	Bariatricus	0.0651206	0.371091
Aeriscardovia	Bacteroides	0.313458	0.943824
Aeriscardovia	Bact_19	-0.22104	0.339634
Aeriscardovia	Anaerovibrio	-0.256376	0.242971
Aeriscardovia	Anaerotignum	0.236647	7.52e-06
Aeriscardovia	Anaeroplasma	-0.224787	0.236187
Aeriscardovia	Anaerofilum	-0.386477	0.0468782
Aeriscardovia	An172	0.251345	0.755502
Aeriscardovia	Alloprevotella	-0.096929	0.699234
Aeriscardovia	Allisonella	0.21045	0.314602
Aeriscardovia	Akkermansia	-0.253427	0.035974
Aeriscardovia	Agathobaculum	-0.0621204	0.597943
Aeriscardovia	Agathobacter	0.0762246	0.813063
Aeriscardovia	Aeriscardovia	1	0
Aeriscardovia	Acidaminococcus	0.206934	0.000381717
Aeriscardovia	Acetobacter	-0.152149	0.49487
Aeriscardovia	1XD8_76	-0.0873865	0.137904
Agathobacter	Zag111	-0.514137	0.715534
Agathobacter	XBB1006	-0.691452	0.163117
Agathobacter	Weimerbacter	-0.259944	0.301502
Agathobacter	W1P20_047	-0.0458501	0.904843
Agathobacter	W0P31_042	-0.347856	0.293745
Agathobacter	W0P28_013	-0.597878	0.621408
Agathobacter	UMGS874	0.583967	0.000488472
Agathobacter	UMGS75	-0.599086	0.158847
Agathobacter	UMGS731	-0.330722	0.296258
Agathobacter	UMGS2037	0.288465	0.00597907
Agathobacter	UMGS1976	0.702821	1.2e-08
Agathobacter	UMGS1883	0.152636	0.874504
Agathobacter	UMGS1865	-0.566952	0.107169
Agathobacter	UMGS1795	-0.0245736	0.400016
Agathobacter	UMGS172	-0.0589171	0.0012389
Agathobacter	UMGS1707	-0.138071	0.25081
Agathobacter	UMGS1688	-0.395781	0.263992
Agathobacter	UMGS1670	0.269773	0.614795
Agathobacter	UMGS1668	-0.363747	0.905351
Agathobacter	UMGS1600	-0.395247	0.294142
Agathobacter	UMGS1532	-0.325604	0.308722
Agathobacter	UMGS1494	-0.101881	0.370136
Agathobacter	UMGS1487	-0.530462	0.0979799
Agathobacter	UMGS1387	-0.309798	0.909172
Agathobacter	UMGS1322	0.202606	0.0331752
Agathobacter	UMGS1279	-0.4219	0.884268
Agathobacter	UMGS1052	-0.360613	0.687972
Agathobacter	UBA9732	-0.116096	0.71847
Agathobacter	UBA9722	-0.574889	0.113005
Agathobacter	UBA9506	-0.526425	0.31533
Agathobacter	UBA9502	0.778664	0.0452046
Agathobacter	UBA9475	-0.306331	0.555919
Agathobacter	UBA866	0.134482	0.567622
Agathobacter	UBA7862	-0.581123	0.158677
Agathobacter	UBA7642	0.458225	6e-06
Agathobacter	UBA7573	-0.221767	0.288665
Agathobacter	UBA7488	-0.201788	0.623717
Agathobacter	UBA738	-0.392345	0.182857
Agathobacter	UBA737	-0.460467	0.496187
Agathobacter	UBA7185	0.535727	0.799845
Agathobacter	UBA7182	0.727935	4.36e-17
Agathobacter	UBA7173	0.522506	0.947884
Agathobacter	UBA6984	-0.388015	0.843535
Agathobacter	UBA6879	0.259713	0.562241
Agathobacter	UBA636	0.0624422	0.944642
Agathobacter	UBA6345	-0.202502	0.966943
Agathobacter	UBA629	0.731961	0.700521
Agathobacter	UBA5489	-0.314079	0.52923
Agathobacter	UBA5364	-0.479308	0.0931023
Agathobacter	UBA4644	-0.1427	0.832556
Agathobacter	UBA4636	-0.296397	0.750494
Agathobacter	UBA4372	-0.257516	0.905091
Agathobacter	UBA4334	-0.652521	0.0701508
Agathobacter	UBA3824	-0.488754	0.539516
Agathobacter	UBA3792	-0.603955	0.126196
Agathobacter	UBA3789	-0.238552	0.818088
Agathobacter	UBA3766	-0.720745	0.0912026
Agathobacter	UBA3700	-0.532104	0.378428
Agathobacter	UBA3388	-0.623381	0.0964559
Agathobacter	UBA3210	-0.567968	0.793375
Agathobacter	UBA3207	-0.0825624	0.130136
Agathobacter	UBA3206	-0.546619	0.55663
Agathobacter	UBA3054	-0.680293	0.212693
Agathobacter	UBA2943	-0.26087	0.542745
Agathobacter	UBA2918	-0.421485	0.401119
Agathobacter	UBA2897	0.367599	0.0653041
Agathobacter	UBA2882	0.662581	0.0645904
Agathobacter	UBA2868	-0.282262	0.116118
Agathobacter	UBA2856	0.296832	0.101793
Agathobacter	UBA2821	-0.201214	0.32589
Agathobacter	UBA2813	0.1545	0.45873
Agathobacter	UBA2810	0.649899	0.576639
Agathobacter	UBA2730	-0.461494	0.747553
Agathobacter	UBA2658	0.243257	0.855411
Agathobacter	UBA2450	-0.681622	0.0622816
Agathobacter	UBA2009	-0.158196	0.622514
Agathobacter	UBA1786	-0.674954	0.0519373
Agathobacter	UBA1784	-0.717854	0.0965573
Agathobacter	UBA1777	-0.309667	0.969832
Agathobacter	UBA1776	-0.486187	0.48291
Agathobacter	UBA1775	-0.565974	0.356084
Agathobacter	UBA1765	-0.28996	0.936162
Agathobacter	UBA1757	-0.318349	0.100856
Agathobacter	UBA1740	-0.250925	0.331957
Agathobacter	UBA1738	-0.629857	0.378033
Agathobacter	UBA1723	-0.547641	0.170196
Agathobacter	UBA1712_A	-0.589963	0.0923709
Agathobacter	UBA1711	-0.50636	0.0963269
Agathobacter	UBA1709	-0.335884	0.805031
Agathobacter	UBA1685	0.698312	0.983922
Agathobacter	UBA1409	-0.191689	0.520171
Agathobacter	UBA1407	-0.610315	0.431254
Agathobacter	UBA1254	-0.672105	0.0593502
Agathobacter	UBA1248	-0.606267	0.500182
Agathobacter	UBA1232	-0.0745837	0.00228447
Agathobacter	UBA1231	-0.600674	0.223793
Agathobacter	UBA1217	0.119912	0.0846041
Agathobacter	UBA1213	-0.270583	0.467498
Agathobacter	UBA1205	-0.519426	0.105448
Agathobacter	UBA1201	-0.546312	0.417048
Agathobacter	UBA1181	-0.483002	0.0162931
Agathobacter	UBA1179	-0.612067	0.0519105
Agathobacter	UBA1177	-0.644195	0.176751
Agathobacter	UBA1174	-0.217628	0.0207691
Agathobacter	UBA11549	-0.516838	0.574427
Agathobacter	UBA11517	-0.404719	0.781005
Agathobacter	UBA11471	0.154602	0.274445
Agathobacter	UBA11452	-0.684629	0.291636
Agathobacter	UBA1081	0.33395	0.817799
Agathobacter	UBA1067	-0.440911	0.223056
Agathobacter	UBA1066	0.832437	0.909446
Agathobacter	UBA10281	0.501561	0.80297
Agathobacter	Tidjanibacter	-0.319283	0.638647
Agathobacter	Thiopseudomonas	0.269814	0.703418
Agathobacter	Thermomonas	-0.452199	0.795773
Agathobacter	SZUA_448	-0.602325	0.384154
Agathobacter	Synergistes	0.542338	0.783796
Agathobacter	Succinivibrio	0.501619	0.00977171
Agathobacter	Succiniclasticum	0.0715772	0.477522
Agathobacter	Stomatobaculum	0.83594	0.430625
Agathobacter	Slackia_A	0.268236	0.000273084
Agathobacter	SFVR01	-0.311055	0.684701
Agathobacter	SFTJ01	0.563053	0.963697
Agathobacter	SFRY01	0.167211	0.906005
Agathobacter	SFMI01	-0.103842	0.0916107
Agathobacter	SFLA01	-0.433416	0.264825
Agathobacter	SFFH01	-0.471867	0.132378
Agathobacter	SFDP01	0.630992	0.0256463
Agathobacter	Saccharofermentans	-0.610661	0.0374988
Agathobacter	Ruminococcus_B	0.607396	0.000490326
Agathobacter	Ruminococcus	-0.522433	0.227774
Agathobacter	RUG754	-0.0361933	2.73e-20
Agathobacter	RUG721	-0.0430157	4.9e-11
Agathobacter	RUG705	-0.609279	0.221894
Agathobacter	RUG572	-0.559551	0.0552087
Agathobacter	RUG472	-0.270698	1.4e-07
Agathobacter	RUG420	-0.178423	0.509554
Agathobacter	RUG410	-0.72537	0.601802
Agathobacter	RUG334	-0.788321	0.163495
Agathobacter	RUG293	-0.546264	0.41813
Agathobacter	RUG210	-0.573312	0.526963
Agathobacter	RUG163	-0.561087	0.118813
Agathobacter	Rs_D84	-0.77197	0.191871
Agathobacter	RC9	0.589269	0.237669
Agathobacter	QALS01	-0.734584	0.0823531
Agathobacter	Pseudobutyrivibrio	-0.399052	0.632523
Agathobacter	Phocaeicola	-0.165587	0.000153593
Agathobacter	Phil12	0.528677	0.964012
Agathobacter	Phascolarctobacterium_A	0.35622	0.203104
Agathobacter	Petrimonas	0.381475	0.819107
Agathobacter	PeH17	-0.473432	0.828574
Agathobacter	Parabacteroides	0.399167	0.954391
Agathobacter	Oribacterium	0.616981	0.79484
Agathobacter	Olsenella_B	0.495505	3.41e-24
Agathobacter	Olsenella	0.747131	5.41e-06
Agathobacter	Olegusella	0.731809	0.422667
Agathobacter	Odoribacter	0.663853	0.856646
Agathobacter	NK4A136	-0.282956	0.141735
Agathobacter	Negativibacillus	0.778099	0.34102
Agathobacter	MX_02	0.0165361	0.708468
Agathobacter	Mogibacterium	-0.0543478	9.37e-18
Agathobacter	Mitsuokella	0.670579	0.582562
Agathobacter	Methanocorpusculum	0.0678211	0.735233
Agathobacter	Methanobrevibacter_B	0.160851	0.846156
Agathobacter	Methanobrevibacter_A	-0.620259	0.178426
Agathobacter	Megasphaera_B	0.79697	0.969716
Agathobacter	Megasphaera	0.652174	0.98287
Agathobacter	Mediterraneibacter	0.672391	4.54e-18
Agathobacter	Lawsonibacter	0.148135	0.247706
Agathobacter	Lactobacillus	-0.637858	0.388566
Agathobacter	Lachnoclostridium_A	-0.109158	0.559796
Agathobacter	Klebsiella	-0.670444	0.250264
Agathobacter	Kandleria	-0.735972	0.216844
Agathobacter	ISO4_G1	-0.403102	0.713886
Agathobacter	ISDg	-0.572734	0.140929
Agathobacter	Holdemanella	0.277322	0.67517
Agathobacter	Gemmiger	0.0931456	0.261407
Agathobacter	GCA_900199385	-0.474676	0.247598
Agathobacter	Gastranaerophilus	-0.587065	0.768272
Agathobacter	Fretibacterium	-0.502197	0.709558
Agathobacter	Fournierella	-0.154029	0.735317
Agathobacter	Firm_04	-0.543772	0.283857
Agathobacter	Fibrobacter_A	0.568224	0.756113
Agathobacter	Fibrobacter	-0.53284	0.167973
Agathobacter	Faecalimonas	-0.0891536	0.249083
Agathobacter	Faecalicoccus	0.649996	0.863528
Agathobacter	Eubacterium_T	0.560666	0.187699
Agathobacter	Eubacterium_J	0.440763	7.33e-27
Agathobacter	Eubacterium_H	0.874704	0.320591
Agathobacter	Eubacterium_B	0.49549	0.108649
Agathobacter	ER4	0.674029	0.235975
Agathobacter	Enterocloster	0.765944	0.906711
Agathobacter	Empedobacter	-0.639107	0.301303
Agathobacter	Elizabethkingia	-0.281103	0.820175
Agathobacter	DTU089_A	-0.393142	0.138668
Agathobacter	DTU064	-0.114617	0.214793
Agathobacter	Dorea	-0.3337	0.119443
Agathobacter	Dialister	-0.0694958	0.528866
Agathobacter	Desulfovibrio	0.734852	0.210961
Agathobacter	Coprobacter	0.123497	0.411902
Agathobacter	Comamonas	0.245259	0.123263
Agathobacter	Collinsella	0.412385	3.28e-05
Agathobacter	COE1	0.694033	0.000171604
Agathobacter	Clostridium_X	-0.42381	0.276465
Agathobacter	Clostridium_Q	0.722463	0.0199
Agathobacter	Chlamydophila	0.179635	0.897343
Agathobacter	Castellaniella	-0.230818	0.816447
Agathobacter	Campylobacter_D	0.535046	0.188907
Agathobacter	Campylobacter_B	0.370375	0.0226554
Agathobacter	Campylobacter	0.586706	0.957135
Agathobacter	CAG_95	-0.511216	0.0871707
Agathobacter	CAG_914	-0.686737	0.0588069
Agathobacter	CAG_877	-0.598844	0.0394343
Agathobacter	CAG_873	0.292165	0.963918
Agathobacter	CAG_831	0.348771	0.0363676
Agathobacter	CAG_81	0.400544	0.013564
Agathobacter	CAG_791	0.652174	0.242456
Agathobacter	CAG_762	-0.690888	0.0275617
Agathobacter	CAG_605	-0.486586	0.249345
Agathobacter	CAG_594	-0.569958	0.106111
Agathobacter	CAG_590	0.429117	0.18692
Agathobacter	CAG_582	-0.598636	0.0867187
Agathobacter	CAG_552	-0.266948	0.933781
Agathobacter	CAG_521	0.50451	0.200495
Agathobacter	CAG_495	-0.63876	0.279808
Agathobacter	CAG_488	-0.247239	0.0730599
Agathobacter	CAG_485	0.0803654	0.896116
Agathobacter	CAG_484	-0.134829	0.459823
Agathobacter	CAG_475	-0.115056	0.680272
Agathobacter	CAG_45	0.698427	0.00166487
Agathobacter	CAG_390	-0.510248	0.188779
Agathobacter	CAG_314	0.256997	0.0106215
Agathobacter	CAG_313	0.125181	0.25235
Agathobacter	CAG_312	0.0945496	0.699126
Agathobacter	CAG_306	-0.403007	0.733062
Agathobacter	CAG_302	-0.407991	0.270143
Agathobacter	CAG_279	0.533376	0.960671
Agathobacter	CAG_273	-0.507285	0.917661
Agathobacter	CAG_196	-0.00809459	3.05e-11
Agathobacter	CAG_194	0.443481	7.63e-28
Agathobacter	CAG_1782	-0.458559	0.673975
Agathobacter	CAG_110	0.04105	0.668751
Agathobacter	C941	0.374769	0.686043
Agathobacter	Butyrivibrio	-0.525324	0.21253
Agathobacter	Butyricimonas	0.544088	0.833877
Agathobacter	Butyricicoccus	-0.0982861	0.228273
Agathobacter	Bulleidia	0.791512	0.0953031
Agathobacter	Borkfalkia	0.101014	0.870173
Agathobacter	Blautia_A	0.485546	0.0106059
Agathobacter	Bilophila	0.545633	0.812516
Agathobacter	Barnesiella	0.491269	0.0860988
Agathobacter	Bariatricus	0.810823	8.42e-10
Agathobacter	Bacteroides	0.59852	0.943826
Agathobacter	Bact_19	-0.621762	0.324299
Agathobacter	Anaerovibrio	-0.547988	0.278509
Agathobacter	Anaerotignum	0.853855	0.0150621
Agathobacter	Anaeroplasma	-0.581066	0.214713
Agathobacter	Anaerofilum	-0.425048	0.198643
Agathobacter	An172	0.660962	0.0947609
Agathobacter	Alloprevotella	-0.311055	0.805199
Agathobacter	Allisonella	0.67049	0.439977
Agathobacter	Akkermansia	-0.529487	0.0412092
Agathobacter	Agathobaculum	0.459928	0.271844
Agathobacter	Agathobacter	1	0
Agathobacter	Acidaminococcus	0.757712	0.842523
Agathobacter	Acetobacter	-0.691462	0.454263
Agathobacter	1XD8_76	-0.318455	0.243735
Agathobaculum	Zag111	-0.222807	0.35361
Agathobaculum	XBB1006	-0.243907	0.794122
Agathobaculum	Weimerbacter	-0.302533	0.150847
Agathobaculum	W1P20_047	-0.0911903	0.347405
Agathobaculum	W0P31_042	-0.10386	0.538261
Agathobaculum	W0P28_013	-0.27723	0.0345681
Agathobaculum	UMGS75	-0.228988	0.29768
Agathobaculum	UMGS731	0.0564374	0.0943639
Agathobaculum	UMGS2037	0.20303	0.0357978
Agathobaculum	UMGS1883	0.0754019	0.885118
Agathobaculum	UMGS1865	-0.238811	0.269134
Agathobaculum	UMGS172	0.275768	0.0176744
Agathobaculum	UMGS1707	0.0859043	0.53629
Agathobaculum	UMGS1670	0.122239	0.835585
Agathobaculum	UMGS1668	-0.0526224	0.894262
Agathobaculum	UMGS1600	-0.150519	0.174364
Agathobaculum	UMGS1532	0.0448762	0.00821165
Agathobaculum	UMGS1494	-0.0409715	0.817035
Agathobaculum	UMGS1322	0.10343	0.620434
Agathobaculum	UMGS1279	-0.0636744	0.000720241
Agathobaculum	UMGS1052	0.0735569	0.0227906
Agathobaculum	UBA9722	-0.321508	0.170823
Agathobaculum	UBA9506	-0.125954	0.880594
Agathobaculum	UBA9502	0.439773	2.45e-14
Agathobaculum	UBA866	0.0651093	0.0920213
Agathobaculum	UBA7862	-0.290855	0.369951
Agathobaculum	UBA7642	0.180073	0.828562
Agathobaculum	UBA738	-0.148491	0.877044
Agathobaculum	UBA737	-0.116344	0.586258
Agathobaculum	UBA7182	0.425073	0.167299
Agathobaculum	UBA7173	0.171452	0.570472
Agathobaculum	UBA6879	0.248294	0.956468
Agathobaculum	UBA6345	0.0463535	0.0058265
Agathobaculum	UBA629	0.162022	0.615637
Agathobaculum	UBA5364	-0.147679	0.198845
Agathobaculum	UBA4855	0.180877	1.94e-07
Agathobaculum	UBA4644	0.118834	0.00792931
Agathobaculum	UBA4636	-0.0507837	0.0115068
Agathobaculum	UBA4372	-0.272811	0.460131
Agathobaculum	UBA4334	-0.358275	0.217938
Agathobaculum	UBA3824	-0.373215	0.193218
Agathobaculum	UBA3789	-0.108014	0.64714
Agathobaculum	UBA3766	-0.489071	0.0716309
Agathobaculum	UBA3738	0.436824	0.598174
Agathobaculum	UBA3700	-0.318039	0.324112
Agathobaculum	UBA3210	-0.181403	0.27126
Agathobaculum	UBA3207	0.0974905	0.000374664
Agathobaculum	UBA3206	-0.334853	0.503601
Agathobaculum	UBA3054	-0.278544	0.351497
Agathobaculum	UBA2943	-0.104776	0.931785
Agathobaculum	UBA2918	-0.315369	0.525199
Agathobaculum	UBA2897	0.12062	0.753292
Agathobaculum	UBA2856	0.413207	0.15136
Agathobaculum	UBA2821	-0.0560921	7.21e-05
Agathobaculum	UBA2810	0.475857	0.771273
Agathobaculum	UBA2730	-0.241934	0.832545
Agathobaculum	UBA2658	0.232818	0.988976
Agathobaculum	UBA2450	-0.299419	0.0419644
Agathobaculum	UBA1786	-0.408465	0.0479308
Agathobaculum	UBA1784	-0.313403	0.526657
Agathobaculum	UBA1777	-0.0279866	0.00103893
Agathobaculum	UBA1775	-0.177608	0.444363
Agathobaculum	UBA1765	-0.303929	0.00694444
Agathobaculum	UBA1711	-0.363941	0.0376843
Agathobaculum	UBA1709	-0.0388053	0.0244997
Agathobaculum	UBA1685	0.460969	0.00146443
Agathobaculum	UBA1409	-0.258948	0.817828
Agathobaculum	UBA1407	-0.230022	0.892754
Agathobaculum	UBA1254	-0.403842	0.107086
Agathobaculum	UBA1248	-0.11264	0.0343989
Agathobaculum	UBA1231	-0.137724	0.580206
Agathobaculum	UBA1217	0.378166	9.75e-05
Agathobaculum	UBA1213	-0.12964	0.773421
Agathobaculum	UBA1205	-0.340234	0.11329
Agathobaculum	UBA1201	-0.319519	0.44971
Agathobaculum	UBA1181	-0.338383	0.0404138
Agathobaculum	UBA1179	-0.322549	0.11254
Agathobaculum	UBA1177	-0.362438	0.267259
Agathobaculum	UBA1174	0.111781	0.000787562
Agathobaculum	UBA11517	-0.0962323	0.0101827
Agathobaculum	UBA11471	-0.124321	0.118231
Agathobaculum	UBA11452	-0.354179	0.388217
Agathobaculum	UBA1081	0.300335	0.772001
Agathobaculum	UBA1067	-0.29941	0.213897
Agathobaculum	UBA1066	0.491644	0.985898
Agathobaculum	Tidjanibacter	-0.204071	0.336377
Agathobaculum	Thiopseudomonas	-0.00324347	0.633015
Agathobaculum	Thermomonas	-0.251482	0.0277334
Agathobaculum	SZUA_448	-0.442325	0.167916
Agathobaculum	Synergistes	0.408188	0.164308
Agathobaculum	Succinivibrio	0.256736	0.803257
Agathobaculum	Succiniclasticum	0.0260206	0.0439388
Agathobaculum	Stomatobaculum	0.455316	0.902651
Agathobaculum	SFVR01	-0.0836128	0.484437
Agathobaculum	SFTJ01	0.156537	0.745525
Agathobaculum	SFRY01	0.177812	0.94117
Agathobaculum	SFLA01	-0.259703	0.204668
Agathobaculum	SFFH01	-0.249089	0.139826
Agathobaculum	SFDP01	0.348407	0.375869
Agathobaculum	Saccharofermentans	-0.304614	0.0411119
Agathobaculum	Ruminococcus	-0.181219	0.642546
Agathobaculum	RUG806	0.237689	2.16e-08
Agathobaculum	RUG721	-0.201573	0.88327
Agathobaculum	RUG572	-0.305655	0.285347
Agathobaculum	RUG420	-0.0146872	0.429233
Agathobaculum	RUG410	-0.386608	0.718848
Agathobaculum	RUG334	-0.391978	0.13626
Agathobaculum	RUG210	-0.4102	0.0771121
Agathobaculum	RUG163	-0.223732	0.212371
Agathobaculum	RC9	0.15011	0.638396
Agathobaculum	QALS01	-0.26536	0.257277
Agathobaculum	Pseudobutyrivibrio	-0.204695	0.000376867
Agathobaculum	Phil12	0.16179	0.0422834
Agathobaculum	Phascolarctobacterium_A	0.286177	0.470169
Agathobaculum	Petrimonas	0.189083	0.0220935
Agathobaculum	PeH17	0.0527959	0.00922261
Agathobaculum	Parabacteroides	0.136348	0.0189684
Agathobaculum	Oribacterium	0.257091	0.808047
Agathobaculum	Olsenella_B	0.179605	0.661889
Agathobaculum	Olsenella	0.43791	0.584355
Agathobaculum	Olegusella	0.351346	0.826419
Agathobaculum	Odoribacter	0.341853	0.425304
Agathobaculum	NK4A136	-0.210131	0.035671
Agathobaculum	Negativibacillus	0.446166	0.32401
Agathobaculum	Methanocorpusculum	0.330124	0.0998932
Agathobaculum	Methanobrevibacter_B	0.0419233	0.981664
Agathobaculum	Megasphaera_B	0.386504	0.842318
Agathobaculum	Megasphaera	0.334798	0.677369
Agathobaculum	Lawsonibacter	0.458278	0.000438166
Agathobaculum	Lactobacillus	-0.347423	0.426515
Agathobaculum	Lachnoclostridium_A	0.16792	0.445806
Agathobaculum	Kandleria	-0.493249	0.164671
Agathobaculum	ISO4_G1	-0.0849709	0.475812
Agathobaculum	ISDg	-0.325315	0.231872
Agathobaculum	Holdemanella	0.179389	0.706534
Agathobaculum	Gemmiger	0.313239	0.857398
Agathobaculum	GCA_900199385	-0.202035	0.554738
Agathobaculum	Fretibacterium	-0.288077	0.626951
Agathobaculum	Flavonifractor	0.327233	2.06e-06
Agathobaculum	Fibrobacter_A	0.223893	0.901088
Agathobaculum	Fibrobacter	-0.322193	0.261438
Agathobaculum	Faecalimonas	-0.206661	0.50341
Agathobaculum	Faecalicoccus	0.452193	0.855681
Agathobaculum	Eubacterium_T	0.377367	0.900758
Agathobaculum	Eubacterium_J	0.2778	0.49035
Agathobaculum	Eubacterium_H	0.496906	0.964995
Agathobaculum	ER4	0.619637	3.05e-06
Agathobaculum	Enterocloster	0.594229	3.86e-06
Agathobaculum	Elizabethkingia	-0.126653	0.0244988
Agathobaculum	DTU089_A	-0.214377	0.140158
Agathobaculum	DTU064	-0.304364	0.207687
Agathobaculum	Dorea	-0.0193731	0.125893
Agathobaculum	Dialister	0.0734359	0.521022
Agathobaculum	Desulfovibrio	0.482479	0.269413
Agathobaculum	Comamonas	0.243321	0.327882
Agathobaculum	Collinsella	0.524563	0.0195872
Agathobaculum	COE1	0.177634	0.575102
Agathobaculum	Clostridium_X	-0.0434845	0.496497
Agathobaculum	Clostridium_Q	0.429943	0.309597
Agathobaculum	Chlamydophila	-0.0838649	0.972839
Agathobaculum	Castellaniella	-0.0806107	0.0246802
Agathobaculum	Campylobacter_D	0.353926	0.946985
Agathobaculum	Campylobacter_B	0.38256	0.412428
Agathobaculum	Campylobacter	0.283446	0.749089
Agathobaculum	CAG_95	-0.301839	0.0875412
Agathobaculum	CAG_877	-0.246574	0.162812
Agathobaculum	CAG_873	0.0635517	0.748612
Agathobaculum	CAG_831	0.00341179	0.491338
Agathobaculum	CAG_81	0.363579	1.12e-12
Agathobaculum	CAG_791	0.506534	0.961611
Agathobaculum	CAG_762	-0.272059	0.0449053
Agathobaculum	CAG_605	-0.00242859	0.367304
Agathobaculum	CAG_594	-0.199144	0.265875
Agathobaculum	CAG_582	-0.179716	0.255874
Agathobaculum	CAG_552	0.0114494	0.171977
Agathobaculum	CAG_521	0.346941	0.569899
Agathobaculum	CAG_495	-0.213831	0.307097
Agathobaculum	CAG_488	-0.0485746	0.448709
Agathobaculum	CAG_485	-0.118076	0.189797
Agathobaculum	CAG_484	0.109055	0.850239
Agathobaculum	CAG_475	0.197063	0.000210512
Agathobaculum	CAG_45	0.398751	0.949456
Agathobaculum	CAG_312	0.278224	0.363022
Agathobaculum	CAG_306	-0.266871	0.435838
Agathobaculum	CAG_302	-0.245656	0.135476
Agathobaculum	CAG_279	0.0401307	0.383731
Agathobaculum	CAG_273	-0.0343472	0.199015
Agathobaculum	CAG_196	0.320005	0.0397263
Agathobaculum	CAG_194	0.282773	0.0624985
Agathobaculum	CAG_1782	-0.0950068	0.170357
Agathobaculum	CAG_110	0.10281	1.91e-11
Agathobaculum	Butyricicoccus	0.151972	1.63e-07
Agathobaculum	Bulleidia	0.44686	0.975176
Agathobaculum	Borkfalkia	0.226663	0.0083739
Agathobaculum	Blautia_A	0.321152	8.67e-06
Agathobaculum	Barnesiella	0.308813	0.89226
Agathobaculum	Bariatricus	0.421418	0.0491096
Agathobaculum	Bacteroides	0.40569	0.0220593
Agathobaculum	Bact_19	-0.253267	0.120225
Agathobaculum	Anaerotignum	0.522481	0.266643
Agathobaculum	Anaeroplasma	-0.354057	0.349214
Agathobaculum	An172	0.520643	6.22e-15
Agathobaculum	Alloprevotella	-0.242049	0.965911
Agathobaculum	Akkermansia	-0.183879	0.114396
Agathobaculum	Agathobaculum	1	0
Agathobaculum	Acetobacter	-0.353057	0.474978
Agathobaculum	1XD8_76	-0.261478	0.0924727
Akkermansia	Zag111	0.343278	0.292867
Akkermansia	XBB1006	0.682952	0.00487606
Akkermansia	W1P20_047	0.500882	0.000127483
Akkermansia	W0P31_042	0.469803	0.0088876
Akkermansia	W0P28_013	0.339183	0.390531
Akkermansia	UMGS75	0.719239	7.14e-06
Akkermansia	UMGS731	0.586916	0.0957691
Akkermansia	UMGS268	0.720531	3.39e-05
Akkermansia	UMGS1883	-0.0160731	0.180819
Akkermansia	UMGS1865	0.680735	2.65e-05
Akkermansia	UMGS172	0.335636	0.331258
Akkermansia	UMGS1670	0.0143386	0.165433
Akkermansia	UMGS1668	0.667534	2.08e-07
Akkermansia	UMGS1532	0.6796	9.61e-06
Akkermansia	UMGS1494	0.407236	0.00119318
Akkermansia	UMGS1387	0.389776	0.277119
Akkermansia	UMGS1322	-0.193465	0.0766742
Akkermansia	UBA9722	0.855772	1.4e-08
Akkermansia	UBA9506	0.511044	0.289806
Akkermansia	UBA9502	-0.601156	0.117192
Akkermansia	UBA866	0.22352	0.797931
Akkermansia	UBA7862	0.81687	1.2e-11
Akkermansia	UBA7642	-0.508875	0.000332777
Akkermansia	UBA738	0.847132	2.88e-14
Akkermansia	UBA737	0.341939	0.124955
Akkermansia	UBA7182	-0.505738	0.00115478
Akkermansia	UBA7173	-0.363736	0.0010843
Akkermansia	UBA6879	-0.220167	0.0980696
Akkermansia	UBA6345	0.400903	0.244368
Akkermansia	UBA629	-0.535615	0.0168573
Akkermansia	UBA5364	0.606148	1.64e-05
Akkermansia	UBA4644	0.639433	0.000254142
Akkermansia	UBA4636	0.437916	0.164231
Akkermansia	UBA4372	0.389454	0.0328224
Akkermansia	UBA4334	0.489362	0.0146056
Akkermansia	UBA3824	0.570223	0.0605753
Akkermansia	UBA3792	0.826087	1.87e-07
Akkermansia	UBA3789	0.26827	0.184853
Akkermansia	UBA3766	0.620143	0.000472543
Akkermansia	UBA3738	-0.583984	0.0395185
Akkermansia	UBA3700	0.628082	0.0251287
Akkermansia	UBA3210	0.647702	3.16e-05
Akkermansia	UBA3206	0.742829	0.0999178
Akkermansia	UBA2943	0.664084	0.927023
Akkermansia	UBA2918	0.39778	0.60577
Akkermansia	UBA2897	-0.283534	0.00856247
Akkermansia	UBA2868	0.687442	1.23e-07
Akkermansia	UBA2821	0.332639	0.546526
Akkermansia	UBA2810	-0.755941	0.0114786
Akkermansia	UBA2730	0.46531	0.400779
Akkermansia	UBA2658	0.215213	0.122411
Akkermansia	UBA1786	0.614477	4.05e-05
Akkermansia	UBA1784	0.680042	0.000475645
Akkermansia	UBA1777	0.743409	0.000354568
Akkermansia	UBA1775	0.531372	0.00799371
Akkermansia	UBA1765	0.38166	0.205489
Akkermansia	UBA1740	0.705481	3.03e-05
Akkermansia	UBA1731	0.643617	7.33e-05
Akkermansia	UBA1711	0.646277	2.36e-05
Akkermansia	UBA1709	0.466662	0.297234
Akkermansia	UBA1685	-0.364824	0.0729008
Akkermansia	UBA1407	0.668363	0.1067
Akkermansia	UBA1254	0.561726	0.00378356
Akkermansia	UBA1248	0.765957	0.705549
Akkermansia	UBA1231	0.795122	0.000128411
Akkermansia	UBA1217	-0.101064	0.0342381
Akkermansia	UBA1213	0.358233	0.271682
Akkermansia	UBA1205	0.782377	1.87e-08
Akkermansia	UBA1201	0.838032	0.00475448
Akkermansia	UBA1189	0.639917	1.22e-08
Akkermansia	UBA1179	0.765054	5.38e-10
Akkermansia	UBA1177	0.773358	2.57e-05
Akkermansia	UBA1174	0.451124	0.0642283
Akkermansia	UBA11517	0.463642	0.27437
Akkermansia	UBA11471	-0.00231267	0.250555
Akkermansia	UBA11452	0.568067	0.0113748
Akkermansia	UBA1081	-0.384366	0.00292303
Akkermansia	UBA1067	0.655527	0.365263
Akkermansia	UBA1066	-0.54669	0.0223431
Akkermansia	Tidjanibacter	0.546054	0.25011
Akkermansia	Thiopseudomonas	-0.459245	0.0160046
Akkermansia	Thermomonas	0.344483	0.305612
[truncated: 85,573 more rows]

## Sheet: CAZymes-Genus
Correlation coefficients and p-values of CAZymes—Genus
CAZymes	Genus	Correlation	p value
AA0	Zag111	-0.0214433	0.398761
AA1	Zag111	0.314484	0.823651
AA10	Zag111	0.304944	0.909409
AA12	Zag111	0.207345	0.661672
AA15	Zag111	0.31911	0.0177088
AA17	Zag111	-0.21989	0.475377
AA2	Zag111	-0.412374	0.0660463
AA3	Zag111	0.0678231	0.722281
AA4	Zag111	-0.249263	0.177526
AA5	Zag111	0.212547	0.0103339
AA6	Zag111	0.0415149	0.247275
AA7	Zag111	0.0886752	0.422254
AA8	Zag111	0.252783	0.998058
AA9	Zag111	-0.438913	0.00720394
CBM0	Zag111	0.0960393	0.541434
CBM1	Zag111	-0.23024	0.0835354
CBM10	Zag111	0.369644	0.0659435
CBM11	Zag111	0.209176	0.0392956
CBM12	Zag111	0.352703	0.068319
CBM13	Zag111	0.220468	0.782674
CBM14	Zag111	0.204105	0.426742
CBM16	Zag111	-0.0773634	0.457647
CBM17	Zag111	0.361166	0.606598
CBM18	Zag111	0.33634	0.922499
CBM2	Zag111	0.11911	0.954222
CBM20	Zag111	0.0752819	0.640929
CBM21	Zag111	0.315439	0.915665
CBM22	Zag111	-0.124256	0.0859198
CBM23	Zag111	0.0689795	0.975771
CBM24	Zag111	-0.0481593	0.449509
CBM25	Zag111	-0.116739	0.899287
CBM26	Zag111	0.0509396	0.892434
CBM27	Zag111	-0.0376431	0.00498886
CBM28	Zag111	0.361166	0.606598
CBM3	Zag111	0.0797918	0.952919
CBM30	Zag111	0.0652865	0.319471
CBM32	Zag111	0.0235906	0.299918
CBM34	Zag111	-0.115929	0.401667
CBM35	Zag111	0.0827985	0.909144
CBM36	Zag111	-0.0932639	0.690243
CBM37	Zag111	0.348367	0.107624
CBM38	Zag111	-0.526337	0.00835557
CBM39	Zag111	-0.108702	0.515268
CBM4	Zag111	0.247413	0.0929405
CBM40	Zag111	-0.160051	0.965579
CBM41	Zag111	-0.363573	0.682848
CBM42	Zag111	0.312981	0.848563
CBM43	Zag111	0.018965	0.47509
CBM44	Zag111	0.527214	0.00666761
CBM45	Zag111	0.377488	0.892896
CBM46	Zag111	0.524034	0.159337
CBM47	Zag111	-0.389766	0.0623954
CBM48	Zag111	0.0686904	0.291193
CBM5	Zag111	-0.439954	0.0354338
CBM50	Zag111	-0.00127204	0.546125
CBM51	Zag111	0.259902	0.697964
CBM52	Zag111	0.337591	0.957266
CBM54	Zag111	-0.0752819	0.440365
CBM56	Zag111	0.293264	0.532277
CBM57	Zag111	0.244464	0.566964
CBM58	Zag111	0.0592079	0.515407
CBM59	Zag111	0.206517	0.909892
CBM6	Zag111	0.489795	0.0852744
CBM60	Zag111	-0.0774235	0.0985335
CBM61	Zag111	0.275224	0.0759771
CBM62	Zag111	-0.457936	0.00792617
CBM63	Zag111	-0.0442324	0.293489
CBM64	Zag111	0.523154	0.0286786
CBM65	Zag111	0.0342893	0.676069
CBM66	Zag111	-0.0769008	0.269074
CBM67	Zag111	-0.347441	0.10333
CBM68	Zag111	-0.195507	0.494206
CBM69	Zag111	-0.343434	0.831497
CBM70	Zag111	0.0550464	0.674781
CBM71	Zag111	0.423911	0.169896
CBM72	Zag111	0.572188	0.0104271
CBM73	Zag111	-0.0721038	0.510303
CBM74	Zag111	0.262916	0.598003
CBM76	Zag111	0.151611	0.0816079
CBM77	Zag111	0.380399	0.747613
CBM78	Zag111	0.461094	0.00323392
CBM79	Zag111	0.336768	0.0857896
CBM8	Zag111	-0.376641	0.846072
CBM80	Zag111	0.414268	0.126259
CBM82	Zag111	0.270078	0.649693
CBM83	Zag111	-0.0623933	0.842747
CBM84	Zag111	0.20762	0.858972
CBM85	Zag111	0.450841	0.0726815
CBM86	Zag111	0.111824	0.943211
CBM88	Zag111	-0.0404741	0.697656
CBM9	Zag111	0.195548	0.480157
CE0	Zag111	0.493958	0.0118252
CE1	Zag111	-0.46684	0.069192
CE11	Zag111	-0.337554	0.267982
CE12	Zag111	0.0795027	0.783935
CE13	Zag111	0.299162	0.875446
CE14	Zag111	-0.43793	0.0313575
CE15	Zag111	0.502342	0.0204138
CE16	Zag111	0.119841	0.596347
CE17	Zag111	0.310214	0.266404
CE19	Zag111	0.53952	0.0136217
CE2	Zag111	0.259613	0.772338
CE3	Zag111	-0.0883492	0.0600422
CE4	Zag111	-0.171263	0.682031
CE5	Zag111	-0.138826	0.374363
CE6	Zag111	0.600463	0.00925403
CE7	Zag111	0.408962	0.0648778
CE8	Zag111	0.371148	0.186278
CE9	Zag111	-0.18381	0.373408
GH0	Zag111	-0.122521	0.11726
GH1	Zag111	-0.413414	0.793419
GH10	Zag111	0.618502	0.00183813
GH100	Zag111	-0.533969	0.0192463
GH101	Zag111	-0.330789	0.0601973
GH102	Zag111	-0.202897	0.900532
GH103	Zag111	-0.285227	0.47205
GH104	Zag111	0.167505	0.951716
GH105	Zag111	0.405319	0.0813344
GH106	Zag111	0.169876	0.481925
GH107	Zag111	0.222629	0.9181
GH108	Zag111	0.131367	0.455709
GH109	Zag111	-0.32333	0.0587643
GH11	Zag111	0.639086	6.8258e-05
GH110	Zag111	-0.451704	0.0151625
GH111	Zag111	0.0874845	0.924872
GH112	Zag111	0.468588	0.000754848
GH113	Zag111	-0.337785	0.957156
GH114	Zag111	-0.494594	0.0237065
GH115	Zag111	0.656432	0.000444768
GH116	Zag111	0.172073	0.638318
GH117	Zag111	-0.251749	0.397727
GH119	Zag111	-0.0492334	0.757513
GH12	Zag111	-0.256375	0.168068
GH120	Zag111	0.204337	0.154997
GH121	Zag111	0.0518662	0.541146
GH123	Zag111	-0.390171	0.0653572
GH124	Zag111	0.1781	0.900452
GH125	Zag111	0.0932061	0.944592
GH126	Zag111	0.47083	0.0901862
GH127	Zag111	0.59364	0.00388555
GH128	Zag111	-0.217404	0.250649
GH129	Zag111	-0.387302	0.0353883
GH13	Zag111	-0.334605	0.19269
GH130	Zag111	-0.371379	0.0319068
GH131	Zag111	-0.146632	0.652254
GH133	Zag111	-0.117491	0.667384
GH135	Zag111	0.609656	0.00189393
GH136	Zag111	0.261008	0.773071
GH137	Zag111	0.549523	0.00431807
GH138	Zag111	0.539173	0.0166324
GH139	Zag111	0.379358	0.0857703
GH140	Zag111	-0.0523273	0.611906
GH141	Zag111	0.514889	0.00577898
GH142	Zag111	0.534432	0.0217566
GH143	Zag111	0.342816	0.16344
GH144	Zag111	-0.345765	0.175123
GH146	Zag111	0.342989	0.522448
GH147	Zag111	0.280664	0.720047
GH148	Zag111	0.194681	0.479889
GH149	Zag111	0.393752	0.0893462
GH15	Zag111	-0.049669	0.813745
GH150	Zag111	0.431583	9.34948e-05
GH151	Zag111	0.115756	0.462059
GH152	Zag111	-0.626829	0.00111996
GH153	Zag111	-0.0952904	0.203862
GH154	Zag111	0.57878	0.00820484
GH156	Zag111	-0.0866775	0.0856761
GH157	Zag111	0.423205	0.32016
GH158	Zag111	0.35636	0.67184
GH159	Zag111	0.0927752	0.828223
GH16	Zag111	-0.144146	0.268531
GH160	Zag111	0.408835	0.86493
GH161	Zag111	0.279499	0.344883
GH163	Zag111	-0.279098	0.238841
GH164	Zag111	0.0671572	0.805599
GH165	Zag111	0.391674	0.190121
GH166	Zag111	0.546301	0.0196678
GH167	Zag111	0.481584	0.000195119
GH17	Zag111	0.209309	0.665395
GH170	Zag111	-0.236311	0.283461
GH171	Zag111	0.079098	0.892445
GH18	Zag111	-0.100145	0.16328
GH19	Zag111	0.622839	0.00420916
GH2	Zag111	0.434981	0.402255
GH20	Zag111	-0.288581	0.150098
GH22	Zag111	0.296818	0.98847
GH23	Zag111	-0.209772	0.974589
GH24	Zag111	-0.213125	0.316708
GH25	Zag111	-0.475513	0.278881
GH26	Zag111	0.33952	0.152805
GH27	Zag111	-0.375253	0.0841419
GH28	Zag111	-0.0821047	0.592821
GH29	Zag111	0.127089	0.802979
GH3	Zag111	0.373576	0.367749
GH30	Zag111	0.261521	0.668969
GH31	Zag111	0.572478	0.0161285
GH32	Zag111	-0.216421	0.225328
GH33	Zag111	0.472333	0.046825
GH35	Zag111	-0.108702	0.504949
GH36	Zag111	0.247817	0.814681
GH37	Zag111	-0.372188	0.0115116
GH38	Zag111	-0.617866	0.000617529
GH39	Zag111	0.385892	0.0212291
GH4	Zag111	-0.42521	0.992583
GH42	Zag111	-0.457126	0.113216
GH43	Zag111	0.608789	0.00271792
GH44	Zag111	0.165669	0.0490486
GH45	Zag111	0.438797	0.459757
GH46	Zag111	0.318598	0.38565
GH47	Zag111	0.2488	0.966091
GH48	Zag111	0.326347	0.0284015
GH49	Zag111	-0.484185	0.0287892
GH5	Zag111	0.564151	0.00222542
GH50	Zag111	0.576583	0.00562054
GH51	Zag111	0.562128	0.00470258
GH53	Zag111	0.599133	0.000143617
GH54	Zag111	0.313617	0.489286
GH55	Zag111	-0.286499	0.0594672
GH57	Zag111	0.101127	0.37288
GH58	Zag111	0.38013	0.001814
GH59	Zag111	-0.385336	0.0212964
GH6	Zag111	0.249552	0.42089
GH62	Zag111	0.411508	0.0891098
GH63	Zag111	-0.136803	0.138368
GH64	Zag111	0.00641804	0.606633
GH65	Zag111	-0.33449	0.165171
GH66	Zag111	0.344782	0.0813367
GH67	Zag111	0.523504	0.0159123
GH68	Zag111	0.356288	0.141169
GH7	Zag111	0.295065	0.955446
GH70	Zag111	-0.0207876	0.799854
GH71	Zag111	-0.201735	0.256176
GH72	Zag111	-0.214108	0.121668
GH73	Zag111	-0.213414	0.979881
GH74	Zag111	0.329748	0.1753
GH75	Zag111	0.205552	0.46864
GH76	Zag111	-0.447817	0.0134615
GH77	Zag111	-0.232958	0.268273
GH78	Zag111	-0.0294883	0.643013
GH79	Zag111	0.321583	0.810007
GH8	Zag111	0.718416	1.00367e-06
GH81	Zag111	-0.0669558	0.357671
GH82	Zag111	0.367054	0.267282
GH83	Zag111	-0.215351	0.000823925
GH84	Zag111	0.125412	0.193269
GH85	Zag111	-0.117028	0.458594
GH86	Zag111	0.00381613	0.618692
GH87	Zag111	0.45863	0.110132
GH88	Zag111	-0.163573	0.232486
GH89	Zag111	0.131657	0.99743
GH9	Zag111	0.309511	0.057921
GH90	Zag111	-0.280387	0.952812
GH91	Zag111	0.328014	0.819572
GH92	Zag111	0.161376	0.674502
GH93	Zag111	-0.258406	0.117655
GH94	Zag111	0.337612	0.0279956
GH95	Zag111	0.497658	0.0269906
GH96	Zag111	0.537536	0.0429378
GH97	Zag111	0.480544	0.065313
GH98	Zag111	0.372882	0.191847
GH99	Zag111	-0.384891	0.112966
GT0	Zag111	-0.0260769	0.573862
GT1	Zag111	0.377624	0.713438
GT10	Zag111	-0.413992	0.0327411
GT100	Zag111	0.112634	0.0748084
GT101	Zag111	0.101191	0.233723
GT102	Zag111	0.0176352	0.531103
GT103	Zag111	-0.226113	0.259594
GT104	Zag111	-0.000636096	0.305158
GT105	Zag111	0.569355	0.0265269
GT106	Zag111	0.298352	0.475725
GT107	Zag111	0.245042	0.0174361
GT108	Zag111	0.0346931	0.953181
GT109	Zag111	-0.0554994	0.00512162
GT11	Zag111	0.551258	0.0192509
GT110	Zag111	0.317816	0.834581
GT111	Zag111	-0.0636022	0.988482
GT112	Zag111	0.451807	0.109696
GT113	Zag111	-0.281072	0.233238
GT114	Zag111	0.376329	0.352896
GT12	Zag111	0.151739	0.774937
GT13	Zag111	-0.172882	0.112966
GT14	Zag111	0.0268286	0.254083
GT15	Zag111	-0.040185	0.230622
GT17	Zag111	0.618734	0.00636499
GT18	Zag111	0.196888	0.745411
GT19	Zag111	-0.352703	0.110234
GT2	Zag111	-0.33449	0.363331
GT20	Zag111	-0.100607	0.0792526
GT21	Zag111	0.0101188	0.556013
GT22	Zag111	0.149581	0.72866
GT23	Zag111	0.254416	0.794791
GT24	Zag111	0.243661	0.087252
GT25	Zag111	-0.215091	0.270436
GT26	Zag111	-0.253484	0.678811
GT27	Zag111	-0.129723	0.114002
GT28	Zag111	-0.444695	0.0687352
GT29	Zag111	-0.521075	0.0117568
GT3	Zag111	0.328708	0.703434
GT30	Zag111	-0.164267	0.911885
GT31	Zag111	-0.542527	0.00456028
GT32	Zag111	-0.338537	0.189543
GT33	Zag111	-0.276554	0.435384
GT34	Zag111	-0.267245	0.047904
GT35	Zag111	0.0318589	0.926359
GT38	Zag111	0.168519	0.43446
GT39	Zag111	0.116739	0.654665
GT4	Zag111	-0.313906	0.545829
GT41	Zag111	0.264816	0.393838
GT43	Zag111	-0.542122	0.00231536
GT44	Zag111	0.100627	0.943458
GT45	Zag111	-0.0615892	0.348152
GT47	Zag111	0.0755132	0.885485
GT48	Zag111	0.287736	0.678712
GT49	Zag111	0.207632	0.284524
GT5	Zag111	0.273894	0.111453
GT50	Zag111	0.0668401	0.63622
GT51	Zag111	0.01671	0.594065
GT52	Zag111	0.166283	0.516272
GT53	Zag111	-0.184793	0.386712
GT55	Zag111	0.280905	0.817619
GT57	Zag111	0.105522	0.451959
GT58	Zag111	-0.00213935	0.676059
GT59	Zag111	0.305889	0.862654
GT6	Zag111	0.542369	0.334692
GT60	Zag111	0.216087	0.47463
GT61	Zag111	-0.320729	0.0119963
GT62	Zag111	-0.287759	0.881284
GT63	Zag111	0.0149065	0.436607
GT64	Zag111	0.291529	0.841432
GT65	Zag111	0.287002	0.802681
GT66	Zag111	-0.04244	0.862317
GT68	Zag111	-0.435444	0.0922745
GT69	Zag111	0.305107	0.931196
GT7	Zag111	-0.574559	0.0134408
GT70	Zag111	0.103313	0.961481
GT71	Zag111	0.396589	0.45282
GT73	Zag111	0.389439	0.150888
GT74	Zag111	-0.294891	0.147373
GT75	Zag111	-0.258823	0.332021
GT76	Zag111	-0.0510856	0.39667
GT77	Zag111	-0.380283	0.0721266
GT8	Zag111	-0.478982	0.00382658
GT80	Zag111	-0.48154	0.949079
GT81	Zag111	-0.231743	0.872517
GT82	Zag111	0.216607	0.398075
GT83	Zag111	-0.438219	0.121028
GT84	Zag111	0.252848	0.800759
GT87	Zag111	-0.342931	0.0334806
GT89	Zag111	0.405081	0.173368
GT9	Zag111	0.0577045	0.543823
GT90	Zag111	0.0568951	0.513224
GT91	Zag111	0.311632	0.720641
GT92	Zag111	0.350853	0.941174
GT93	Zag111	-0.0205325	0.852725
GT94	Zag111	-0.167347	0.701539
GT95	Zag111	0.487655	0.162175
GT96	Zag111	-0.189303	0.20847
GT97	Zag111	0.31031	0.981457
GT98	Zag111	0.390749	0.124879
GT99	Zag111	0.0723661	0.747296
PL0	Zag111	-0.347095	0.360603
PL1	Zag111	0.424516	0.242039
PL10	Zag111	0.497832	0.0186849
PL11	Zag111	0.273432	0.221056
PL12	Zag111	-0.483724	0.0373467
PL13	Zag111	-0.0959213	0.533729
PL14	Zag111	0.498697	0.636154
PL15	Zag111	-0.317086	0.162437
PL16	Zag111	0.349812	0.908954
PL17	Zag111	0.230529	0.933227
PL21	Zag111	-0.323099	0.36235
PL22	Zag111	-0.213825	0.867487
PL24	Zag111	0.300442	0.997674
PL26	Zag111	0.662215	0.000582362
PL27	Zag111	0.521062	0.0550086
PL28	Zag111	0.179357	0.722718
PL29	Zag111	0.210061	0.357172
PL3	Zag111	0.0429038	0.125005
PL30	Zag111	0.164853	0.964075
PL31	Zag111	-0.0146285	0.365492
PL33	Zag111	0.625267	0.00391752
PL35	Zag111	0.0117375	0.709903
PL36	Zag111	0.303417	0.532956
PL37	Zag111	0.085516	0.313783
PL38	Zag111	0.0160749	0.88779
PL39	Zag111	0.348527	0.237528
PL4	Zag111	0.429488	0.518527
PL40	Zag111	-0.568661	0.289183
PL41	Zag111	0.500579	0.226492
PL42	Zag111	-0.0304721	0.401636
PL5	Zag111	-0.0740581	0.419986
PL6	Zag111	0.416479	0.200279
PL7	Zag111	0.309489	0.495448
PL8	Zag111	0.551373	0.0260045
PL9	Zag111	-0.0276959	0.900973
AA0	Zag1	0.0726977	0.77846
AA1	Zag1	0.299491	0.855506
AA10	Zag1	0.342507	0.815518
AA12	Zag1	0.278401	0.855379
AA15	Zag1	0.380204	0.00368706
AA17	Zag1	-0.0911193	0.635588
AA2	Zag1	-0.340194	0.248343
AA3	Zag1	0.255782	0.401903
AA4	Zag1	-0.266651	0.199475
AA5	Zag1	0.315217	0.00108929
AA6	Zag1	0.131475	0.364415
AA7	Zag1	0.188752	0.904973
AA8	Zag1	0.333861	0.611481
AA9	Zag1	-0.310823	0.0276283
CBM0	Zag1	0.0765495	0.595375
CBM1	Zag1	-0.188714	0.133202
CBM10	Zag1	0.281799	0.201718
CBM11	Zag1	0.112522	0.138877
CBM12	Zag1	0.25266	0.174977
CBM13	Zag1	0.191258	0.977211
CBM14	Zag1	0.355458	0.288149
CBM16	Zag1	-0.0698427	0.278726
CBM17	Zag1	0.366293	0.916458
CBM18	Zag1	0.363552	0.897531
CBM2	Zag1	0.144426	0.945634
CBM20	Zag1	0.0442877	0.654645
CBM21	Zag1	0.313743	0.739364
CBM22	Zag1	-0.118871	0.173791
CBM23	Zag1	0.221901	0.589201
CBM24	Zag1	-0.0876262	0.501696
CBM25	Zag1	-0.168363	0.768622
CBM26	Zag1	-0.0327243	0.750986
CBM27	Zag1	0.179069	0.000350881
CBM28	Zag1	0.366293	0.916458
CBM3	Zag1	-0.0620953	0.385338
CBM30	Zag1	0.0488031	0.263883
CBM32	Zag1	-0.0463691	0.146627
CBM34	Zag1	-0.161309	0.524662
CBM35	Zag1	-0.0413969	0.668672
CBM36	Zag1	0.0786309	0.848483
CBM37	Zag1	0.394426	0.170512
CBM38	Zag1	-0.300648	0.140773
CBM39	Zag1	-0.0108696	0.728623
CBM4	Zag1	0.188136	0.370703
CBM40	Zag1	0.0722153	0.434489
CBM41	Zag1	-0.2892	0.329154
CBM42	Zag1	0.428423	0.420537
CBM43	Zag1	0.0159574	0.464865
CBM44	Zag1	0.53524	0.0300085
CBM45	Zag1	0.358322	0.968091
CBM46	Zag1	0.35081	0.863895
CBM47	Zag1	-0.383326	0.0772233
CBM48	Zag1	0.00531915	0.581584
CBM5	Zag1	-0.458603	0.0564992
CBM50	Zag1	0.0831406	0.699544
CBM51	Zag1	0.264801	0.89792
CBM52	Zag1	0.324405	0.733875
CBM54	Zag1	-0.0566605	0.269621
CBM56	Zag1	0.109158	0.854722
CBM57	Zag1	0.340079	0.588902
CBM58	Zag1	0.0698427	0.469716
CBM59	Zag1	0.239148	0.771211
CBM6	Zag1	0.425763	0.366806
CBM60	Zag1	0.000115637	0.184852
CBM61	Zag1	0.292206	0.0494477
CBM62	Zag1	-0.402636	0.0245208
CBM63	Zag1	-0.0375809	0.34293
CBM64	Zag1	0.473985	0.120417
CBM65	Zag1	0.0662619	0.959422
CBM66	Zag1	0.102105	0.503831
CBM67	Zag1	-0.287812	0.134819
CBM68	Zag1	-0.0562607	0.687031
CBM69	Zag1	-0.379765	0.659099
CBM70	Zag1	0.135931	0.38423
CBM71	Zag1	0.419395	0.038195
CBM72	Zag1	0.478723	0.066316
CBM73	Zag1	0.00289093	0.595093
CBM74	Zag1	0.288052	0.602447
CBM76	Zag1	0.239036	0.13814
CBM77	Zag1	0.38506	0.896008
CBM78	Zag1	0.505016	0.00362878
CBM79	Zag1	0.412189	0.0589929
CBM8	Zag1	-0.144773	0.606378
CBM80	Zag1	0.422696	0.0965793
CBM82	Zag1	0.333025	0.370377
CBM83	Zag1	-0.066441	0.757258
CBM84	Zag1	0.18733	0.68301
CBM85	Zag1	0.430685	0.0759643
CBM86	Zag1	0.14408	0.349513
CBM88	Zag1	-0.123497	0.451475
CBM9	Zag1	0.199699	0.637458
CE0	Zag1	0.39327	0.0835246
CE1	Zag1	-0.452937	0.142919
CE11	Zag1	-0.300185	0.477717
CE12	Zag1	-0.0213922	0.882385
CE13	Zag1	0.28284	0.79083
CE14	Zag1	-0.368756	0.084114
CE15	Zag1	0.417091	0.100854
CE16	Zag1	0.174731	0.523045
CE17	Zag1	0.425544	0.0653373
CE19	Zag1	0.596207	0.0108273
CE2	Zag1	0.174607	0.843864
CE3	Zag1	0.0166512	0.12508
CE4	Zag1	-0.195305	0.762903
CE5	Zag1	-0.0642923	0.521871
CE6	Zag1	0.486008	0.078585
CE7	Zag1	0.288622	0.227258
CE8	Zag1	0.388529	0.226436
CE9	Zag1	-0.154487	0.628086
GH0	Zag1	-0.0848751	0.271893
GH1	Zag1	-0.192761	0.447554
GH10	Zag1	0.511216	0.019581
GH100	Zag1	-0.401596	0.260617
GH101	Zag1	-0.259482	0.100967
GH102	Zag1	-0.230291	0.810143
GH103	Zag1	-0.273358	0.730446
GH104	Zag1	0.290241	0.815603
GH105	Zag1	0.443455	0.0452
GH106	Zag1	0.193224	0.84676
GH107	Zag1	0.27924	0.873258
GH108	Zag1	0.104186	0.475043
GH109	Zag1	-0.286887	0.149249
GH11	Zag1	0.567646	0.00341442
GH110	Zag1	-0.431326	0.0412055
GH111	Zag1	0.129224	0.642988
GH112	Zag1	0.498396	0.0078207
GH113	Zag1	-0.130897	0.411716
GH114	Zag1	-0.4645	0.0770058
GH115	Zag1	0.526133	0.00643657
GH116	Zag1	0.0285615	0.631673
GH117	Zag1	-0.175648	0.477418
GH119	Zag1	-0.0739327	0.78262
GH12	Zag1	-0.128932	0.37398
GH120	Zag1	0.258557	0.119545
GH121	Zag1	0.0770143	0.542645
GH123	Zag1	-0.320883	0.157445
GH124	Zag1	0.174453	0.918324
GH125	Zag1	0.0686864	0.87283
GH126	Zag1	0.414894	0.247653
GH127	Zag1	0.460685	0.0304224
GH128	Zag1	-0.237165	0.32498
GH129	Zag1	-0.434576	0.0376059
GH13	Zag1	-0.375578	0.205905
GH130	Zag1	-0.249306	0.135907
GH131	Zag1	-0.230574	0.545307
GH133	Zag1	-0.0462535	0.939283
GH135	Zag1	0.567646	0.00447078
GH136	Zag1	0.167789	0.935699
GH137	Zag1	0.503238	0.0238168
GH138	Zag1	0.430389	0.104547
GH139	Zag1	0.36228	0.0783903
GH140	Zag1	0.00312211	0.282203
GH141	Zag1	0.473057	0.0139071
GH142	Zag1	0.508326	0.0231613
GH143	Zag1	0.145236	0.219871
GH144	Zag1	-0.252891	0.441345
GH146	Zag1	0.25	0.90122
GH147	Zag1	0.434303	0.303008
GH148	Zag1	0.256822	0.620533
GH149	Zag1	0.349531	0.102687
GH15	Zag1	0.0567778	0.650834
GH150	Zag1	0.335559	0.0490585
GH151	Zag1	0.0379278	0.869784
GH152	Zag1	-0.468316	0.0289685
GH153	Zag1	-0.116562	0.186353
GH154	Zag1	0.532377	0.0478734
GH156	Zag1	0.0883492	0.200274
GH157	Zag1	0.467089	0.0935676
GH158	Zag1	0.44593	0.0724071
GH159	Zag1	0.236015	0.637535
GH16	Zag1	-0.120143	0.328289
GH160	Zag1	0.294364	0.726714
GH161	Zag1	0.459692	0.0140034
GH163	Zag1	-0.133094	0.381187
GH164	Zag1	0.159266	0.959786
GH165	Zag1	0.419403	0.183117
GH166	Zag1	0.54014	0.00737896
GH167	Zag1	0.420213	0.00135668
GH17	Zag1	0.220282	0.670813
GH170	Zag1	-0.345167	0.175723
GH171	Zag1	0.159921	0.750899
GH18	Zag1	-0.0725023	0.304725
GH19	Zag1	0.475139	0.0429513
GH2	Zag1	0.165009	0.845996
GH20	Zag1	-0.209066	0.264431
GH22	Zag1	0.316665	0.939807
GH23	Zag1	-0.209181	0.88618
GH24	Zag1	-0.249884	0.428778
GH25	Zag1	-0.504972	0.445649
GH26	Zag1	0.293016	0.237177
GH27	Zag1	-0.397664	0.0513621
GH28	Zag1	-0.151133	0.831721
GH29	Zag1	0.172063	0.57859
GH3	Zag1	0.32759	0.636578
GH30	Zag1	0.204672	0.857616
GH31	Zag1	0.506707	0.0907165
GH32	Zag1	-0.271392	0.3143
GH33	Zag1	0.45259	0.145456
GH35	Zag1	-0.166975	0.577053
GH36	Zag1	0.270583	0.812875
GH37	Zag1	-0.374422	0.0361007
GH38	Zag1	-0.561633	0.0048468
GH39	Zag1	0.254741	0.0806218
GH4	Zag1	-0.264454	0.381138
GH42	Zag1	-0.344588	0.370785
GH43	Zag1	0.523127	0.023863
GH44	Zag1	0.247015	0.0976483
GH45	Zag1	0.399861	0.411731
GH46	Zag1	0.304646	0.519538
GH47	Zag1	0.312327	0.960314
GH48	Zag1	0.385071	0.032782
GH49	Zag1	-0.323215	0.126812
GH5	Zag1	0.52197	0.0168879
GH50	Zag1	0.412697	0.149098
GH51	Zag1	0.437095	0.0256059
GH53	Zag1	0.464847	0.00691316
GH54	Zag1	0.313019	0.75369
GH55	Zag1	-0.433395	0.0272114
GH57	Zag1	0.0512257	0.319692
GH58	Zag1	0.2748	0.0137654
GH59	Zag1	-0.422203	0.0512885
GH6	Zag1	0.224098	0.564055
GH62	Zag1	0.41985	0.175966
GH63	Zag1	-0.158996	0.212788
GH64	Zag1	0.0148011	0.560327
GH65	Zag1	-0.261448	0.511187
GH66	Zag1	0.265611	0.0957693
GH67	Zag1	0.455481	0.0622604
GH68	Zag1	0.45838	0.408606
GH7	Zag1	0.415773	0.737375
GH70	Zag1	0.0478751	0.762178
GH71	Zag1	-0.10037	0.232804
GH72	Zag1	-0.095629	0.352833
GH73	Zag1	-0.0829093	0.47536
GH74	Zag1	0.299607	0.486722
GH75	Zag1	0.310456	0.605291
GH76	Zag1	-0.413275	0.0405881
GH77	Zag1	-0.177845	0.360718
GH78	Zag1	0.0861471	0.589255
GH79	Zag1	0.345957	0.920151
GH8	Zag1	0.641651	0.000212943
GH81	Zag1	-0.0598982	0.299395
GH82	Zag1	0.340419	0.833063
GH83	Zag1	-0.129192	7.23138e-05
GH84	Zag1	0.203862	0.216591
GH85	Zag1	-0.25636	0.180439
GH86	Zag1	0.117021	0.717391
GH87	Zag1	0.309089	0.438827
GH88	Zag1	0.00242831	0.454135
GH89	Zag1	0.228839	0.818813
GH9	Zag1	0.308626	0.0952886
GH90	Zag1	-0.346026	0.995364
GH91	Zag1	0.352567	0.864341
GH92	Zag1	0.138067	0.422981
GH93	Zag1	-0.137897	0.400253
GH94	Zag1	0.212882	0.0571532
GH95	Zag1	0.443918	0.0575018
GH96	Zag1	0.582938	0.0511495
GH97	Zag1	0.384829	0.238344
GH98	Zag1	0.232771	0.630009
GH99	Zag1	-0.261687	0.24817
GT0	Zag1	-0.0485661	0.689524
GT1	Zag1	0.401018	0.731875
GT10	Zag1	-0.34771	0.129603
GT100	Zag1	0.0683395	0.0341972
GT101	Zag1	-0.00237063	0.768001
GT102	Zag1	0.151249	0.819363
GT103	Zag1	0.00694003	0.784548
GT104	Zag1	-0.0297213	0.318591
GT105	Zag1	0.640611	0.00343766
GT106	Zag1	0.339963	0.567269
GT107	Zag1	0.226179	0.0116287
GT108	Zag1	0.124715	0.700373
GT109	Zag1	-0.13464	0.0013971
GT11	Zag1	0.304001	0.236784
GT110	Zag1	0.334167	0.93388
GT111	Zag1	-0.113784	0.93191
GT112	Zag1	0.385523	0.597262
GT113	Zag1	-0.228672	0.296867
GT114	Zag1	0.202833	0.788002
GT12	Zag1	0.196154	0.746922
GT13	Zag1	-0.123497	0.147786
GT14	Zag1	-0.191258	0.192685
GT15	Zag1	-0.0195421	0.436423
GT17	Zag1	0.557354	0.0269653
GT18	Zag1	0.138577	0.595377
GT19	Zag1	-0.340194	0.230542
GT2	Zag1	-0.330944	0.566561
GT20	Zag1	0.0449815	0.168064
GT21	Zag1	0.0136452	0.377267
GT22	Zag1	0.170675	0.771845
GT23	Zag1	0.29181	0.759155
GT24	Zag1	0.323122	0.0254845
GT25	Zag1	-0.2537	0.13219
GT26	Zag1	-0.273474	0.841795
GT27	Zag1	-0.0177503	0.284047
GT28	Zag1	-0.430273	0.126825
GT29	Zag1	-0.478145	0.020575
GT3	Zag1	0.285731	0.987185
GT30	Zag1	-0.183626	0.938589
GT31	Zag1	-0.463228	0.0271591
GT32	Zag1	-0.334528	0.327109
GT33	Zag1	-0.244565	0.680089
GT34	Zag1	-0.272664	0.084916
GT35	Zag1	-0.00427845	0.879872
GT38	Zag1	0.352691	0.00909476
GT39	Zag1	0.219588	0.745083
GT4	Zag1	-0.31302	0.7418
GT41	Zag1	0.360777	0.330719
GT43	Zag1	-0.517114	0.00315474
GT44	Zag1	-0.00600315	0.647506
GT45	Zag1	0.133002	0.490075
GT47	Zag1	0.108811	0.729099
GT48	Zag1	0.326387	0.766965
GT49	Zag1	0.0881129	0.498322
GT5	Zag1	0.247687	0.178065
GT50	Zag1	0.0556198	0.809226
GT51	Zag1	0.123612	0.405625
GT52	Zag1	0.108435	0.524886
GT53	Zag1	0.0978261	0.93648
GT55	Zag1	0.292949	0.707354
GT57	Zag1	0.162812	0.525994
GT58	Zag1	-0.0654487	0.400063
GT59	Zag1	0.346662	0.89504
GT6	Zag1	0.579977	0.0682269
GT60	Zag1	0.272692	0.811435
GT61	Zag1	-0.328515	0.0157541
GT62	Zag1	-0.253888	0.646009
GT63	Zag1	0.0785878	0.445807
GT64	Zag1	0.36124	0.970154
GT65	Zag1	0.282611	0.828193
GT66	Zag1	0.0767808	0.839136
GT68	Zag1	-0.375	0.207245
GT69	Zag1	0.347102	0.998368
GT7	Zag1	-0.440102	0.116494
GT70	Zag1	0.174574	0.995818
GT71	Zag1	0.434667	0.308586
GT73	Zag1	0.385914	0.00710957
GT74	Zag1	-0.236536	0.312907
GT75	Zag1	-0.177922	0.329095
GT76	Zag1	0.0862074	0.993956
GT77	Zag1	-0.382632	0.17228
GT8	Zag1	-0.314408	0.0526786
GT80	Zag1	-0.506779	0.760349
GT81	Zag1	-0.23173	0.616338
GT82	Zag1	0.209193	0.937235
GT83	Zag1	-0.420328	0.268371
GT84	Zag1	0.253238	0.902463
GT87	Zag1	-0.255666	0.0972836
GT89	Zag1	0.180388	0.55823
GT9	Zag1	0.176457	0.402352
GT90	Zag1	0.19438	0.759813
GT91	Zag1	0.329798	0.919548
GT92	Zag1	0.300763	0.698727
GT93	Zag1	0.153834	0.927861
GT94	Zag1	-0.0375197	0.780007
GT95	Zag1	0.633441	0.0466023
GT96	Zag1	-0.175069	0.296925
GT97	Zag1	0.330847	0.913733
GT98	Zag1	0.400324	0.249302
GT99	Zag1	0.182596	0.905516
PL0	Zag1	-0.302382	0.438808
PL1	Zag1	0.393501	0.439763
PL10	Zag1	0.419056	0.0414066
PL11	Zag1	0.0885754	0.284903
PL12	Zag1	-0.399167	0.133361
PL13	Zag1	-0.0953175	0.318045
PL14	Zag1	0.53388	0.315158
PL15	Zag1	-0.250809	0.629652
PL16	Zag1	0.273474	0.688825
PL17	Zag1	0.305735	0.951728
PL21	Zag1	-0.227798	0.704244
PL22	Zag1	-0.213177	0.964815
PL24	Zag1	0.377524	0.858121
PL26	Zag1	0.531105	0.0195493
PL27	Zag1	0.46012	0.0670775
PL28	Zag1	0.0910327	0.417795
PL29	Zag1	0.144426	0.589653
PL3	Zag1	-0.0443468	0.171598
PL30	Zag1	0.13952	0.705791
PL31	Zag1	-0.0374653	0.342902
PL33	Zag1	0.587766	0.0144414
PL35	Zag1	0.117021	0.805773
PL36	Zag1	0.341855	0.932263
PL37	Zag1	0.132054	0.929295
PL38	Zag1	0.155305	0.390072
PL39	Zag1	0.317582	0.722647
PL4	Zag1	0.43802	0.525874
PL40	Zag1	-0.517576	0.204397
PL41	Zag1	0.334136	0.747692
PL42	Zag1	0.0763204	0.371963
PL5	Zag1	0.101824	0.978841
PL6	Zag1	0.283881	0.780448
PL7	Zag1	0.203076	0.815165
PL8	Zag1	0.409228	0.15618
PL9	Zag1	0.0301804	0.742926
AA0	XBB1006	0.0853385	0.25293
AA1	XBB1006	0.566332	0.31075
AA10	XBB1006	0.548177	0.444316
AA12	XBB1006	0.281973	0.718889
AA15	XBB1006	0.219017	0.447416
AA17	XBB1006	-0.127259	0.323086
AA2	XBB1006	-0.340956	0.100064
AA3	XBB1006	0.180394	0.744018
AA4	XBB1006	-0.348819	0.0544647
AA5	XBB1006	-0.0237634	0.434295
AA6	XBB1006	0.223179	0.888444
AA7	XBB1006	-0.0266079	0.444725
AA8	XBB1006	0.373246	0.933417
AA9	XBB1006	-0.255153	0.0697074
CBM0	XBB1006	0.162875	0.791672
CBM1	XBB1006	-0.355642	0.131746
CBM10	XBB1006	0.500535	0.0495151
CBM11	XBB1006	0.338791	0.0957654
CBM12	XBB1006	0.482785	0.0587713
CBM13	XBB1006	0.478043	0.113332
CBM14	XBB1006	0.0704808	0.800814
CBM16	XBB1006	0.0505334	0.0116624
CBM17	XBB1006	0.639231	0.138899
CBM18	XBB1006	0.541239	0.250616
CBM2	XBB1006	0.421208	0.303248
CBM20	XBB1006	0.235495	0.500219
CBM21	XBB1006	0.585398	0.281251
CBM22	XBB1006	-0.0381602	0.183684
CBM23	XBB1006	0.101876	0.770338
CBM24	XBB1006	-0.312268	0.268619
CBM25	XBB1006	-0.332341	0.216202
CBM26	XBB1006	0.327426	0.010225
CBM27	XBB1006	-0.155599	0.343594
CBM28	XBB1006	0.639231	0.138899
CBM3	XBB1006	0.270822	0.00477098
CBM30	XBB1006	0.318328	0.352288
CBM32	XBB1006	0.0945333	0.928747
CBM34	XBB1006	-0.269434	0.146715
CBM35	XBB1006	0.066896	0.0230428
CBM36	XBB1006	-0.018155	0.716919
CBM37	XBB1006	0.625481	0.000556918
CBM38	XBB1006	-0.56824	0.0323423
CBM39	XBB1006	0.130439	0.792803
CBM4	XBB1006	0.361944	0.187133
CBM40	XBB1006	-0.036658	0.175317
CBM41	XBB1006	-0.503773	0.0272123
CBM42	XBB1006	0.294123	0.527016
CBM43	XBB1006	0.183342	0.249175
CBM44	XBB1006	0.604517	0.0101645
CBM45	XBB1006	0.583585	0.087547
CBM46	XBB1006	0.654508	0.240686
CBM47	XBB1006	-0.450927	0.742279
CBM48	XBB1006	0.0886936	0.70807
CBM5	XBB1006	-0.37079	0.773671
CBM50	XBB1006	-0.0307016	0.548739
CBM51	XBB1006	0.568876	0.0498651
CBM52	XBB1006	0.607271	0.442032
CBM54	XBB1006	0.148247	0.119301
CBM56	XBB1006	0.291463	0.0113645
CBM57	XBB1006	0.664971	0.00135146
CBM58	XBB1006	0.155358	0.853006
CBM59	XBB1006	0.264043	0.950918
CBM6	XBB1006	0.806857	1.41873e-07
CBM60	XBB1006	0.130587	0.398541
CBM61	XBB1006	0.229655	0.422254
CBM62	XBB1006	-0.491746	0.25959
CBM63	XBB1006	0.200168	0.0728011
CBM64	XBB1006	0.582447	0.0439082
CBM65	XBB1006	0.371679	0.165391
CBM66	XBB1006	0.16935	0.250807
CBM67	XBB1006	-0.410569	0.26241
CBM68	XBB1006	-0.264514	0.64264
CBM69	XBB1006	-0.612823	0.198974
CBM70	XBB1006	0.53686	0.00801525
CBM71	XBB1006	0.53115	0.00212383
CBM72	XBB1006	0.606169	0.0257149
CBM73	XBB1006	-0.221683	0.307116
CBM74	XBB1006	0.360682	0.936438
CBM76	XBB1006	0.276234	0.300825
CBM77	XBB1006	0.599867	6.07953e-05
CBM78	XBB1006	0.397088	0.25181
CBM79	XBB1006	0.407918	0.273113
CBM8	XBB1006	-0.397098	0.054846
CBM80	XBB1006	0.480514	0.647638
CBM82	XBB1006	0.36177	0.859881
CBM83	XBB1006	-0.394432	0.0747728
CBM84	XBB1006	0.75912	7.97724e-08
CBM85	XBB1006	0.608014	0.0504575
CBM86	XBB1006	0.162701	0.712539
CBM88	XBB1006	0.17386	0.00246287
CBM9	XBB1006	0.393628	0.0374854
CE0	XBB1006	0.592813	0.0140575
CE1	XBB1006	-0.625076	0.0906482
CE11	XBB1006	-0.534301	0.38696
CE12	XBB1006	-0.159406	0.132552
CE13	XBB1006	0.588361	0.291559
CE14	XBB1006	-0.619294	0.00985469
CE15	XBB1006	0.563384	0.033127
CE16	XBB1006	0.279902	0.925506
CE17	XBB1006	0.40954	0.312168
CE19	XBB1006	0.400451	0.221248
CE2	XBB1006	0.061808	0.357315
CE3	XBB1006	0.00127201	0.841431
CE4	XBB1006	-0.353791	0.025429
CE5	XBB1006	-0.376977	0.276398
CE6	XBB1006	0.698101	0.00364311
CE7	XBB1006	0.29233	0.237878
CE8	XBB1006	0.676997	0.000310701
CE9	XBB1006	-0.361539	0.151869
GH0	XBB1006	-0.237808	0.02775
GH1	XBB1006	-0.476193	0.0462396
GH10	XBB1006	0.678789	0.0019091
GH100	XBB1006	-0.588072	0.0127384
GH101	XBB1006	-0.391836	0.233694
GH102	XBB1006	-0.431454	0.154233
GH103	XBB1006	-0.682027	0.00230637
GH104	XBB1006	0.637738	0.00376558
GH105	XBB1006	0.357665	0.935104
GH106	XBB1006	0.00427857	0.602559
GH107	XBB1006	0.683718	0.00654958
GH108	XBB1006	0.00728513	0.588255
GH109	XBB1006	-0.42063	0.337034
GH11	XBB1006	0.556156	0.0170825
GH110	XBB1006	-0.521365	0.0728491
GH111	XBB1006	0.301301	0.127227
GH112	XBB1006	0.438624	0.166731
GH113	XBB1006	-0.379058	0.0484976
GH114	XBB1006	-0.549276	0.0654464
GH115	XBB1006	0.543552	0.0693843
GH116	XBB1006	0.138418	0.641555
GH117	XBB1006	-0.445434	0.0463565
GH119	XBB1006	-0.0981748	0.242381
GH12	XBB1006	-0.0636582	0.886544
GH120	XBB1006	0.241392	0.374039
GH121	XBB1006	0.28595	0.970156
GH123	XBB1006	-0.474863	0.0960775
GH124	XBB1006	0.379001	0.532162
GH125	XBB1006	0.0124888	0.263563
GH126	XBB1006	0.201093	0.778012
GH127	XBB1006	0.392125	0.203216
GH128	XBB1006	-0.465844	0.0152671
GH129	XBB1006	-0.256209	0.775704
GH13	XBB1006	-0.521349	0.00164735
GH130	XBB1006	-0.102165	0.736519
GH131	XBB1006	-0.42936	0.0157325
GH133	XBB1006	-0.443352	0.0631442
GH135	XBB1006	0.513139	0.0772173
GH136	XBB1006	0.243828	0.4477
GH137	XBB1006	0.545865	0.0164784
GH138	XBB1006	0.504582	0.0616215
GH139	XBB1006	0.449423	0.0485856
GH140	XBB1006	-0.309676	0.0555748
GH141	XBB1006	0.378306	0.175339
GH142	XBB1006	0.500824	0.0601876
GH143	XBB1006	0.0526727	0.892765
GH144	XBB1006	-0.442832	0.16894
GH146	XBB1006	0.506606	0.234382
GH147	XBB1006	0.676397	0.0219332
GH148	XBB1006	0.350207	0.00785743
GH149	XBB1006	0.568801	0.184756
GH15	XBB1006	-0.0827407	0.397099
GH150	XBB1006	0.570604	0.130891
GH151	XBB1006	0.199069	0.00181111
GH152	XBB1006	-0.627215	0.000619185
GH153	XBB1006	-0.257589	0.102173
GH154	XBB1006	0.519499	0.0289956
GH156	XBB1006	0.00494377	0.307911
GH157	XBB1006	0.601347	0.391475
GH158	XBB1006	0.501158	0.793571
GH159	XBB1006	0.221798	0.92741
GH16	XBB1006	-0.14021	0.463281
GH160	XBB1006	0.442112	0.599264
GH161	XBB1006	0.553081	0.281427
GH163	XBB1006	-0.0887514	0.927806
GH164	XBB1006	0.162299	0.51018
GH165	XBB1006	0.664219	0.000186284
GH166	XBB1006	0.405435	0.848005
GH167	XBB1006	0.659998	0.0199075
GH17	XBB1006	0.505392	0.0834063
GH170	XBB1006	-0.681796	0.000636768
GH171	XBB1006	0.165072	0.196424
GH18	XBB1006	0.117256	0.499603
GH19	XBB1006	0.549623	0.075338
GH2	XBB1006	0.205314	0.979302
GH20	XBB1006	-0.419647	0.372572
GH22	XBB1006	0.54694	0.282493
GH23	XBB1006	-0.4829	0.0928466
GH24	XBB1006	-0.45798	0.226039
GH25	XBB1006	-0.544419	0.139118
GH26	XBB1006	0.441791	0.130325
GH27	XBB1006	-0.295279	0.649164
GH28	XBB1006	-0.139169	0.10837
GH29	XBB1006	0.384782	0.0603486
GH3	XBB1006	0.580903	0.0119097
GH30	XBB1006	0.462779	0.414557
GH31	XBB1006	0.658379	0.020868
GH32	XBB1006	-0.578012	0.00268146
GH33	XBB1006	0.649649	0.00201062
GH35	XBB1006	-0.528924	0.00520908
GH36	XBB1006	0.478622	0.451404
GH37	XBB1006	-0.269087	0.126687
GH38	XBB1006	-0.487526	0.070142
GH39	XBB1006	0.292273	0.515661
GH4	XBB1006	-0.525859	0.0564628
GH42	XBB1006	-0.458963	0.0341531
GH43	XBB1006	0.620161	0.0188323
GH44	XBB1006	0.286862	0.221154
GH45	XBB1006	0.659015	0.0951042
GH46	XBB1006	0.577681	0.0501869
GH47	XBB1006	0.440346	0.487493
GH48	XBB1006	0.521596	0.0628379
GH49	XBB1006	-0.272746	0.130145
GH5	XBB1006	0.574832	0.00816735
GH50	XBB1006	0.50597	0.000796303
GH51	XBB1006	0.54228	0.0881365
GH53	XBB1006	0.456361	0.0348078
GH54	XBB1006	0.702818	0.00516263
GH55	XBB1006	-0.52956	0.0140759
GH57	XBB1006	-0.101761	0.268952
GH58	XBB1006	0.180437	0.55363
GH59	XBB1006	-0.523953	0.0651486
GH6	XBB1006	0.478564	0.0312775
GH62	XBB1006	0.6137	0.00937204
GH63	XBB1006	-0.329334	0.0706005
GH64	XBB1006	0.416525	0.289525
GH65	XBB1006	-0.773669	0.000161157
GH66	XBB1006	0.160215	0.90768
GH67	XBB1006	0.5709	0.0484917
GH68	XBB1006	0.550223	0.239948
GH7	XBB1006	0.42307	0.897726
GH70	XBB1006	0.278701	0.280944
GH71	XBB1006	-0.379983	0.0186013
GH72	XBB1006	-0.163915	0.189404
GH73	XBB1006	-0.510884	0.00855766
GH74	XBB1006	0.697985	0.00123103
GH75	XBB1006	0.323631	0.568472
GH76	XBB1006	-0.545691	0.00279429
GH77	XBB1006	-0.0806568	0.522937
GH78	XBB1006	-0.0838947	0.446253
GH79	XBB1006	0.60071	0.264449
GH8	XBB1006	0.776965	1.89723e-05
GH81	XBB1006	0.279957	0.00689621
GH82	XBB1006	0.761927	0.00096732
GH83	XBB1006	-0.438359	0.404358
GH84	XBB1006	-0.00242838	0.176534
GH85	XBB1006	-0.289555	0.134216
GH86	XBB1006	0.364661	0.00501936
GH87	XBB1006	0.477697	0.411271
GH88	XBB1006	-0.177734	0.139434
GH89	XBB1006	0.193923	0.71031
GH9	XBB1006	0.616172	0.00259267
GH90	XBB1006	-0.667972	0.0708615
GH91	XBB1006	0.280767	0.675097
GH92	XBB1006	0.0594952	0.408273
GH93	XBB1006	-0.212258	0.0792173
GH94	XBB1006	0.221156	0.69739
GH95	XBB1006	0.536324	0.0933991
GH96	XBB1006	0.641065	0.026378
GH97	XBB1006	0.583157	0.0638549
GH98	XBB1006	0.231968	0.492297
GH99	XBB1006	-0.403874	0.167559
GT0	XBB1006	-0.00543494	0.472024
GT1	XBB1006	0.53592	0.196901
GT10	XBB1006	-0.608655	0.00598869
GT100	XBB1006	0.0815241	0.655873
GT101	XBB1006	-0.0424991	0.356395
GT102	XBB1006	0.144778	0.987303
GT103	XBB1006	-0.128568	0.415241
GT104	XBB1006	-0.431492	0.0370378
GT105	XBB1006	0.573964	0.0822298
GT106	XBB1006	0.545055	0.0683999
GT107	XBB1006	0.0859761	0.765174
GT108	XBB1006	0.261289	0.126321
GT109	XBB1006	-0.4736	0.14083
GT11	XBB1006	0.360383	0.583874
GT110	XBB1006	0.550138	0.302129
GT111	XBB1006	-0.180336	0.332478
GT112	XBB1006	0.423925	0.0595633
GT113	XBB1006	-0.439318	0.0328007
GT114	XBB1006	0.445769	0.0424237
GT12	XBB1006	0.421608	0.180754
GT13	XBB1006	0.243358	0.203773
GT14	XBB1006	-0.207915	0.154131
GT15	XBB1006	0.156804	0.701516
GT17	XBB1006	0.650343	0.0151605
GT18	XBB1006	0.170971	0.8956
GT19	XBB1006	-0.626174	0.0113498
GT2	XBB1006	-0.578763	0.0871472
GT20	XBB1006	-0.00346911	0.57526
GT21	XBB1006	0.0412258	0.529026
GT22	XBB1006	0.305918	0.606806
GT23	XBB1006	0.528303	0.413452
GT24	XBB1006	0.30764	0.357863
GT25	XBB1006	-0.224914	0.267829
GT26	XBB1006	-0.469775	0.233192
GT27	XBB1006	0.120439	0.365415
GT28	XBB1006	-0.647625	0.00785584
GT29	XBB1006	-0.47099	0.956388
GT3	XBB1006	0.57992	0.172582
GT30	XBB1006	-0.428609	0.661083
GT31	XBB1006	-0.510595	0.00373753
GT32	XBB1006	-0.608945	0.00698851
GT33	XBB1006	-0.515915	0.08392
GT34	XBB1006	-0.510769	0.0213371
GT35	XBB1006	-0.0973085	0.138977
GT38	XBB1006	0.232333	0.744067
GT39	XBB1006	0.456708	0.179075
GT4	XBB1006	-0.606227	0.0528171
GT41	XBB1006	0.373508	0.12017
GT43	XBB1006	-0.379925	0.388139
GT44	XBB1006	-0.0764741	0.00115563
GT45	XBB1006	0.0102357	0.273328
GT47	XBB1006	0.251279	0.133322
GT48	XBB1006	0.650464	0.044937
GT49	XBB1006	0.0537134	0.346456
GT5	XBB1006	0.015611	0.849177
GT50	XBB1006	0.257235	0.714061
GT51	XBB1006	-0.169986	0.690799
GT52	XBB1006	0.0906007	0.404066
GT53	XBB1006	-0.0978289	0.474894
GT55	XBB1006	0.592683	0.26664
GT57	XBB1006	0.336446	0.747001
GT58	XBB1006	0.250585	0.0591424
GT59	XBB1006	0.579667	0.265271
GT6	XBB1006	0.211506	0.577858
GT60	XBB1006	0.330456	0.692711
GT61	XBB1006	-0.130959	0.644015
GT62	XBB1006	-0.622973	0.00602477
GT63	XBB1006	0.419527	0.468375
GT64	XBB1006	0.506085	0.2169
GT65	XBB1006	0.547802	0.102172
GT66	XBB1006	0.11078	0.775938
GT68	XBB1006	-0.333092	0.972027
GT69	XBB1006	0.624569	0.499619
GT7	XBB1006	-0.587205	0.0201634
GT70	XBB1006	0.426247	0.355276
GT71	XBB1006	0.436588	0.531654
GT73	XBB1006	0.410662	0.442422
GT74	XBB1006	-0.470194	0.0149956
GT75	XBB1006	-0.211253	0.383835
GT76	XBB1006	-0.0179532	0.577039
GT77	XBB1006	-0.551704	0.0835128
GT8	XBB1006	-0.457055	0.0338485
GT80	XBB1006	-0.548309	0.82259
GT81	XBB1006	-0.612992	0.0142722
GT82	XBB1006	0.051924	0.495283
GT83	XBB1006	-0.567604	0.0752472
GT84	XBB1006	0.44289	0.514308
GT87	XBB1006	-0.366569	0.0767044
GT89	XBB1006	0.429936	0.212165
GT9	XBB1006	-0.222197	0.375736
GT90	XBB1006	0.192304	0.950499
GT91	XBB1006	0.574438	0.604801
GT92	XBB1006	0.461103	0.582569
GT93	XBB1006	0.122082	0.79814
GT94	XBB1006	-0.238359	0.435194
GT95	XBB1006	0.431326	0.0646888
GT96	XBB1006	-0.24862	0.0965324
GT97	XBB1006	0.347972	0.921451
GT98	XBB1006	0.690642	0.00464028
GT99	XBB1006	0.216774	0.725332
PL0	XBB1006	-0.440404	0.990229
PL1	XBB1006	0.6626	3.32286e-06
PL10	XBB1006	0.457691	0.170885
PL11	XBB1006	0.0824492	0.955342
PL12	XBB1006	-0.408083	0.914102
PL13	XBB1006	-0.294835	0.157316
PL14	XBB1006	0.602031	0.940519
PL15	XBB1006	-0.480298	0.114389
PL16	XBB1006	0.421728	0.246787
PL17	XBB1006	0.448093	0.34955
PL21	XBB1006	-0.454049	0.167043
PL22	XBB1006	-0.591847	0.531878
PL24	XBB1006	0.743025	3.22274e-06
PL26	XBB1006	0.538406	0.0523763
PL27	XBB1006	0.593062	0.0838637
PL28	XBB1006	0.466541	0.00288176
PL29	XBB1006	0.0184441	0.494683
PL3	XBB1006	0.161318	0.634891
PL30	XBB1006	0.253723	0.000909574
PL31	XBB1006	0.183921	0.979535
PL33	XBB1006	0.565349	0.0237515
PL35	XBB1006	-0.0699604	0.405864
PL36	XBB1006	0.323282	0.965309
PL37	XBB1006	0.188373	0.466294
PL38	XBB1006	-0.052907	0.362612
PL39	XBB1006	0.666281	0.000822266
PL4	XBB1006	0.608887	0.0914661
PL40	XBB1006	-0.519037	0.132291
PL41	XBB1006	0.594828	0.130791
PL42	XBB1006	-0.258919	0.0722868
PL5	XBB1006	-0.117035	0.416819
PL6	XBB1006	0.582406	0.012261
PL7	XBB1006	0.580623	0.000225283
PL8	XBB1006	0.466538	0.00219124
PL9	XBB1006	0.137666	0.138004
AA0	Weimerbacter	-0.158142	0.217326
AA1	Weimerbacter	0.0846438	0.300292
AA10	Weimerbacter	0.091235	0.180683
AA12	Weimerbacter	-0.0178892	0.467335
AA15	Weimerbacter	-0.36228	0.0027661
AA17	Weimerbacter	0.0602451	0.0436928
AA2	Weimerbacter	0.159806	0.11842
AA3	Weimerbacter	-0.325162	0.000959535
AA4	Weimerbacter	-0.174029	0.298487
AA5	Weimerbacter	-0.270352	0.0162186
AA6	Weimerbacter	-0.180389	0.0906232
AA7	Weimerbacter	-0.00707896	0.88092
AA8	Weimerbacter	0.0943342	0.649625
AA9	Weimerbacter	0.0113321	0.0016939
CBM0	Weimerbacter	-0.104186	0.281321
CBM1	Weimerbacter	-0.435014	0.0132103
CBM10	Weimerbacter	0.583488	0.113772
CBM11	Weimerbacter	0.0931417	0.927653
CBM12	Weimerbacter	0.123728	0.175585
CBM13	Weimerbacter	0.0301804	0.0801867
CBM14	Weimerbacter	-0.126388	0.0107018
CBM16	Weimerbacter	-0.654602	0.00561008
CBM17	Weimerbacter	0.209778	0.373096
CBM18	Weimerbacter	0.0352683	0.202433
CBM2	Weimerbacter	0.406452	0.3142
CBM20	Weimerbacter	0.30192	0.984317
CBM21	Weimerbacter	0.172411	0.300752
CBM22	Weimerbacter	0.0145698	0.280032
CBM23	Weimerbacter	0.0114477	0.145376
CBM24	Weimerbacter	-0.104125	0.344452
CBM25	Weimerbacter	-0.332562	0.555672
CBM26	Weimerbacter	0.0668363	0.267454
CBM27	Weimerbacter	-0.136109	0.434872
CBM28	Weimerbacter	0.209778	0.373096
CBM3	Weimerbacter	-0.0816374	0.512992
CBM30	Weimerbacter	-0.00127212	0.746336
CBM32	Weimerbacter	-0.413853	0.00936416
CBM34	Weimerbacter	0.0455597	0.548611
CBM35	Weimerbacter	-0.225486	0.144933
CBM36	Weimerbacter	0.00693802	0.423275
CBM37	Weimerbacter	-0.0128353	0.0142952
CBM38	Weimerbacter	-0.134366	0.0392704
CBM39	Weimerbacter	0.141304	0.852384
CBM4	Weimerbacter	0.277174	0.319375
CBM40	Weimerbacter	-0.20832	0.75194
CBM41	Weimerbacter	-0.0215079	0.0738945
CBM42	Weimerbacter	-0.0868409	0.0191347
CBM43	Weimerbacter	-0.366327	0.00387555
CBM44	Weimerbacter	0.264171	0.618843
CBM45	Weimerbacter	0.0922863	0.322393
CBM46	Weimerbacter	0.257337	0.699212
CBM47	Weimerbacter	-0.323196	0.488469
CBM48	Weimerbacter	0.0329556	0.869791
CBM5	Weimerbacter	-0.107539	0.00998247
CBM50	Weimerbacter	-0.354186	0.0345916
CBM51	Weimerbacter	0.123381	0.313439
CBM52	Weimerbacter	0.204201	0.341177
CBM54	Weimerbacter	-0.492831	0.00109042
CBM56	Weimerbacter	0.291975	0.349113
CBM57	Weimerbacter	-0.0194265	0.026058
CBM58	Weimerbacter	-0.262604	0.0175894
CBM59	Weimerbacter	-0.165471	0.0230557
CBM6	Weimerbacter	0.0274052	0.0377112
CBM60	Weimerbacter	0.357954	0.00042462
CBM61	Weimerbacter	-0.302035	0.00254197
CBM62	Weimerbacter	-0.0559667	0.0876811
CBM63	Weimerbacter	-0.184204	0.0877919
CBM64	Weimerbacter	0.269849	0.532239
CBM65	Weimerbacter	0.0625614	0.993542
CBM66	Weimerbacter	-0.29105	0.0083244
CBM67	Weimerbacter	-0.126388	0.776611
CBM68	Weimerbacter	-0.239961	0.554468
CBM69	Weimerbacter	-0.302701	0.18306
CBM70	Weimerbacter	0.232546	0.626367
CBM71	Weimerbacter	0.164103	0.449288
CBM72	Weimerbacter	0.517229	0.378424
CBM73	Weimerbacter	0.0427279	0.541927
CBM74	Weimerbacter	-0.0633113	0.0701695
CBM76	Weimerbacter	0.262359	0.409329
CBM77	Weimerbacter	-0.130435	0.0424646
CBM78	Weimerbacter	0.196476	0.808035
CBM79	Weimerbacter	0.0028359	0.35053
CBM8	Weimerbacter	0.180851	0.000104625
CBM80	Weimerbacter	0.256778	0.7581
CBM82	Weimerbacter	-0.114593	0.056468
CBM83	Weimerbacter	-0.245855	0.190151
CBM84	Weimerbacter	0.111021	0.244537
CBM85	Weimerbacter	0.141235	0.828468
CBM86	Weimerbacter	-0.253585	0.139755
CBM88	Weimerbacter	-0.0845282	0.290615
CBM9	Weimerbacter	-0.209528	0.000130436
CE0	Weimerbacter	0.367253	0.946613
CE1	Weimerbacter	-0.311055	0.374595
CE11	Weimerbacter	-0.203631	0.516944
CE12	Weimerbacter	0.605458	3.42833e-05
CE13	Weimerbacter	0.185476	0.264413
CE14	Weimerbacter	-0.30666	0.886938
CE15	Weimerbacter	0.348404	0.671767
CE16	Weimerbacter	-0.288865	0.0293819
CE17	Weimerbacter	-0.0514585	0.105417
CE19	Weimerbacter	0.188945	0.229671
CE2	Weimerbacter	0.351411	0.484238
CE3	Weimerbacter	-0.1213	0.838498
CE4	Weimerbacter	0.138992	0.178455
CE5	Weimerbacter	-0.137835	0.685556
CE6	Weimerbacter	0.322387	0.61993
CE7	Weimerbacter	0.5	0.12581
CE8	Weimerbacter	0.230111	0.867418
CE9	Weimerbacter	-0.491096	0.0854322
GH0	Weimerbacter	0.296022	0.0178015
GH1	Weimerbacter	-0.211725	0.806157
GH10	Weimerbacter	0.325278	0.717657
GH100	Weimerbacter	-0.0354995	0.108867
GH101	Weimerbacter	-0.174954	0.555889
GH102	Weimerbacter	-0.0333613	0.321561
GH103	Weimerbacter	-0.0500694	0.0487037
GH104	Weimerbacter	0.122456	0.175518
GH105	Weimerbacter	0.274399	0.904479
GH106	Weimerbacter	0.0566605	0.307084
GH107	Weimerbacter	0.0186624	0.0820485
GH108	Weimerbacter	0.130782	0.131643
GH109	Weimerbacter	-0.458025	0.12075
GH11	Weimerbacter	0.228377	0.408468
GH110	Weimerbacter	-0.457229	0.422036
GH111	Weimerbacter	0.106617	0.949393
GH112	Weimerbacter	0.000462548	0.702966
GH113	Weimerbacter	0.232886	0.000734856
GH114	Weimerbacter	-0.269542	0.16515
GH115	Weimerbacter	0.316027	0.691523
GH116	Weimerbacter	-0.0730805	0.212807
GH117	Weimerbacter	-0.324121	0.050888
GH119	Weimerbacter	-0.176559	0.157219
GH12	Weimerbacter	-0.0195421	0.592322
GH120	Weimerbacter	0.314639	0.434623
GH121	Weimerbacter	0.151311	0.517583
GH123	Weimerbacter	-0.206637	0.767279
GH124	Weimerbacter	0.100668	0.254268
GH125	Weimerbacter	-0.242021	0.0307374
GH126	Weimerbacter	-0.0990981	0.0174919
GH127	Weimerbacter	0.190102	0.357524
GH128	Weimerbacter	-0.0694958	0.0628453
GH129	Weimerbacter	-0.18699	0.714162
GH13	Weimerbacter	0.0439408	0.00977018
GH130	Weimerbacter	-0.202128	0.590716
GH131	Weimerbacter	0.248034	0.00513256
GH133	Weimerbacter	-0.32574	0.272932
GH135	Weimerbacter	0.287928	0.7395
GH136	Weimerbacter	-0.137203	0.0425696
GH137	Weimerbacter	0.334991	0.609083
GH138	Weimerbacter	0.348289	0.726015
GH139	Weimerbacter	0.282146	0.679669
GH140	Weimerbacter	0.335106	0.12732
GH141	Weimerbacter	0.15229	0.146895
GH142	Weimerbacter	0.275671	0.354402
GH143	Weimerbacter	0.191374	0.88436
GH144	Weimerbacter	-0.321809	0.629279
GH146	Weimerbacter	0.215541	0.261136
GH147	Weimerbacter	0.041674	0.377736
GH148	Weimerbacter	0.0171138	0.422832
GH149	Weimerbacter	0.00937175	0.422309
GH15	Weimerbacter	0.0485097	0.452181
GH150	Weimerbacter	0.248875	0.530662
GH151	Weimerbacter	-0.255204	0.614867
GH152	Weimerbacter	0.0323774	9.50376e-05
GH153	Weimerbacter	0.0827383	0.0270967
GH154	Weimerbacter	0.322965	0.506447
GH156	Weimerbacter	-0.183695	0.428072
GH157	Weimerbacter	0.266207	0.54866
GH158	Weimerbacter	-0.00972307	0.101087
GH159	Weimerbacter	-0.288514	0.0230815
GH16	Weimerbacter	-0.145005	0.407641
GH160	Weimerbacter	0.186254	0.817229
GH161	Weimerbacter	0.0628272	0.311449
GH163	Weimerbacter	-0.38772	0.0456321
GH164	Weimerbacter	0.115224	0.270634
GH165	Weimerbacter	-0.0225486	0.127936
GH166	Weimerbacter	0.108468	0.175014
GH167	Weimerbacter	0.060592	0.281979
GH17	Weimerbacter	-0.106267	0.0542929
GH170	Weimerbacter	0.0773589	0.0170187
GH171	Weimerbacter	-0.56013	5.34089e-06
GH18	Weimerbacter	-0.0945883	0.347322
GH19	Weimerbacter	0.347826	0.897724
GH2	Weimerbacter	0.142923	0.592762
GH20	Weimerbacter	-0.524861	0.0302286
GH22	Weimerbacter	0.0512524	0.273116
GH23	Weimerbacter	-0.309783	0.541144
GH24	Weimerbacter	-0.31834	0.88115
GH25	Weimerbacter	-0.0786309	0.777665
GH26	Weimerbacter	0.59031	0.136921
GH27	Weimerbacter	-0.132285	0.824873
GH28	Weimerbacter	0.291397	0.0361666
GH29	Weimerbacter	-0.268848	0.000225529
GH3	Weimerbacter	0.0304117	0.0717352
GH30	Weimerbacter	0.312905	0.875649
GH31	Weimerbacter	0.347942	0.406892
GH32	Weimerbacter	0.119565	0.0205144
GH33	Weimerbacter	-0.0413969	0.00188808
GH35	Weimerbacter	0.245259	0.0323169
GH36	Weimerbacter	0.141998	0.344226
GH37	Weimerbacter	0.177382	0.00420357
GH38	Weimerbacter	-0.113899	0.0166282
GH39	Weimerbacter	0.243871	0.644835
GH4	Weimerbacter	-0.358233	0.604606
GH42	Weimerbacter	-0.00601295	0.0108755
GH43	Weimerbacter	0.352567	0.77817
GH44	Weimerbacter	0.221111	0.662652
GH45	Weimerbacter	0.0780527	0.246978
GH46	Weimerbacter	0.0649302	0.234919
GH47	Weimerbacter	0.207447	0.519019
GH48	Weimerbacter	0.158538	0.641755
GH49	Weimerbacter	-0.22174	0.670352
GH5	Weimerbacter	0.427613	0.853745
GH50	Weimerbacter	0.109158	0.121739
GH51	Weimerbacter	0.392692	0.493614
GH53	Weimerbacter	0.310592	0.556729
GH54	Weimerbacter	0.143716	0.251872
GH55	Weimerbacter	-0.157262	0.343364
GH57	Weimerbacter	-0.241674	0.72349
GH58	Weimerbacter	0.133465	0.813963
GH59	Weimerbacter	0.0589766	0.000627891
GH6	Weimerbacter	0.330019	0.982715
GH62	Weimerbacter	0.105732	0.145537
GH63	Weimerbacter	0.17877	0.00127673
GH64	Weimerbacter	0.481036	0.00753203
GH65	Weimerbacter	-0.0200046	0.0815624
GH66	Weimerbacter	0.264454	0.450079
GH67	Weimerbacter	0.503238	0.443519
GH68	Weimerbacter	0.187166	0.543431
GH7	Weimerbacter	-0.00208147	0.301753
GH70	Weimerbacter	0.0211622	0.975845
GH71	Weimerbacter	-0.351758	0.542219
GH72	Weimerbacter	0.117137	0.634526
GH73	Weimerbacter	0.0572387	0.677979
GH74	Weimerbacter	0.0135291	0.0962746
GH75	Weimerbacter	0.153758	0.345526
GH76	Weimerbacter	0.105458	0.0144412
GH77	Weimerbacter	0.313945	8.13132e-05
GH78	Weimerbacter	-0.509251	0.00058496
GH79	Weimerbacter	0.149409	0.363161
GH8	Weimerbacter	0.211147	0.319962
GH81	Weimerbacter	-0.0344588	0.437423
GH82	Weimerbacter	0.111938	0.217628
GH83	Weimerbacter	0.176505	0.773624
GH84	Weimerbacter	0.0609389	0.293432
GH85	Weimerbacter	0.108811	0.574904
GH86	Weimerbacter	-0.344588	0.0337098
GH87	Weimerbacter	0.111355	0.311593
GH88	Weimerbacter	-0.281452	0.0668221
GH89	Weimerbacter	0.103145	0.7082
GH9	Weimerbacter	0.0457909	0.126278
GH90	Weimerbacter	-0.156349	0.685236
GH91	Weimerbacter	-0.0230111	0.111017
GH92	Weimerbacter	-0.234736	0.0335639
GH93	Weimerbacter	-0.09939	0.855489
GH94	Weimerbacter	0.425648	0.0366039
GH95	Weimerbacter	0.393386	0.665871
GH96	Weimerbacter	0.119806	0.383183
GH97	Weimerbacter	0.233927	0.369038
GH98	Weimerbacter	-0.122572	0.191307
GH99	Weimerbacter	-0.258275	0.670914
GT0	Weimerbacter	0.260407	0.200754
GT1	Weimerbacter	0.0200046	0.0971485
GT10	Weimerbacter	-0.0544635	0.841303
GT100	Weimerbacter	0.539431	0.000188
GT101	Weimerbacter	0.0505348	0.673365
GT102	Weimerbacter	-0.272664	0.0499571
GT103	Weimerbacter	-0.347811	0.0632834
GT104	Weimerbacter	-0.458541	0.0570681
GT105	Weimerbacter	-0.0523821	0.0193959
GT106	Weimerbacter	0.0582794	0.0412633
GT107	Weimerbacter	0.168594	0.654274
GT108	Weimerbacter	-0.17785	0.23717
GT109	Weimerbacter	-0.28035	0.625693
GT11	Weimerbacter	0.367137	0.335076
GT110	Weimerbacter	0.156731	0.415069
GT111	Weimerbacter	0.210685	0.000266232
GT112	Weimerbacter	-0.0855689	0.113706
GT113	Weimerbacter	0.136509	0.0332507
GT114	Weimerbacter	-0.00394525	0.100374
GT12	Weimerbacter	0.0657129	0.359525
GT13	Weimerbacter	0.125116	0.883684
GT14	Weimerbacter	0.400324	0.0616461
GT15	Weimerbacter	0.47988	0.000485041
GT17	Weimerbacter	0.324699	0.646398
GT18	Weimerbacter	-0.138982	0.0843931
GT19	Weimerbacter	-0.181892	0.35188
GT2	Weimerbacter	-0.0649861	0.0150706
GT20	Weimerbacter	-0.14408	0.207937
GT21	Weimerbacter	-0.441965	0.0209945
GT22	Weimerbacter	0.136679	0.315257
GT23	Weimerbacter	0.0936082	0.311516
GT24	Weimerbacter	0.0825907	0.975755
GT25	Weimerbacter	0.0313367	0.575452
GT26	Weimerbacter	-0.155874	0.564459
GT27	Weimerbacter	-0.165592	0.282176
GT28	Weimerbacter	-0.159459	0.145625
GT29	Weimerbacter	-0.441027	0.172463
GT3	Weimerbacter	0.156105	0.254124
GT30	Weimerbacter	-0.260523	0.286176
GT31	Weimerbacter	-0.173219	0.52131
GT32	Weimerbacter	-0.137257	0.0115103
GT33	Weimerbacter	-0.254741	0.584089
GT34	Weimerbacter	0.0706522	0.00598917
GT35	Weimerbacter	0.475948	8.16175e-07
GT38	Weimerbacter	0.158008	0.743831
GT39	Weimerbacter	-0.0737743	0.0463106
GT4	Weimerbacter	-0.180273	0.260549
GT41	Weimerbacter	-0.296138	0.00113788
GT43	Weimerbacter	-0.149167	0.555403
GT44	Weimerbacter	-0.380245	0.331363
GT45	Weimerbacter	-0.099867	0.355265
GT47	Weimerbacter	-0.197155	0.0472816
GT48	Weimerbacter	0.0853062	0.247921
GT49	Weimerbacter	0.0259019	0.235016
GT5	Weimerbacter	-0.191374	0.153138
GT50	Weimerbacter	-0.0411656	0.35132
GT51	Weimerbacter	-0.24445	0.421635
GT52	Weimerbacter	-0.0639308	0.308874
GT53	Weimerbacter	-0.195652	0.420519
GT55	Weimerbacter	0.332082	0.944579
GT57	Weimerbacter	0.101411	0.236331
GT58	Weimerbacter	0.304926	0.00144201
GT59	Weimerbacter	0.123783	0.261948
GT6	Weimerbacter	0.00537712	0.234375
GT60	Weimerbacter	0.159035	0.600948
GT61	Weimerbacter	0.0512257	0.460557
GT62	Weimerbacter	-0.404626	0.345113
GT63	Weimerbacter	-0.108209	0.20999
GT64	Weimerbacter	0.0375809	0.184072
GT65	Weimerbacter	0.192335	0.394057
GT66	Weimerbacter	-0.218201	0.237169
GT68	Weimerbacter	-0.124191	0.65462
GT69	Weimerbacter	0.168285	0.489414
GT7	Weimerbacter	-0.324121	0.0478071
GT70	Weimerbacter	0.155131	0.813091
GT71	Weimerbacter	-0.00485661	0.208745
GT73	Weimerbacter	0.0827877	0.637825
GT74	Weimerbacter	-0.108988	0.93577
GT75	Weimerbacter	-0.379648	0.0896305
GT76	Weimerbacter	-0.0927409	0.365543
GT77	Weimerbacter	-0.226411	0.0956704
GT8	Weimerbacter	-0.164315	0.989887
GT80	Weimerbacter	-0.435373	0.220895
GT81	Weimerbacter	-0.457909	0.745631
GT82	Weimerbacter	-0.461116	0.0754624
GT83	Weimerbacter	-0.166975	0.0665632
GT84	Weimerbacter	0.091235	0.103993
GT87	Weimerbacter	-0.047988	0.0281282
GT89	Weimerbacter	0.0721786	0.43444
GT9	Weimerbacter	-0.396623	0.042488
GT90	Weimerbacter	-0.0800185	0.111207
GT91	Weimerbacter	0.234081	0.487068
GT92	Weimerbacter	0.0734274	0.397912
GT93	Weimerbacter	-0.157127	0.883339
GT94	Weimerbacter	-0.223617	0.479172
GT95	Weimerbacter	0.0296022	0.12999
GT96	Weimerbacter	-0.114593	0.759207
GT97	Weimerbacter	-0.158369	0.198708
GT98	Weimerbacter	0.252081	0.816797
GT99	Weimerbacter	0.214744	0.689976
PL0	Weimerbacter	-0.582678	0.0195464
PL1	Weimerbacter	0.0105227	0.10325
PL10	Weimerbacter	0.555967	0.389755
PL11	Weimerbacter	0.512257	0.00285181
PL12	Weimerbacter	-0.145583	0.0831212
PL13	Weimerbacter	-0.40839	0.141014
PL14	Weimerbacter	0.101548	0.394904
PL15	Weimerbacter	-0.417784	0.111857
PL16	Weimerbacter	0.0985199	0.512106
PL17	Weimerbacter	0.211378	0.674199
PL21	Weimerbacter	-0.303885	0.2975
PL22	Weimerbacter	-0.513833	0.0561957
PL24	Weimerbacter	0.0382878	0.0978108
PL26	Weimerbacter	0.185708	0.464619
PL27	Weimerbacter	0.115926	0.294752
PL28	Weimerbacter	-0.293919	0.0311242
PL29	Weimerbacter	0.293131	0.537144
PL3	Weimerbacter	0.154954	0.00335115
PL30	Weimerbacter	-0.0506475	0.341182
PL31	Weimerbacter	0.371762	0.189614
PL33	Weimerbacter	0.283996	0.351323
PL35	Weimerbacter	-0.183395	0.126535
PL36	Weimerbacter	-0.0153822	0.299682
PL37	Weimerbacter	-0.525786	0.0140674
PL38	Weimerbacter	-0.0293727	0.438894
PL39	Weimerbacter	0.00498032	0.08703
PL4	Weimerbacter	0.0790934	0.134113
PL40	Weimerbacter	-0.290703	0.634437
PL41	Weimerbacter	0.0839655	0.225898
PL42	Weimerbacter	0.0710011	0.808084
PL5	Weimerbacter	-0.0667807	0.43653
PL6	Weimerbacter	0.0553885	0.0195352
PL7	Weimerbacter	-0.143055	0.00848773
PL8	Weimerbacter	0.0611702	0.239215
PL9	Weimerbacter	0.203284	0.0543341
AA0	W1P29_020	0.00530589	0.685355
AA1	W1P29_020	0.363279	0.681883
AA10	W1P29_020	0.415615	0.25791
AA12	W1P29_020	0.240622	0.921407
AA15	W1P29_020	0.290716	0.527472
AA17	W1P29_020	0.239134	0.0951153
AA2	W1P29_020	-0.529328	0.00144045
AA3	W1P29_020	0.352731	0.149772
AA4	W1P29_020	-0.339632	0.652941
AA5	W1P29_020	0.114235	0.540767
AA6	W1P29_020	0.0856036	0.693832
AA7	W1P29_020	-0.110787	0.261677
AA8	W1P29_020	0.302135	0.936553
AA9	W1P29_020	-0.148835	0.254405
CBM0	W1P29_020	0.161934	0.823182
CBM1	W1P29_020	-0.0791703	0.243896
CBM10	W1P29_020	0.284225	0.320713
CBM11	W1P29_020	0.252443	0.384345
CBM12	W1P29_020	0.333257	0.384634
CBM13	W1P29_020	0.293846	0.289716
CBM14	W1P29_020	0.154457	0.472638
CBM16	W1P29_020	0.263186	0.507869
CBM17	W1P29_020	0.621084	0.00751592
CBM18	W1P29_020	0.399619	0.58361
CBM2	W1P29_020	0.138113	0.532872
CBM20	W1P29_020	0.00741859	0.615637
CBM21	W1P29_020	0.39779	0.386705
CBM22	W1P29_020	0.11209	0.0648326
CBM23	W1P29_020	0.0187783	0.423937
CBM24	W1P29_020	-0.152974	0.794946
CBM25	W1P29_020	-0.298888	0.0721193
CBM26	W1P29_020	-0.149937	0.157433
CBM27	W1P29_020	0.0585987	0.690379
CBM28	W1P29_020	0.621084	0.00751592
CBM3	W1P29_020	0.184885	0.810335
CBM30	W1P29_020	0.219801	0.581887
CBM32	W1P29_020	0.103513	0.896215
CBM34	W1P29_020	0.0190681	0.907883
CBM35	W1P29_020	0.129999	0.265532
CBM36	W1P29_020	0.241916	3.74499e-05
CBM37	W1P29_020	0.563407	0.0367613
CBM38	W1P29_020	-0.516867	0.106797
CBM39	W1P29_020	0.0544803	0.961732
CBM4	W1P29_020	0.331692	0.156206
CBM40	W1P29_020	0.0802738	0.335844
CBM41	W1P29_020	-0.379565	0.0250592
CBM42	W1P29_020	0.366293	0.822007
CBM43	W1P29_020	0.00434683	0.544538
CBM44	W1P29_020	0.45904	0.0900472
CBM45	W1P29_020	0.445057	0.691976
CBM46	W1P29_020	0.500929	0.333638
CBM47	W1P29_020	-0.322187	0.0545744
CBM48	W1P29_020	0.23612	0.424973
CBM5	W1P29_020	-0.558481	0.0084538
CBM50	W1P29_020	0.243538	0.000279508
CBM51	W1P29_020	0.426395	0.183638
CBM52	W1P29_020	0.433909	0.275925
CBM54	W1P29_020	0.302018	0.422184
CBM56	W1P29_020	0.0148951	0.485641
CBM57	W1P29_020	0.418803	0.000190973
CBM58	W1P29_020	0.2662	0.725906
CBM59	W1P29_020	0.507804	0.394512
CBM6	W1P29_020	0.613715	0.0242746
CBM60	W1P29_020	-0.0657839	0.116451
CBM61	W1P29_020	0.45607	0.0851614
CBM62	W1P29_020	-0.402922	0.0758818
CBM63	W1P29_020	0.026023	0.404779
CBM64	W1P29_020	0.346574	0.368383
CBM65	W1P29_020	0.19133	0.580633
CBM66	W1P29_020	0.221225	0.289283
CBM67	W1P29_020	-0.262143	0.106333
CBM68	W1P29_020	-0.220201	0.287574
CBM69	W1P29_020	-0.447473	0.900122
CBM70	W1P29_020	0.232127	0.499007
CBM71	W1P29_020	0.366384	0.336556
CBM72	W1P29_020	0.3729	0.27475
CBM73	W1P29_020	0.131858	0.0247222
CBM74	W1P29_020	0.314314	0.804726
CBM76	W1P29_020	0.38275	0.00412561
CBM77	W1P29_020	0.457345	0.532741
CBM78	W1P29_020	0.50881	0.0628609
CBM79	W1P29_020	0.455052	0.00565595
CBM8	W1P29_020	-0.253333	0.0572398
CBM80	W1P29_020	0.423756	0.192578
CBM82	W1P29_020	0.301902	0.257536
CBM83	W1P29_020	-0.238883	0.210819
CBM84	W1P29_020	0.539118	0.159438
CBM85	W1P29_020	0.485905	0.32379
CBM86	W1P29_020	0.309147	0.184409
CBM88	W1P29_020	-0.0128666	0.465996
CBM9	W1P29_020	0.415093	0.131618
CE0	W1P29_020	0.540862	0.014828
CE1	W1P29_020	-0.406342	0.0828248
CE11	W1P29_020	-0.406805	0.11497
CE12	W1P29_020	-0.286021	0.0654081
CE13	W1P29_020	0.359454	0.42651
CE14	W1P29_020	-0.335749	0.211324
CE15	W1P29_020	0.552859	0.0066711
CE16	W1P29_020	0.314371	0.178919
CE17	W1P29_020	0.523316	0.0306936
CE19	W1P29_020	0.275995	0.759117
CE2	W1P29_020	0.21427	0.0014296
CE3	W1P29_020	0.0508289	0.720933
CE4	W1P29_020	-0.09053	0.829579
CE5	W1P29_020	-0.322767	0.230142
CE6	W1P29_020	0.51878	0.0274781
CE7	W1P29_020	0.215139	0.523392
CE8	W1P29_020	0.393301	0.49689
CE9	W1P29_020	0.0279356	0.397455
GH0	W1P29_020	-0.101948	0.553553
GH1	W1P29_020	-0.126232	0.867069
GH10	W1P29_020	0.608962	0.00329092
GH100	W1P29_020	-0.476645	0.00246627
GH101	W1P29_020	-0.158283	0.783404
GH102	W1P29_020	-0.439274	0.235042
GH103	W1P29_020	-0.418571	0.0849611
GH104	W1P29_020	0.440479	0.182233
GH105	W1P29_020	0.478557	0.0512682
GH106	W1P29_020	0.338589	0.12031
GH107	W1P29_020	0.465489	0.107899
GH108	W1P29_020	0.1158	0.406049
GH109	W1P29_020	-0.12658	0.655003
GH11	W1P29_020	0.534834	0.00120356
GH110	W1P29_020	-0.249399	0.0501457
GH111	W1P29_020	0.485236	0.0029016
GH112	W1P29_020	0.4908	0.0215318
GH113	W1P29_020	-0.241626	0.061561
GH114	W1P29_020	-0.348384	0.0237739
GH115	W1P29_020	0.397648	0.12189
GH116	W1P29_020	0.241916	0.689444
GH117	W1P29_020	-0.214096	0.744719
GH119	W1P29_020	-0.110763	0.892442
GH12	W1P29_020	0.127159	0.789019
GH120	W1P29_020	0.290484	0.112016
GH121	W1P29_020	0.32466	0.977891
GH123	W1P29_020	-0.321781	0.210683
GH124	W1P29_020	0.361656	0.385484
GH125	W1P29_020	0.118234	0.434435
GH126	W1P29_020	0.220993	0.916179
GH127	W1P29_020	0.331344	0.0523586
GH128	W1P29_020	-0.421874	0.0340891
GH129	W1P29_020	-0.0921002	0.825554
GH13	W1P29_020	-0.272401	0.172201
GH130	W1P29_020	0.173294	0.410029
GH131	W1P29_020	-0.421121	0.115248
GH133	W1P29_020	-0.300685	0.184993
GH135	W1P29_020	0.36154	0.0738433
GH136	W1P29_020	0.337034	0.00990969
GH137	W1P29_020	0.401995	0.166296
GH138	W1P29_020	0.369133	0.335148
GH139	W1P29_020	0.323172	0.378358
GH140	W1P29_020	-0.141417	0.478379
GH141	W1P29_020	0.378754	0.0424067
GH142	W1P29_020	0.429815	0.181359
GH143	W1P29_020	-0.0390056	0.186949
GH144	W1P29_020	-0.158456	0.56163
GH146	W1P29_020	0.338647	0.164663
GH147	W1P29_020	0.55572	0.155438
GH148	W1P29_020	0.537732	0.000179087
GH149	W1P29_020	0.453318	0.523777
GH15	W1P29_020	-0.0764195	0.112312
GH150	W1P29_020	0.557101	0.00630737
GH151	W1P29_020	0.20917	0.868923
GH152	W1P29_020	-0.563465	0.00634685
GH153	W1P29_020	-0.208596	0.11364
GH154	W1P29_020	0.423207	0.070718
GH156	W1P29_020	0.234974	0.44932
GH157	W1P29_020	0.555181	0.0532956
GH158	W1P29_020	0.541352	0.536168
GH159	W1P29_020	0.371288	0.171222
GH16	W1P29_020	-0.135215	0.904612
GH160	W1P29_020	0.39556	0.580256
GH161	W1P29_020	0.604983	0.0442058
GH163	W1P29_020	0.159558	0.120449
GH164	W1P29_020	0.142589	0.84906
GH165	W1P29_020	0.603978	0.0026827
GH166	W1P29_020	0.551658	0.0380031
GH167	W1P29_020	0.464415	0.27797
GH17	W1P29_020	0.298424	0.841855
GH170	W1P29_020	-0.56277	0.0175163
GH171	W1P29_020	0.478267	0.00447925
GH18	W1P29_020	0.0242843	0.524934
GH19	W1P29_020	0.382405	0.0948214
GH2	W1P29_020	0.215081	0.854335
GH20	W1P29_020	-0.0984702	0.932798
GH22	W1P29_020	0.46437	0.392113
GH23	W1P29_020	-0.301148	0.124617
GH24	W1P29_020	-0.368959	0.220233
GH25	W1P29_020	-0.180422	0.000143214
GH26	W1P29_020	0.25826	0.417189
GH27	W1P29_020	-0.195549	0.410673
GH28	W1P29_020	-0.294889	0.167305
GH29	W1P29_020	0.52956	0.00372495
GH3	W1P29_020	0.697	0.00152309
GH30	W1P29_020	0.253159	0.407924
GH31	W1P29_020	0.546368	0.0383725
GH32	W1P29_020	-0.265968	0.0657833
GH33	W1P29_020	0.795992	6.34869e-07
GH35	W1P29_020	-0.41405	0.235608
GH36	W1P29_020	0.342936	0.597176
GH37	W1P29_020	-0.372031	0.0225725
GH38	W1P29_020	-0.532516	0.00122549
GH39	W1P29_020	0.281501	0.248268
GH4	W1P29_020	-0.150169	0.82205
GH42	W1P29_020	-0.280458	0.0536391
GH43	W1P29_020	0.524402	0.0326582
GH44	W1P29_020	0.444169	0.00140483
GH45	W1P29_020	0.412369	0.42372
GH46	W1P29_020	0.586057	0.000991624
GH47	W1P29_020	0.322651	0.615637
GH48	W1P29_020	0.370158	0.151243
GH49	W1P29_020	-0.0740453	0.751691
GH5	W1P29_020	0.441406	0.0856773
GH50	W1P29_020	0.602992	0.00209031
GH51	W1P29_020	0.336155	0.390493
GH53	W1P29_020	0.383854	0.761793
GH54	W1P29_020	0.640068	0.00855357
GH55	W1P29_020	-0.508116	0.0214914
GH57	W1P29_020	-0.189464	0.423539
GH58	W1P29_020	0.157867	0.85947
GH59	W1P29_020	-0.389267	0.0149567
GH6	W1P29_020	0.312972	0.187506
GH62	W1P29_020	0.613577	0.00468362
GH63	W1P29_020	-0.386057	0.0174746
GH64	W1P29_020	0.104961	0.538359
GH65	W1P29_020	-0.382869	0.115152
GH66	W1P29_020	0.227716	0.467928
GH67	W1P29_020	0.436364	0.133117
GH68	W1P29_020	0.416365	0.5054
GH7	W1P29_020	0.372215	0.866263
GH70	W1P29_020	0.47702	0.014993
GH71	W1P29_020	-0.101136	0.38063
GH72	W1P29_020	-0.0419614	0.905867
GH73	W1P29_020	-0.279762	0.333674
GH74	W1P29_020	0.625944	0.00455911
GH75	W1P29_020	0.311743	0.922508
GH76	W1P29_020	-0.242553	0.576728
GH77	W1P29_020	0.086415	0.536514
GH78	W1P29_020	0.25032	0.0990209
GH79	W1P29_020	0.424102	0.591222
GH8	W1P29_020	0.574651	0.00546004
GH81	W1P29_020	0.221515	0.970082
GH82	W1P29_020	0.615726	0.00285777
GH83	W1P29_020	-0.321602	0.266119
GH84	W1P29_020	0.180654	0.74278
GH85	W1P29_020	-0.304394	0.103433
GH86	W1P29_020	0.40808	0.281579
GH87	W1P29_020	0.419035	0.0929201
GH88	W1P29_020	0.130289	0.548364
GH89	W1P29_020	0.0882117	0.614039
GH9	W1P29_020	0.41463	0.223454
GH90	W1P29_020	-0.437608	0.054764
GH91	W1P29_020	0.532052	0.209103
GH92	W1P29_020	0.412659	0.0590952
GH93	W1P29_020	-0.0613211	0.419252
GH94	W1P29_020	0.271532	0.497288
GH95	W1P29_020	0.338995	0.539259
GH96	W1P29_020	0.418804	0.236414
GH97	W1P29_020	0.52388	0.191572
GH98	W1P29_020	0.285384	0.707096
GH99	W1P29_020	-0.30307	0.147993
GT0	W1P29_020	-0.319811	0.0123384
GT1	W1P29_020	0.391273	0.314247
GT10	W1P29_020	-0.518142	0.00813243
GT100	W1P29_020	-0.0750553	0.653942
GT101	W1P29_020	-0.191967	0.346362
GT102	W1P29_020	0.272633	0.301159
GT103	W1P29_020	0.109949	0.371747
GT104	W1P29_020	-0.149548	0.996797
GT105	W1P29_020	0.291238	0.992698
GT106	W1P29_020	0.43677	0.141188
GT107	W1P29_020	0.0220819	0.757746
GT108	W1P29_020	0.53172	0.186272
GT109	W1P29_020	-0.283996	0.276276
GT11	W1P29_020	0.103918	0.996062
GT110	W1P29_020	0.402569	0.836234
GT111	W1P29_020	-0.172019	0.0738527
GT112	W1P29_020	0.544513	0.0498703
GT113	W1P29_020	-0.374592	0.00789619
GT114	W1P29_020	0.308771	0.765258
GT12	W1P29_020	0.483192	0.0981856
GT13	W1P29_020	0.00388317	0.533663
GT14	W1P29_020	-0.401995	0.00956458
GT15	W1P29_020	-0.00631739	0.415131
GT17	W1P29_020	0.413239	0.151724
GT18	W1P29_020	0.0751393	0.595629
GT19	W1P29_020	-0.406632	0.108635
GT2	W1P29_020	-0.545788	0.00159612
GT20	W1P29_020	0.0525677	0.876353
GT21	W1P29_020	0.13235	0.29816
GT22	W1P29_020	0.154805	0.859448
GT23	W1P29_020	0.404441	0.585246
GT24	W1P29_020	0.198414	0.466539
GT25	W1P29_020	-0.428018	0.031528
GT26	W1P29_020	-0.460185	0.0211083
GT27	W1P29_020	0.0716958	0.819825
GT28	W1P29_020	-0.453693	0.0224867
GT29	W1P29_020	-0.468878	0.0278681
GT3	W1P29_020	0.403096	0.226934
GT30	W1P29_020	-0.381536	0.124958
GT31	W1P29_020	-0.542369	0.00836461
GT32	W1P29_020	-0.509159	0.0181856
GT33	W1P29_020	-0.475833	0.0171626
GT34	W1P29_020	-0.486613	0.0483298
GT35	W1P29_020	-0.185001	0.023424
GT38	W1P29_020	0.189489	0.874619
GT39	W1P29_020	0.476529	0.0556134
GT4	W1P29_020	-0.512462	0.0207792
GT41	W1P29_020	0.548396	0.0074795
GT43	W1P29_020	-0.470095	0.149882
GT44	W1P29_020	0.0467746	0.836043
GT45	W1P29_020	0.0901399	0.769429
GT47	W1P29_020	0.157587	0.920431
GT48	W1P29_020	0.412754	0.695674
GT49	W1P29_020	0.118524	0.772607
GT5	W1P29_020	0.247422	0.37464
GT50	W1P29_020	0.13394	0.916342
GT51	W1P29_020	0.143387	0.207102
GT52	W1P29_020	0.193145	0.797199
GT53	W1P29_020	-0.152545	0.347522
GT55	W1P29_020	0.435405	0.432501
GT57	W1P29_020	0.300685	0.591619
GT58	W1P29_020	0.253449	0.886534
GT59	W1P29_020	0.379912	0.448167
GT6	W1P29_020	0.258586	0.742557
GT60	W1P29_020	0.161617	0.95816
GT61	W1P29_020	-0.331286	0.0068038
GT62	W1P29_020	-0.223382	0.299318
GT63	W1P29_020	0.323701	0.446301
GT64	W1P29_020	0.401589	0.557357
GT65	W1P29_020	0.347011	0.942793
GT66	W1P29_020	0.322187	0.123998
GT68	W1P29_020	-0.396605	0.0423408
GT69	W1P29_020	0.436845	0.635238
GT7	W1P29_020	-0.388781	0.0482901
GT70	W1P29_020	0.187764	0.973107
GT71	W1P29_020	0.322187	0.874065
GT73	W1P29_020	0.223599	0.944665
GT74	W1P29_020	-0.202394	0.98928
GT75	W1P29_020	-0.0330791	0.521285
GT76	W1P29_020	0.0507725	0.610123
GT77	W1P29_020	-0.37064	0.108799
GT8	W1P29_020	-0.446622	0.0328498
GT80	W1P29_020	-0.524069	0.0467358
GT81	W1P29_020	-0.279588	0.351024
GT82	W1P29_020	0.194807	0.68121
GT83	W1P29_020	-0.426221	0.0153103
GT84	W1P29_020	0.438219	0.255575
GT87	W1P29_020	-0.218385	0.0482104
GT89	W1P29_020	0.481526	0.182459
GT9	W1P29_020	-0.0624785	0.733749
GT90	W1P29_020	0.0402806	0.893543
GT91	W1P29_020	0.387839	0.679255
GT92	W1P29_020	0.310538	0.910094
GT93	W1P29_020	0.148381	0.811823
GT94	W1P29_020	0.0186004	0.358284
GT95	W1P29_020	0.461054	0.14918
GT96	W1P29_020	0.0442218	0.749396
GT97	W1P29_020	0.412074	0.323255
GT98	W1P29_020	0.567406	0.00945153
GT99	W1P29_020	0.148931	0.639383
PL0	W1P29_020	-0.286021	0.338777
PL1	W1P29_020	0.364902	0.860297
PL10	W1P29_020	0.314826	0.40949
PL11	W1P29_020	-0.035644	0.376499
PL12	W1P29_020	-0.363337	0.0374174
PL13	W1P29_020	0.149522	0.313304
PL14	W1P29_020	0.570682	0.155582
PL15	W1P29_020	-0.208996	0.285194
PL16	W1P29_020	0.167498	0.886938
PL17	W1P29_020	0.259361	0.823759
PL21	W1P29_020	-0.205228	0.00113794
PL22	W1P29_020	-0.242618	0.236617
PL24	W1P29_020	0.582599	0.0787169
PL26	W1P29_020	0.498726	0.0917309
PL27	W1P29_020	0.515694	0.046966
PL28	W1P29_020	0.457345	0.750319
PL29	W1P29_020	-0.151733	0.0964234
PL3	W1P29_020	0.0550035	0.224359
PL30	W1P29_020	0.164766	0.865316
PL31	W1P29_020	-0.0354701	0.592222
PL33	W1P29_020	0.429235	0.0757644
PL35	W1P29_020	0.318304	0.249602
PL36	W1P29_020	0.311972	0.460525
PL37	W1P29_020	0.435437	0.85869
PL38	W1P29_020	-0.0165189	0.490102
PL39	W1P29_020	0.583653	0.00630875
PL4	W1P29_020	0.399445	0.42617
PL40	W1P29_020	-0.507652	0.0741017
PL41	W1P29_020	0.519039	0.198408
PL42	W1P29_020	0.081433	0.753367
PL5	W1P29_020	-0.111351	0.332925
PL6	W1P29_020	0.476297	0.0338669
PL7	W1P29_020	0.404302	0.205468
PL8	W1P29_020	0.110699	0.531524
PL9	W1P29_020	-0.187609	0.0304961
AA0	W1P20_047	0.0171757	0.731685
AA1	W1P20_047	0.328062	0.0219046
AA10	W1P20_047	0.36842	0.000246476
AA12	W1P20_047	0.279597	0.168576
AA15	W1P20_047	0.157324	0.848689
AA17	W1P20_047	0.390737	0.0612578
AA2	W1P20_047	-0.408719	0.0666444
AA3	W1P20_047	0.436819	0.0195974
AA4	W1P20_047	0.00190801	0.325681
AA5	W1P20_047	0.196583	0.457479
AA6	W1P20_047	0.242896	0.0340166
AA7	W1P20_047	-0.16517	0.395311
AA8	W1P20_047	0.2376	0.455775
AA9	W1P20_047	0.038218	0.615123
CBM0	W1P20_047	0.207511	0.052744
CBM1	W1P20_047	0.181377	0.171606
CBM10	W1P20_047	0.0209303	0.994997
CBM11	W1P20_047	-0.11536	0.613565
[truncated: 163,530 more rows]

## Sheet: KEGG-Genus
Correlation coefficients and p-values of KEGG pathway— Genus
KEGG Pathway	genus	Correlation	p value
Zeatin biosynthesis [PATH:ko00908]	Zag111	-0.451576	0.0297663
Yersinia infection [PATH:ko05135]	Zag111	0.301185	0.821593
Xylene degradation [PATH:ko00622]	Zag111	0.129286	0.278156
Wnt signaling pathway [PATH:ko04310]	Zag111	0.298294	0.812268
Vitamin digestion and absorption [PATH:ko04977]	Zag111	0.289907	0.767957
Vitamin B6 metabolism [PATH:ko00750]	Zag111	-0.349118	0.0682162
Viral protein interaction with cytokine and cytokine receptor [PATH:ko04061]	Zag111	0.245257	0.0564118
Viral myocarditis [PATH:ko05416]	Zag111	0.329575	0.889802
Viral carcinogenesis [PATH:ko05203]	Zag111	0.258861	0.758045
Vibrio cholerae infection [PATH:ko05110]	Zag111	0.3793	0.861845
VEGF signaling pathway [PATH:ko04370]	Zag111	0.282846	0.856118
Vasopressin-regulated water reabsorption [PATH:ko04962]	Zag111	0.326106	0.786871
Vascular smooth muscle contraction [PATH:ko04270]	Zag111	0.327898	0.81636
Various types of N-glycan biosynthesis [PATH:ko00513]	Zag111	-0.491529	0.00323995
Vancomycin resistance [PATH:ko01502]	Zag111	-0.383001	0.0868853
Valine, leucine and isoleucine degradation [PATH:ko00280]	Zag111	-0.457647	0.058778
Valine, leucine and isoleucine biosynthesis [PATH:ko00290]	Zag111	-0.424631	0.0669575
Ubiquitin mediated proteolysis [PATH:ko04120]	Zag111	0.346921	0.789644
Ubiquinone and other terpenoid-quinone biosynthesis [PATH:ko00130]	Zag111	-0.292281	0.0675253
Tyrosine metabolism [PATH:ko00350]	Zag111	-0.525759	0.0311805
Type II diabetes mellitus [PATH:ko04930]	Zag111	-0.275108	0.117806
Type I polyketide structures [PATH:ko01052]	Zag111	0.501185	0.448821
Type I diabetes mellitus [PATH:ko04940]	Zag111	-0.235617	0.0748586
Two-component system [PATH:ko02020]	Zag111	-0.458687	0.0684777
Tuberculosis [PATH:ko05152]	Zag111	0.203932	0.631515
Tryptophan metabolism [PATH:ko00380]	Zag111	-0.461868	0.0237613
Tropane, piperidine and pyridine alkaloid biosynthesis [PATH:ko00960]	Zag111	-0.47852	0.0277607
Transcriptional misregulation in cancer [PATH:ko05202]	Zag111	0.35069	0.907954
Toxoplasmosis [PATH:ko05145]	Zag111	0.329748	0.796222
Toluene degradation [PATH:ko00623]	Zag111	0.281353	0.511061
Toll-like receptor signaling pathway [PATH:ko04620]	Zag111	0.309511	0.836826
Toll and Imd signaling pathway [PATH:ko04624]	Zag111	0.280833	0.732869
TNF signaling pathway [PATH:ko04668]	Zag111	0.339115	0.91405
Tight junction [PATH:ko04530]	Zag111	0.329864	0.829913
Thyroid hormone synthesis [PATH:ko04918]	Zag111	0.176814	0.613536
Thyroid hormone signaling pathway [PATH:ko04919]	Zag111	0.35438	0.97444
Thyroid cancer [PATH:ko05216]	Zag111	0.302014	0.849092
Thiamine metabolism [PATH:ko00730]	Zag111	-0.553281	0.00540985
Thermogenesis [PATH:ko04714]	Zag111	0.175369	0.579851
Th17 cell differentiation [PATH:ko04659]	Zag111	-0.0586297	0.192203
Th1 and Th2 cell differentiation [PATH:ko04658]	Zag111	0.287891	0.79233
TGF-beta signaling pathway [PATH:ko04350]	Zag111	0.332291	0.860303
Tetracycline biosynthesis [PATH:ko00253]	Zag111	0.122579	0.294811
Terpenoid backbone biosynthesis [PATH:ko00900]	Zag111	-0.430298	0.0427418
Taurine and hypotaurine metabolism [PATH:ko00430]	Zag111	-0.286615	0.0816177
Taste transduction [PATH:ko04742]	Zag111	0.293677	0.794518
T cell receptor signaling pathway [PATH:ko04660]	Zag111	0.278253	0.825047
Systemic lupus erythematosus [PATH:ko05322]	Zag111	0.310379	0.860924
Synthesis and degradation of ketone bodies [PATH:ko00072]	Zag111	-0.413646	0.030014
Synaptic vesicle cycle [PATH:ko04721]	Zag111	0.319896	0.831261
Sulfur relay system [PATH:ko04122]	Zag111	-0.407343	0.0447768
Sulfur metabolism [PATH:ko00920]	Zag111	-0.526164	0.00672597
Styrene degradation [PATH:ko00643]	Zag111	-0.301648	0.152777
Streptomycin biosynthesis [PATH:ko00521]	Zag111	-0.312171	0.11777
Stilbenoid, diarylheptanoid and gingerol biosynthesis [PATH:ko00945]	Zag111	-0.268459	0.171228
Steroid hormone biosynthesis [PATH:ko00140]	Zag111	0.243192	0.323276
Steroid degradation [PATH:ko00984]	Zag111	-0.358312	0.202995
Steroid biosynthesis [PATH:ko00100]	Zag111	0.153628	0.908488
Staurosporine biosynthesis [PATH:ko00404]	Zag111	0.556899	0.0777225
Starch and sucrose metabolism [PATH:ko00500]	Zag111	-0.554611	0.0103586
Staphylococcus aureus infection [PATH:ko05150]	Zag111	-0.195721	0.242201
Spliceosome [PATH:ko03040]	Zag111	0.170454	0.562366
Spinocerebellar ataxia [PATH:ko05017]	Zag111	0.275918	0.904976
Sphingolipid signaling pathway [PATH:ko04071]	Zag111	0.308008	0.863549
Sphingolipid metabolism [PATH:ko00600]	Zag111	-0.190344	0.266071
SNARE interactions in vesicular transport [PATH:ko04130]	Zag111	0.246077	0.707514
Small cell lung cancer [PATH:ko05222]	Zag111	0.308818	0.766452
Signaling pathways regulating pluripotency of stem cells [PATH:ko04550]	Zag111	0.289448	0.849614
Shigellosis [PATH:ko05131]	Zag111	0.339636	0.834057
Sesquiterpenoid and triterpenoid biosynthesis [PATH:ko00909]	Zag111	0.337612	0.101924
Serotonergic synapse [PATH:ko04726]	Zag111	0.310552	0.812641
Selenocompound metabolism [PATH:ko00450]	Zag111	-0.58728	0.00457065
Secondary bile acid biosynthesis [PATH:ko00121]	Zag111	-0.0559699	0.370037
Salmonella infection [PATH:ko05132]	Zag111	0.0626771	0.444797
Salivary secretion [PATH:ko04970]	Zag111	0.174559	0.58068
RNA transport [PATH:ko03013]	Zag111	-0.107835	0.120842
RNA polymerase [PATH:ko03020]	Zag111	-0.130095	0.377641
RNA degradation [PATH:ko03018]	Zag111	-0.563862	0.0145742
RIG-I-like receptor signaling pathway [PATH:ko04622]	Zag111	0.200058	0.619748
Ribosome biogenesis in eukaryotes [PATH:ko03008]	Zag111	0.0816999	0.536879
Ribosome [PATH:ko03010]	Zag111	-0.55623	0.025378
Riboflavin metabolism [PATH:ko00740]	Zag111	-0.254698	0.169012
Rheumatoid arthritis [PATH:ko05323]	Zag111	0.183232	0.785666
Retrograde endocannabinoid signaling [PATH:ko04723]	Zag111	0.349407	0.82336
Retinol metabolism [PATH:ko00830]	Zag111	-0.423995	0.109201
Renin-angiotensin system [PATH:ko04614]	Zag111	-0.376872	0.0527173
Renin secretion [PATH:ko04924]	Zag111	0.322521	0.849907
Renal cell carcinoma [PATH:ko05211]	Zag111	0.217404	0.650882
Relaxin signaling pathway [PATH:ko04926]	Zag111	0.372825	0.91677
Regulation of lipolysis in adipocytes [PATH:ko04923]	Zag111	0.360509	0.801897
Regulation of actin cytoskeleton [PATH:ko04810]	Zag111	0.329055	0.832751
Ras signaling pathway [PATH:ko04014]	Zag111	0.320844	0.797835
Rap1 signaling pathway [PATH:ko04015]	Zag111	0.313048	0.834501
Quorum sensing [PATH:ko02024]	Zag111	-0.481758	0.0333066
Pyruvate metabolism [PATH:ko00620]	Zag111	-0.436427	0.0965435
Pyrimidine metabolism [PATH:ko00240]	Zag111	-0.530442	0.0219886
Purine metabolism [PATH:ko00230]	Zag111	-0.555016	0.0222465
Proximal tubule bicarbonate reclamation [PATH:ko04964]	Zag111	0.0910668	0.750485
Proteoglycans in cancer [PATH:ko05205]	Zag111	0.194796	0.675592
Protein processing in endoplasmic reticulum [PATH:ko04141]	Zag111	-0.365539	0.0253099
Protein export [PATH:ko03060]	Zag111	-0.441573	0.0319993
Protein digestion and absorption [PATH:ko04974]	Zag111	-0.397629	0.0253829
Proteasome [PATH:ko03050]	Zag111	0.369702	0.841217
Prostate cancer [PATH:ko05215]	Zag111	0.124892	0.569325
Propanoate metabolism [PATH:ko00640]	Zag111	-0.438508	0.0968092
Prolactin signaling pathway [PATH:ko04917]	Zag111	-0.00555074	0.400646
Progesterone-mediated oocyte maturation [PATH:ko04914]	Zag111	0.208037	0.650054
Prodigiosin biosynthesis [PATH:ko00333]	Zag111	-0.485747	0.0639974
Prion disease [PATH:ko05020]	Zag111	0.34085	0.838413
Primary immunodeficiency [PATH:ko05340]	Zag111	-0.495635	0.0299886
Primary bile acid biosynthesis [PATH:ko00120]	Zag111	-0.25967	0.0491464
PPAR signaling pathway [PATH:ko03320]	Zag111	-0.176525	0.104019
Porphyrin and chlorophyll metabolism [PATH:ko00860]	Zag111	-0.107083	0.380468
Polyketide sugar unit biosynthesis [PATH:ko00523]	Zag111	-0.360335	0.0670424
Polycyclic aromatic hydrocarbon degradation [PATH:ko00624]	Zag111	0.32015	0.897738
Platinum drug resistance [PATH:ko01524]	Zag111	-0.167968	0.121782
Platelet activation [PATH:ko04611]	Zag111	0.353397	0.829365
Plant-pathogen interaction [PATH:ko04626]	Zag111	0.0556808	0.461748
Plant hormone signal transduction [PATH:ko04075]	Zag111	0.38573	0.793496
PI3K-Akt signaling pathway [PATH:ko04151]	Zag111	0.267418	0.713001
Phototransduction [PATH:ko04744]	Zag111	0.291667	0.817402
Phototransduction - fly [PATH:ko04745]	Zag111	0.309164	0.860973
Photosynthesis [PATH:ko00195]	Zag111	-0.449783	0.0148521
Photosynthesis - antenna proteins [PATH:ko00196]	Zag111	0.615207	0.00454144
Phosphotransferase system (PTS) [PATH:ko02060]	Zag111	-0.532003	0.158141
Phosphonate and phosphinate metabolism [PATH:ko00440]	Zag111	0.05146	0.727444
Phospholipase D signaling pathway [PATH:ko04072]	Zag111	0.196704	0.867512
Phosphatidylinositol signaling system [PATH:ko04070]	Zag111	0.184851	0.685455
Phenylpropanoid biosynthesis [PATH:ko00940]	Zag111	-0.0344608	0.227549
Phenylalanine, tyrosine and tryptophan biosynthesis [PATH:ko00400]	Zag111	-0.412374	0.0345384
Phenylalanine metabolism [PATH:ko00360]	Zag111	-0.494305	0.0475304
Phenazine biosynthesis [PATH:ko00405]	Zag111	-0.371899	0.0450562
Phagosome [PATH:ko04145]	Zag111	0.358254	0.877915
Pertussis [PATH:ko05133]	Zag111	0.174675	0.605563
Peroxisome [PATH:ko04146]	Zag111	-0.355016	0.0714098
Peptidoglycan biosynthesis [PATH:ko00550]	Zag111	-0.480775	0.0451405
Pentose phosphate pathway [PATH:ko00030]	Zag111	-0.486268	0.0519202
Pentose and glucuronate interconversions [PATH:ko00040]	Zag111	-0.154958	0.895436
Penicillin and cephalosporin biosynthesis [PATH:ko00311]	Zag111	-0.417982	0.0187014
PD-L1 expression and PD-1 checkpoint pathway in cancer [PATH:ko05235]	Zag111	0.289877	0.81784
Pathways of neurodegeneration - multiple diseases [PATH:ko05022]	Zag111	0.305233	0.798136
Pathways in cancer [PATH:ko05200]	Zag111	0.303093	0.851289
Pathogenic Escherichia coli infection [PATH:ko05130]	Zag111	0.313964	0.799383
Parkinson disease [PATH:ko05012]	Zag111	0.139809	0.564244
Parathyroid hormone synthesis, secretion and action [PATH:ko04928]	Zag111	0.320208	0.854978
Pantothenate and CoA biosynthesis [PATH:ko00770]	Zag111	-0.310379	0.13528
Pancreatic secretion [PATH:ko04972]	Zag111	0.135068	0.49417
Pancreatic cancer [PATH:ko05212]	Zag111	0.292008	0.794427
p53 signaling pathway [PATH:ko04115]	Zag111	0.291298	0.770272
Oxytocin signaling pathway [PATH:ko04921]	Zag111	0.342469	0.818314
Oxidative phosphorylation [PATH:ko00190]	Zag111	-0.536224	0.00942529
Ovarian steroidogenesis [PATH:ko04913]	Zag111	0.370223	0.877421
Other types of O-glycan biosynthesis [PATH:ko00514]	Zag111	0.160278	0.573347
Other glycan degradation [PATH:ko00511]	Zag111	-0.304134	0.0729321
Osteoclast differentiation [PATH:ko04380]	Zag111	0.077826	0.552356
Oocyte meiosis [PATH:ko04114]	Zag111	0.341428	0.809992
One carbon pool by folate [PATH:ko00670]	Zag111	-0.541023	0.0110417
Olfactory transduction [PATH:ko04740]	Zag111	0.312229	0.810689
O-Antigen nucleotide sugar biosynthesis [PATH:ko00541]	Zag111	-0.368315	0.112774
Nucleotide excision repair [PATH:ko03420]	Zag111	-0.547441	0.0131037
Novobiocin biosynthesis [PATH:ko00401]	Zag111	-0.469615	0.0314924
Notch signaling pathway [PATH:ko04330]	Zag111	0.335165	0.788064
Non-small cell lung cancer [PATH:ko05223]	Zag111	0.320977	0.865674
Nonribosomal peptide structures [PATH:ko01054]	Zag111	0.0333622	0.510739
Non-homologous end-joining [PATH:ko03450]	Zag111	0.257762	0.787652
Non-alcoholic fatty liver disease [PATH:ko04932]	Zag111	0.281526	0.738354
NOD-like receptor signaling pathway [PATH:ko04621]	Zag111	-0.289448	0.0706748
Nitrotoluene degradation [PATH:ko00633]	Zag111	0.0419775	0.890076
Nitrogen metabolism [PATH:ko00910]	Zag111	-0.490084	0.0203224
Nicotine addiction [PATH:ko05033]	Zag111	0.377867	0.855013
Nicotinate and nicotinamide metabolism [PATH:ko00760]	Zag111	-0.541775	0.00747865
N-Glycan biosynthesis [PATH:ko00510]	Zag111	-0.377624	0.0830433
NF-kappa B signaling pathway [PATH:ko04064]	Zag111	0.287829	0.787968
Neurotrophin signaling pathway [PATH:ko04722]	Zag111	0.291529	0.80322
Neuroactive ligand-receptor interaction [PATH:ko04080]	Zag111	0.0786354	0.89875
Neomycin, kanamycin and gentamicin biosynthesis [PATH:ko00524]	Zag111	-0.0272333	0.506385
Necroptosis [PATH:ko04217]	Zag111	-0.229141	0.0264811
Natural killer cell mediated cytotoxicity [PATH:ko04650]	Zag111	0.310187	0.808062
Naphthalene degradation [PATH:ko00626]	Zag111	-0.53183	0.147266
Mucin type O-glycan biosynthesis [PATH:ko00512]	Zag111	-0.0213248	0.57454
mTOR signaling pathway [PATH:ko04150]	Zag111	0.329864	0.79734
mRNA surveillance pathway [PATH:ko03015]	Zag111	0.310263	0.788925
Morphine addiction [PATH:ko05032]	Zag111	0.334316	0.794223
Monoterpenoid biosynthesis [PATH:ko00902]	Zag111	0.319886	0.676352
Monobactam biosynthesis [PATH:ko00261]	Zag111	-0.48673	0.0222234
Mitophagy - yeast [PATH:ko04139]	Zag111	0.310346	0.861524
Mitophagy - animal [PATH:ko04137]	Zag111	0.349696	0.808397
Mismatch repair [PATH:ko03430]	Zag111	-0.508586	0.0221885
Mineral absorption [PATH:ko04978]	Zag111	-0.648338	0.00251694
MicroRNAs in cancer [PATH:ko05206]	Zag111	0.0377566	0.276844
Methane metabolism [PATH:ko00680]	Zag111	-0.43475	0.048604
Metabolism of xenobiotics by cytochrome P450 [PATH:ko00980]	Zag111	-0.237525	0.31261
Melanoma [PATH:ko05218]	Zag111	0.304317	0.853896
Melanogenesis [PATH:ko04916]	Zag111	0.325296	0.822315
Meiosis - yeast [PATH:ko04113]	Zag111	0.156057	0.625054
Measles [PATH:ko05162]	Zag111	0.294189	0.742782
Maturity onset diabetes of the young [PATH:ko04950]	Zag111	0.346166	0.981246
MAPK signaling pathway [PATH:ko04010]	Zag111	0.312634	0.790215
MAPK signaling pathway - yeast [PATH:ko04011]	Zag111	0.286904	0.787981
MAPK signaling pathway - plant [PATH:ko04016]	Zag111	0.0859208	0.542526
MAPK signaling pathway - fly [PATH:ko04013]	Zag111	0.30211	0.992334
Mannose type O-glycan biosynthesis [PATH:ko00515]	Zag111	-0.318763	0.158226
Malaria [PATH:ko05144]	Zag111	0.221598	0.954383
Lysosome [PATH:ko04142]	Zag111	-0.139925	0.0484558
Lysine degradation [PATH:ko00310]	Zag111	-0.498988	0.0338483
Lysine biosynthesis [PATH:ko00300]	Zag111	-0.447817	0.0387357
Long-term potentiation [PATH:ko04720]	Zag111	0.33952	0.812523
Long-term depression [PATH:ko04730]	Zag111	0.347105	0.847162
Longevity regulating pathway [PATH:ko04211]	Zag111	0.292108	0.895096
Longevity regulating pathway - worm [PATH:ko04212]	Zag111	-0.128592	0.139014
Longevity regulating pathway - multiple species [PATH:ko04213]	Zag111	0.185834	0.619153
Lipopolysaccharide biosynthesis [PATH:ko00540]	Zag111	-0.250593	0.190782
Lipoic acid metabolism [PATH:ko00785]	Zag111	-0.510957	0.0136484
Lipoarabinomannan (LAM) biosynthesis [PATH:ko00571]	Zag111	-0.500145	0.00798672
Linoleic acid metabolism [PATH:ko00591]	Zag111	-0.327089	0.101265
Limonene and pinene degradation [PATH:ko00903]	Zag111	-0.21486	0.204996
Leukocyte transendothelial migration [PATH:ko04670]	Zag111	0.308783	0.869025
Leishmaniasis [PATH:ko05140]	Zag111	0.277016	0.783629
Legionellosis [PATH:ko05134]	Zag111	0.0435386	0.429517
Kaposi sarcoma-associated herpesvirus infection [PATH:ko05167]	Zag111	0.340908	0.803259
JAK-STAT signaling pathway [PATH:ko04630]	Zag111	0.313328	0.866088
Isoquinoline alkaloid biosynthesis [PATH:ko00950]	Zag111	-0.532177	0.00665161
Isoflavonoid biosynthesis [PATH:ko00943]	Zag111	0.00645077	0.737372
Intestinal immune network for IgA production [PATH:ko04672]	Zag111	0.211674	0.419636
Insulin signaling pathway [PATH:ko04910]	Zag111	0.150506	0.607888
Insulin secretion [PATH:ko04911]	Zag111	0.318763	0.82128
Insulin resistance [PATH:ko04931]	Zag111	-0.0882914	0.206588
Insect hormone biosynthesis [PATH:ko00981]	Zag111	-0.174559	0.354358
Inositol phosphate metabolism [PATH:ko00562]	Zag111	-0.138537	0.125196
Influenza A [PATH:ko05164]	Zag111	0.343394	0.836846
Inflammatory mediator regulation of TRP channels [PATH:ko04750]	Zag111	0.347326	0.815545
Inflammatory bowel disease [PATH:ko05321]	Zag111	0.322175	0.244482
Indole alkaloid biosynthesis [PATH:ko00901]	Zag111	0.316271	0.874489
IL-17 signaling pathway [PATH:ko04657]	Zag111	0.128419	0.658011
Hypertrophic cardiomyopathy [PATH:ko05410]	Zag111	0.364845	0.914835
Huntington disease [PATH:ko05016]	Zag111	0.267245	0.878161
Human T-cell leukemia virus 1 infection [PATH:ko05166]	Zag111	0.312229	0.820388
Human papillomavirus infection [PATH:ko05165]	Zag111	0.219601	0.718663
Human immunodeficiency virus 1 infection [PATH:ko05170]	Zag111	0.34351	0.802983
Human cytomegalovirus infection [PATH:ko05163]	Zag111	0.328303	0.799471
Homologous recombination [PATH:ko03440]	Zag111	-0.403354	0.0276374
Histidine metabolism [PATH:ko00340]	Zag111	-0.513096	0.0153961
Hippo signaling pathway [PATH:ko04390]	Zag111	0.341949	0.846599
Hippo signaling pathway - multiple species [PATH:ko04392]	Zag111	0.32455	0.824931
Hippo signaling pathway - fly [PATH:ko04391]	Zag111	0.330327	0.871277
HIF-1 signaling pathway [PATH:ko04066]	Zag111	-0.332697	0.0713086
Herpes simplex virus 1 infection [PATH:ko05168]	Zag111	0.291992	0.761648
Hepatocellular carcinoma [PATH:ko05225]	Zag111	0.379589	0.748157
Hepatitis C [PATH:ko05160]	Zag111	0.314368	0.814312
Hepatitis B [PATH:ko05161]	Zag111	0.333507	0.79912
Hematopoietic cell lineage [PATH:ko04640]	Zag111	0.168893	0.665504
Hedgehog signaling pathway [PATH:ko04340]	Zag111	0.313096	0.827745
Hedgehog signaling pathway - fly [PATH:ko04341]	Zag111	0.290431	0.810052
Growth hormone synthesis, secretion and action [PATH:ko04935]	Zag111	0.30743	0.815832
Graft-versus-host disease [PATH:ko05332]	Zag111	0.625003	0.000452919
GnRH signaling pathway [PATH:ko04912]	Zag111	0.335068	0.853256
GnRH secretion [PATH:ko04929]	Zag111	0.307425	0.833155
Glyoxylate and dicarboxylate metabolism [PATH:ko00630]	Zag111	-0.48118	0.0204395
Glycosylphosphatidylinositol (GPI)-anchor biosynthesis [PATH:ko00563]	Zag111	0.154727	0.457789
Glycosphingolipid biosynthesis - lacto and neolacto series [PATH:ko00601]	Zag111	-0.363042	0.550666
Glycosphingolipid biosynthesis - globo and isoglobo series [PATH:ko00603]	Zag111	-0.543857	0.00526078
Glycosphingolipid biosynthesis - ganglio series [PATH:ko00604]	Zag111	-0.573865	0.00577663
Glycosaminoglycan degradation [PATH:ko00531]	Zag111	-0.521422	0.0138036
Glycosaminoglycan biosynthesis - keratan sulfate [PATH:ko00533]	Zag111	-0.0334454	0.0021235
Glycosaminoglycan biosynthesis - heparan sulfate / heparin [PATH:ko00534]	Zag111	-0.201099	0.173288
Glycosaminoglycan biosynthesis - chondroitin sulfate / dermatan sulfate [PATH:ko00532]	Zag111	-0.236831	0.241972
Glycolysis / Gluconeogenesis [PATH:ko00010]	Zag111	-0.453657	0.0499017
Glycine, serine and threonine metabolism [PATH:ko00260]	Zag111	-0.460711	0.0155595
Glycerophospholipid metabolism [PATH:ko00564]	Zag111	-0.549292	0.0179157
Glycerolipid metabolism [PATH:ko00561]	Zag111	-0.536456	0.0333878
Glutathione metabolism [PATH:ko00480]	Zag111	-0.492397	0.0381011
Glutamatergic synapse [PATH:ko04724]	Zag111	0.122174	0.395904
Glucosinolate biosynthesis [PATH:ko00966]	Zag111	-0.348135	0.20411
Glucagon signaling pathway [PATH:ko04922]	Zag111	-0.04695	0.342237
Glioma [PATH:ko05214]	Zag111	0.357271	0.831557
Geraniol degradation [PATH:ko00281]	Zag111	-0.0328997	0.268662
Gastric cancer [PATH:ko05226]	Zag111	0.343568	0.89285
Gastric acid secretion [PATH:ko04971]	Zag111	0.297369	0.834339
Gap junction [PATH:ko04540]	Zag111	0.353802	0.910919
Galactose metabolism [PATH:ko00052]	Zag111	-0.422723	0.0674385
GABAergic synapse [PATH:ko04727]	Zag111	0.0886962	0.356317
Furfural degradation [PATH:ko00365]	Zag111	0.20491	0.595974
Fructose and mannose metabolism [PATH:ko00051]	Zag111	-0.443192	0.0442424
FoxO signaling pathway [PATH:ko04068]	Zag111	0.301821	0.888037
Folate biosynthesis [PATH:ko00790]	Zag111	-0.324371	0.0628816
Focal adhesion [PATH:ko04510]	Zag111	0.332639	0.842387
Fluorobenzoate degradation [PATH:ko00364]	Zag111	0.25915	0.95695
Fluid shear stress and atherosclerosis [PATH:ko05418]	Zag111	-0.097427	0.178312
Flavonoid biosynthesis [PATH:ko00941]	Zag111	-0.271177	0.167784
Flavone and flavonol biosynthesis [PATH:ko00944]	Zag111	0.455565	0.0305954
Flagellar assembly [PATH:ko02040]	Zag111	-0.311998	0.515859
Ferroptosis [PATH:ko04216]	Zag111	-0.214975	0.0948532
Fc gamma R-mediated phagocytosis [PATH:ko04666]	Zag111	0.303933	0.829016
Fc epsilon RI signaling pathway [PATH:ko04664]	Zag111	0.320149	0.841122
Fatty acid elongation [PATH:ko00062]	Zag111	0.328861	0.688008
Fatty acid degradation [PATH:ko00071]	Zag111	-0.614744	0.0069172
Fatty acid biosynthesis [PATH:ko00061]	Zag111	-0.41301	0.0629525
Fat digestion and absorption [PATH:ko04975]	Zag111	-0.639491	0.00129276
Fanconi anemia pathway [PATH:ko03460]	Zag111	0.354785	0.888816
Ethylbenzene degradation [PATH:ko00642]	Zag111	0.338461	0.818651
Ether lipid metabolism [PATH:ko00565]	Zag111	0.0429604	0.339657
Estrogen signaling pathway [PATH:ko04915]	Zag111	0.241341	0.681953
ErbB signaling pathway [PATH:ko04012]	Zag111	0.32015	0.833934
Epstein-Barr virus infection [PATH:ko05169]	Zag111	0.31564	0.790348
Epithelial cell signaling in Helicobacter pylori infection [PATH:ko05120]	Zag111	-0.179416	0.105151
Endometrial cancer [PATH:ko05213]	Zag111	0.304137	0.849738
Endocytosis [PATH:ko04144]	Zag111	0.327783	0.771836
Endocrine resistance [PATH:ko01522]	Zag111	0.350679	0.808352
Endocrine and other factor-regulated calcium reabsorption [PATH:ko04961]	Zag111	0.339231	0.814395
EGFR tyrosine kinase inhibitor resistance [PATH:ko01521]	Zag111	0.335877	0.827979
ECM-receptor interaction [PATH:ko04512]	Zag111	0.149639	0.749032
Drug metabolism - other enzymes [PATH:ko00983]	Zag111	-0.585892	0.0127204
Drug metabolism - cytochrome P450 [PATH:ko00982]	Zag111	-0.223244	0.365032
Dorso-ventral axis formation [PATH:ko04320]	Zag111	0.313662	0.823629
Dopaminergic synapse [PATH:ko04728]	Zag111	0.314484	0.820397
DNA replication [PATH:ko03030]	Zag111	-0.508933	0.0152395
Diterpenoid biosynthesis [PATH:ko00904]	Zag111	-0.253802	0.434958
Dioxin degradation [PATH:ko00621]	Zag111	0.0824516	0.81068
Dilated cardiomyopathy [PATH:ko05414]	Zag111	0.325528	0.848452
D-Glutamine and D-glutamate metabolism [PATH:ko00471]	Zag111	-0.434692	0.124024
D-Arginine and D-ornithine metabolism [PATH:ko00472]	Zag111	-0.319803	0.0722228
D-Alanine metabolism [PATH:ko00473]	Zag111	-0.381498	0.0571473
Cytosolic DNA-sensing pathway [PATH:ko04623]	Zag111	0.344243	0.932794
Cytokine-cytokine receptor interaction [PATH:ko04060]	Zag111	0.355831	0.110148
Cysteine and methionine metabolism [PATH:ko00270]	Zag111	-0.551084	0.0105529
Cyanoamino acid metabolism [PATH:ko00460]	Zag111	-0.46447	0.0052133
Cushing syndrome [PATH:ko04934]	Zag111	0.270252	0.7514
C-type lectin receptor signaling pathway [PATH:ko04625]	Zag111	0.277501	0.806491
Cortisol synthesis and secretion [PATH:ko04927]	Zag111	0.315583	0.794272
Coronavirus disease - COVID-19 [PATH:ko05171]	Zag111	0.363689	0.814079
Complement and coagulation cascades [PATH:ko04610]	Zag111	0.180073	0.380003
Colorectal cancer [PATH:ko05210]	Zag111	0.312287	0.759012
Collecting duct acid secretion [PATH:ko04966]	Zag111	0.313376	0.803926
Cocaine addiction [PATH:ko05030]	Zag111	0.343221	0.814154
Citrate cycle (TCA cycle) [PATH:ko00020]	Zag111	-0.435733	0.0236091
Circadian rhythm [PATH:ko04710]	Zag111	0.286211	0.797608
Circadian rhythm - plant [PATH:ko04712]	Zag111	0.304361	0.85227
Circadian rhythm - fly [PATH:ko04711]	Zag111	0.289802	0.845548
Circadian entrainment [PATH:ko04713]	Zag111	0.33183	0.810417
Chronic myeloid leukemia [PATH:ko05220]	Zag111	0.317627	0.835661
Cholinergic synapse [PATH:ko04725]	Zag111	0.348077	0.829541
Choline metabolism in cancer [PATH:ko05231]	Zag111	0.208153	0.795524
Cholesterol metabolism [PATH:ko04979]	Zag111	0.217982	0.95115
Chlorocyclohexane and chlorobenzene degradation [PATH:ko00361]	Zag111	-0.0253252	0.647217
Chloroalkane and chloroalkene degradation [PATH:ko00625]	Zag111	-0.488002	0.0677051
Chemokine signaling pathway [PATH:ko04062]	Zag111	0.286615	0.808309
Chemical carcinogenesis [PATH:ko05204]	Zag111	0.241573	0.984469
Chagas disease [PATH:ko05142]	Zag111	0.336167	0.920525
cGMP-PKG signaling pathway [PATH:ko04022]	Zag111	0.340445	0.800564
Central carbon metabolism in cancer [PATH:ko05230]	Zag111	-0.549523	0.00498224
Cellular senescence [PATH:ko04218]	Zag111	0.343867	0.812289
Cell cycle [PATH:ko04110]	Zag111	0.318531	0.795187
Cell cycle - yeast [PATH:ko04111]	Zag111	0.321596	0.855381
Cell cycle - Caulobacter [PATH:ko04112]	Zag111	-0.458167	0.0271372
Cell adhesion molecules [PATH:ko04514]	Zag111	0.309721	0.867116
Cationic antimicrobial peptide (CAMP) resistance [PATH:ko01503]	Zag111	-0.333449	0.138362
Carotenoid biosynthesis [PATH:ko00906]	Zag111	-0.249725	0.058251
Cardiac muscle contraction [PATH:ko04260]	Zag111	0.181613	0.620555
Carbon fixation pathways in prokaryotes [PATH:ko00720]	Zag111	-0.450824	0.0361544
Carbon fixation in photosynthetic organisms [PATH:ko00710]	Zag111	-0.515004	0.0437792
Carbohydrate digestion and absorption [PATH:ko04973]	Zag111	-0.163342	0.0595978
Carbapenem biosynthesis [PATH:ko00332]	Zag111	-0.291934	0.370211
Caprolactam degradation [PATH:ko00930]	Zag111	0.365019	0.409887
cAMP signaling pathway [PATH:ko04024]	Zag111	0.324024	0.808016
Calcium signaling pathway [PATH:ko04020]	Zag111	0.318184	0.825026
Caffeine metabolism [PATH:ko00232]	Zag111	0.338248	0.142099
C5-Branched dibasic acid metabolism [PATH:ko00660]	Zag111	-0.361723	0.118704
Butanoate metabolism [PATH:ko00650]	Zag111	-0.442382	0.0657094
Breast cancer [PATH:ko05224]	Zag111	0.298901	0.810262
Brassinosteroid biosynthesis [PATH:ko00905]	Zag111	0.338649	0.775726
Bladder cancer [PATH:ko05219]	Zag111	0.281989	0.911313
Bisphenol degradation [PATH:ko00363]	Zag111	-0.0168947	0.582523
Biotin metabolism [PATH:ko00780]	Zag111	-0.397745	0.0756593
Biosynthesis of various secondary metabolites - part 3 [PATH:ko00997]	Zag111	0.169587	0.9172
Biosynthesis of various secondary metabolites - part 2 [PATH:ko00998]	Zag111	-0.386586	0.0646376
Biosynthesis of various secondary metabolites - part 1 [PATH:ko00999]	Zag111	0.0247955	0.727206
Biosynthesis of vancomycin group antibiotics [PATH:ko01055]	Zag111	-0.410523	0.145593
Biosynthesis of unsaturated fatty acids [PATH:ko01040]	Zag111	-0.0797918	0.915827
Biosynthesis of type II polyketide products [PATH:ko01057]	Zag111	0.236083	0.461493
Biosynthesis of type II polyketide backbone [PATH:ko01056]	Zag111	0.4395	0.201502
Biosynthesis of siderophore group nonribosomal peptides [PATH:ko01053]	Zag111	-0.210408	0.266489
Biosynthesis of enediyne antibiotics [PATH:ko01059]	Zag111	0.195322	0.699063
Biosynthesis of ansamycins [PATH:ko01051]	Zag111	-0.428563	0.0700849
Biosynthesis of 12-, 14- and 16-membered macrolides [PATH:ko00522]	Zag111	0.0669603	0.397311
Biofilm formation - Vibrio cholerae [PATH:ko05111]	Zag111	-0.304019	0.177623
Biofilm formation - Pseudomonas aeruginosa [PATH:ko02025]	Zag111	-0.40399	0.0720546
Biofilm formation - Escherichia coli [PATH:ko02026]	Zag111	-0.522521	0.0316625
Bile secretion [PATH:ko04976]	Zag111	0.308644	0.827051
Betalain biosynthesis [PATH:ko00965]	Zag111	-0.6	0.00945904
beta-Lactam resistance [PATH:ko01501]	Zag111	-0.40717	0.0824748
beta-Alanine metabolism [PATH:ko00410]	Zag111	-0.333796	0.0886093
Benzoxazinoid biosynthesis [PATH:ko00402]	Zag111	0.301714	0.956349
Benzoate degradation [PATH:ko00362]	Zag111	-0.56473	0.292876
Base excision repair [PATH:ko03410]	Zag111	-0.635849	0.0197478
Basal transcription factors [PATH:ko03022]	Zag111	0.107372	0.588918
Basal cell carcinoma [PATH:ko05217]	Zag111	0.278218	0.802986
Bacterial secretion system [PATH:ko03070]	Zag111	-0.377913	0.0749537
Bacterial invasion of epithelial cells [PATH:ko05100]	Zag111	0.152703	0.594272
Bacterial chemotaxis [PATH:ko02030]	Zag111	-0.324892	0.389646
B cell receptor signaling pathway [PATH:ko04662]	Zag111	0.281724	0.802391
Axon regeneration [PATH:ko04361]	Zag111	0.24695	0.784819
Axon guidance [PATH:ko04360]	Zag111	0.30425	0.800788
Autophagy - yeast [PATH:ko04138]	Zag111	0.319283	0.814643
Autophagy - other [PATH:ko04136]	Zag111	0.330191	0.872914
Autophagy - animal [PATH:ko04140]	Zag111	0.291818	0.801492
Autoimmune thyroid disease [PATH:ko05320]	Zag111	0.437134	0.0160659
Atrazine degradation [PATH:ko00791]	Zag111	-0.304134	0.320573
Asthma [PATH:ko05310]	Zag111	0.177039	0.477597
Ascorbate and aldarate metabolism [PATH:ko00053]	Zag111	-0.350622	0.107459
Arrhythmogenic right ventricular cardiomyopathy [PATH:ko05412]	Zag111	0.333353	0.983265
Arginine biosynthesis [PATH:ko00220]	Zag111	-0.482567	0.0279607
Arginine and proline metabolism [PATH:ko00330]	Zag111	-0.575773	0.0100061
Arachidonic acid metabolism [PATH:ko00590]	Zag111	-0.0348656	0.232305
Arabinogalactan biosynthesis - Mycobacterium [PATH:ko00572]	Zag111	-0.134201	0.652029
Apoptosis [PATH:ko04210]	Zag111	0.0613472	0.456793
Apoptosis - multiple species [PATH:ko04215]	Zag111	0.181555	0.473658
Apoptosis - fly [PATH:ko04214]	Zag111	-0.143683	0.134333
Apelin signaling pathway [PATH:ko04371]	Zag111	0.321769	0.816572
Antigen processing and presentation [PATH:ko04612]	Zag111	0.100954	0.441496
Antifolate resistance [PATH:ko01523]	Zag111	-0.618907	0.00201268
Anthocyanin biosynthesis [PATH:ko00942]	Zag111	0.0247955	0.727206
Amyotrophic lateral sclerosis [PATH:ko05014]	Zag111	0.296907	0.800996
AMPK signaling pathway [PATH:ko04152]	Zag111	0.332639	0.826511
Amphetamine addiction [PATH:ko05031]	Zag111	0.337785	0.811261
Amoebiasis [PATH:ko05146]	Zag111	0.318358	0.946893
Aminobenzoate degradation [PATH:ko00627]	Zag111	-0.498352	0.0506631
Aminoacyl-tRNA biosynthesis [PATH:ko00970]	Zag111	-0.376062	0.0971416
Amino sugar and nucleotide sugar metabolism [PATH:ko00520]	Zag111	-0.427291	0.0529375
Alzheimer disease [PATH:ko05010]	Zag111	0.290951	0.753616
alpha-Linolenic acid metabolism [PATH:ko00592]	Zag111	-0.206129	0.141306
Allograft rejection [PATH:ko05330]	Zag111	0.426194	0.0433539
Aldosterone-regulated sodium reabsorption [PATH:ko04960]	Zag111	0.319803	0.815539
Aldosterone synthesis and secretion [PATH:ko04925]	Zag111	0.338826	0.807018
Alcoholism [PATH:ko05034]	Zag111	0.335588	0.826177
Alanine, aspartate and glutamate metabolism [PATH:ko00250]	Zag111	-0.451691	0.0268579
AGE-RAGE signaling pathway in diabetic complications [PATH:ko04933]	Zag111	0.293437	0.790046
African trypanosomiasis [PATH:ko05143]	Zag111	0.227985	0.642714
Aflatoxin biosynthesis [PATH:ko00254]	Zag111	0.301878	0.529331
Adrenergic signaling in cardiomyocytes [PATH:ko04261]	Zag111	0.337323	0.821162
Adipocytokine signaling pathway [PATH:ko04920]	Zag111	-0.0426135	0.200456
Adherens junction [PATH:ko04520]	Zag111	0.32236	0.890235
Acute myeloid leukemia [PATH:ko05221]	Zag111	0.297688	0.842829
Acarbose and validamycin biosynthesis [PATH:ko00525]	Zag111	-0.300029	0.170981
ABC transporters [PATH:ko02010]	Zag111	-0.536918	0.0347336
Zeatin biosynthesis [PATH:ko00908]	Zag1	-0.425416	0.0456511
Yersinia infection [PATH:ko05135]	Zag1	0.315102	0.877854
Xylene degradation [PATH:ko00622]	Zag1	0.149977	0.234658
Wnt signaling pathway [PATH:ko04310]	Zag1	0.356614	0.868909
Vitamin digestion and absorption [PATH:ko04977]	Zag1	0.25279	0.828758
Vitamin B6 metabolism [PATH:ko00750]	Zag1	-0.28284	0.203386
Viral protein interaction with cytokine and cytokine receptor [PATH:ko04061]	Zag1	0.2786	0.165726
Viral myocarditis [PATH:ko05416]	Zag1	0.367021	0.80634
Viral carcinogenesis [PATH:ko05203]	Zag1	0.252775	0.773943
Vibrio cholerae infection [PATH:ko05110]	Zag1	0.408187	0.847976
VEGF signaling pathway [PATH:ko04370]	Zag1	0.316904	0.934893
Vasopressin-regulated water reabsorption [PATH:ko04962]	Zag1	0.341813	0.822769
Vascular smooth muscle contraction [PATH:ko04270]	Zag1	0.348173	0.870438
Various types of N-glycan biosynthesis [PATH:ko00513]	Zag1	-0.460685	0.00297585
Vancomycin resistance [PATH:ko01502]	Zag1	-0.241443	0.148592
Valine, leucine and isoleucine degradation [PATH:ko00280]	Zag1	-0.382401	0.0974062
Valine, leucine and isoleucine biosynthesis [PATH:ko00290]	Zag1	-0.344935	0.138091
Ubiquitin mediated proteolysis [PATH:ko04120]	Zag1	0.360661	0.820315
Ubiquinone and other terpenoid-quinone biosynthesis [PATH:ko00130]	Zag1	-0.356036	0.0577666
Tyrosine metabolism [PATH:ko00350]	Zag1	-0.481846	0.0690758
Type II diabetes mellitus [PATH:ko04930]	Zag1	-0.246068	0.13169
Type I polyketide structures [PATH:ko01052]	Zag1	0.393386	0.88101
Type I diabetes mellitus [PATH:ko04940]	Zag1	-0.149052	0.178383
Two-component system [PATH:ko02020]	Zag1	-0.384251	0.201438
Tuberculosis [PATH:ko05152]	Zag1	0.224907	0.711804
Tryptophan metabolism [PATH:ko00380]	Zag1	-0.393154	0.135634
Tropane, piperidine and pyridine alkaloid biosynthesis [PATH:ko00960]	Zag1	-0.460222	0.033712
Transcriptional misregulation in cancer [PATH:ko05202]	Zag1	0.331531	0.890101
Toxoplasmosis [PATH:ko05145]	Zag1	0.381822	0.923136
Toluene degradation [PATH:ko00623]	Zag1	0.319496	0.609534
Toll-like receptor signaling pathway [PATH:ko04620]	Zag1	0.380666	0.984208
Toll and Imd signaling pathway [PATH:ko04624]	Zag1	0.312789	0.760336
TNF signaling pathway [PATH:ko04668]	Zag1	0.408534	0.710029
Tight junction [PATH:ko04530]	Zag1	0.351526	0.826916
Thyroid hormone synthesis [PATH:ko04918]	Zag1	0.231036	0.723485
Thyroid hormone signaling pathway [PATH:ko04919]	Zag1	0.331059	0.991924
Thyroid cancer [PATH:ko05216]	Zag1	0.318987	0.872826
Thiamine metabolism [PATH:ko00730]	Zag1	-0.460453	0.0296469
Thermogenesis [PATH:ko04714]	Zag1	0.197734	0.633324
Th17 cell differentiation [PATH:ko04659]	Zag1	0.0160731	0.302931
Th1 and Th2 cell differentiation [PATH:ko04658]	Zag1	0.360436	0.931491
TGF-beta signaling pathway [PATH:ko04350]	Zag1	0.351804	0.873328
Tetracycline biosynthesis [PATH:ko00253]	Zag1	0.144195	0.725997
Terpenoid backbone biosynthesis [PATH:ko00900]	Zag1	-0.376156	0.108721
Taurine and hypotaurine metabolism [PATH:ko00430]	Zag1	-0.267576	0.109058
Taste transduction [PATH:ko04742]	Zag1	0.368998	0.876232
T cell receptor signaling pathway [PATH:ko04660]	Zag1	0.332601	0.912282
Systemic lupus erythematosus [PATH:ko05322]	Zag1	0.316374	0.743349
Synthesis and degradation of ketone bodies [PATH:ko00072]	Zag1	-0.31938	0.106247
Synaptic vesicle cycle [PATH:ko04721]	Zag1	0.346597	0.847574
Sulfur relay system [PATH:ko04122]	Zag1	-0.313599	0.158226
Sulfur metabolism [PATH:ko00920]	Zag1	-0.435014	0.0477196
Styrene degradation [PATH:ko00643]	Zag1	-0.200624	0.0365841
Streptomycin biosynthesis [PATH:ko00521]	Zag1	-0.241443	0.176697
Stilbenoid, diarylheptanoid and gingerol biosynthesis [PATH:ko00945]	Zag1	-0.308395	0.183114
Steroid hormone biosynthesis [PATH:ko00140]	Zag1	0.434436	0.142774
Steroid degradation [PATH:ko00984]	Zag1	-0.383557	0.221981
Steroid biosynthesis [PATH:ko00100]	Zag1	0.0483349	0.965801
Staurosporine biosynthesis [PATH:ko00404]	Zag1	0.458059	0.35517
Starch and sucrose metabolism [PATH:ko00500]	Zag1	-0.508788	0.0226994
Staphylococcus aureus infection [PATH:ko05150]	Zag1	-0.0425532	0.816399
Spliceosome [PATH:ko03040]	Zag1	0.22271	0.659255
Spinocerebellar ataxia [PATH:ko05017]	Zag1	0.326665	0.990862
Sphingolipid signaling pathway [PATH:ko04071]	Zag1	0.344241	0.892254
Sphingolipid metabolism [PATH:ko00600]	Zag1	-0.324468	0.0793663
SNARE interactions in vesicular transport [PATH:ko04130]	Zag1	0.261872	0.823056
Small cell lung cancer [PATH:ko05222]	Zag1	0.363437	0.918279
Signaling pathways regulating pluripotency of stem cells [PATH:ko04550]	Zag1	0.282724	0.885178
Shigellosis [PATH:ko05131]	Zag1	0.343201	0.859682
Sesquiterpenoid and triterpenoid biosynthesis [PATH:ko00909]	Zag1	0.278908	0.48694
Serotonergic synapse [PATH:ko04726]	Zag1	0.281684	0.838972
Selenocompound metabolism [PATH:ko00450]	Zag1	-0.484274	0.03274
Secondary bile acid biosynthesis [PATH:ko00121]	Zag1	0.103377	0.513846
Salmonella infection [PATH:ko05132]	Zag1	0.134019	0.525917
Salivary secretion [PATH:ko04970]	Zag1	0.130782	0.579963
RNA transport [PATH:ko03013]	Zag1	-0.074815	0.189981
RNA polymerase [PATH:ko03020]	Zag1	0.0256707	0.731903
RNA degradation [PATH:ko03018]	Zag1	-0.488899	0.0593056
RIG-I-like receptor signaling pathway [PATH:ko04622]	Zag1	0.306429	0.834079
Ribosome biogenesis in eukaryotes [PATH:ko03008]	Zag1	0.149861	0.663239
Ribosome [PATH:ko03010]	Zag1	-0.391767	0.148236
Riboflavin metabolism [PATH:ko00740]	Zag1	-0.264454	0.173253
Rheumatoid arthritis [PATH:ko05323]	Zag1	0.0907724	0.682674
Retrograde endocannabinoid signaling [PATH:ko04723]	Zag1	0.390726	0.859596
Retinol metabolism [PATH:ko00830]	Zag1	-0.43247	0.172274
Renin-angiotensin system [PATH:ko04614]	Zag1	-0.358927	0.122549
Renin secretion [PATH:ko04924]	Zag1	0.362627	0.91064
Renal cell carcinoma [PATH:ko05211]	Zag1	0.318455	0.845919
Relaxin signaling pathway [PATH:ko04926]	Zag1	0.394195	0.974025
Regulation of lipolysis in adipocytes [PATH:ko04923]	Zag1	0.341813	0.850638
Regulation of actin cytoskeleton [PATH:ko04810]	Zag1	0.344126	0.827418
Ras signaling pathway [PATH:ko04014]	Zag1	0.331059	0.837821
Rap1 signaling pathway [PATH:ko04015]	Zag1	0.302969	0.848852
Quorum sensing [PATH:ko02024]	Zag1	-0.367599	0.147957
Pyruvate metabolism [PATH:ko00620]	Zag1	-0.360777	0.22027
Pyrimidine metabolism [PATH:ko00240]	Zag1	-0.422641	0.0758971
Purine metabolism [PATH:ko00230]	Zag1	-0.460569	0.0616485
Proximal tubule bicarbonate reclamation [PATH:ko04964]	Zag1	0.193224	0.782649
Proteoglycans in cancer [PATH:ko05205]	Zag1	0.212766	0.725925
Protein processing in endoplasmic reticulum [PATH:ko04141]	Zag1	-0.333488	0.0769483
Protein export [PATH:ko03060]	Zag1	-0.319496	0.11578
Protein digestion and absorption [PATH:ko04974]	Zag1	-0.337882	0.0242843
Proteasome [PATH:ko03050]	Zag1	0.384135	0.800937
Prostate cancer [PATH:ko05215]	Zag1	0.189061	0.680791
Propanoate metabolism [PATH:ko00640]	Zag1	-0.349561	0.27513
Prolactin signaling pathway [PATH:ko04917]	Zag1	0.118178	0.584694
Progesterone-mediated oocyte maturation [PATH:ko04914]	Zag1	0.240865	0.701876
Prodigiosin biosynthesis [PATH:ko00333]	Zag1	-0.414547	0.160265
Prion disease [PATH:ko05020]	Zag1	0.379857	0.806529
Primary immunodeficiency [PATH:ko05340]	Zag1	-0.360083	0.0794967
Primary bile acid biosynthesis [PATH:ko00120]	Zag1	-0.271277	0.0848097
PPAR signaling pathway [PATH:ko03320]	Zag1	-0.111355	0.201706
Porphyrin and chlorophyll metabolism [PATH:ko00860]	Zag1	-0.0655643	0.444418
Polyketide sugar unit biosynthesis [PATH:ko00523]	Zag1	-0.300416	0.157565
Polycyclic aromatic hydrocarbon degradation [PATH:ko00624]	Zag1	0.403446	0.583845
Platinum drug resistance [PATH:ko01524]	Zag1	-0.17981	0.1916
Platelet activation [PATH:ko04611]	Zag1	0.361818	0.858874
Plant-pathogen interaction [PATH:ko04626]	Zag1	0.114362	0.628057
Plant hormone signal transduction [PATH:ko04075]	Zag1	0.373334	0.880763
PI3K-Akt signaling pathway [PATH:ko04151]	Zag1	0.283881	0.775035
Phototransduction [PATH:ko04744]	Zag1	0.301357	0.887958
Phototransduction - fly [PATH:ko04745]	Zag1	0.319033	0.879567
Photosynthesis [PATH:ko00195]	Zag1	-0.39697	0.053017
Photosynthesis - antenna proteins [PATH:ko00196]	Zag1	0.557586	0.0423547
Phosphotransferase system (PTS) [PATH:ko02060]	Zag1	-0.482424	0.478698
Phosphonate and phosphinate metabolism [PATH:ko00440]	Zag1	0.216698	0.902246
Phospholipase D signaling pathway [PATH:ko04072]	Zag1	0.295444	0.901167
Phosphatidylinositol signaling system [PATH:ko04070]	Zag1	0.269195	0.878194
Phenylpropanoid biosynthesis [PATH:ko00940]	Zag1	-0.102914	0.139628
Phenylalanine, tyrosine and tryptophan biosynthesis [PATH:ko00400]	Zag1	-0.370259	0.0984753
Phenylalanine metabolism [PATH:ko00360]	Zag1	-0.382979	0.0977593
Phenazine biosynthesis [PATH:ko00405]	Zag1	-0.331406	0.101772
Phagosome [PATH:ko04145]	Zag1	0.357077	0.788309
Pertussis [PATH:ko05133]	Zag1	0.18883	0.632427
Peroxisome [PATH:ko04146]	Zag1	-0.231846	0.119686
Peptidoglycan biosynthesis [PATH:ko00550]	Zag1	-0.411425	0.103659
Pentose phosphate pathway [PATH:ko00030]	Zag1	-0.359274	0.199627
Pentose and glucuronate interconversions [PATH:ko00040]	Zag1	-0.123844	0.784939
Penicillin and cephalosporin biosynthesis [PATH:ko00311]	Zag1	-0.375578	0.0246443
PD-L1 expression and PD-1 checkpoint pathway in cancer [PATH:ko05235]	Zag1	0.342889	0.886485
Pathways of neurodegeneration - multiple diseases [PATH:ko05022]	Zag1	0.340194	0.809047
Pathways in cancer [PATH:ko05200]	Zag1	0.351526	0.901707
Pathogenic Escherichia coli infection [PATH:ko05130]	Zag1	0.336031	0.745155
Parkinson disease [PATH:ko05012]	Zag1	0.236008	0.622251
Parathyroid hormone synthesis, secretion and action [PATH:ko04928]	Zag1	0.339385	0.92385
Pantothenate and CoA biosynthesis [PATH:ko00770]	Zag1	-0.276018	0.289033
Pancreatic secretion [PATH:ko04972]	Zag1	0.0829093	0.477052
Pancreatic cancer [PATH:ko05212]	Zag1	0.32607	0.870166
p53 signaling pathway [PATH:ko04115]	Zag1	0.360083	0.881377
Oxytocin signaling pathway [PATH:ko04921]	Zag1	0.379163	0.860182
Oxidative phosphorylation [PATH:ko00190]	Zag1	-0.441836	0.03356
Ovarian steroidogenesis [PATH:ko04913]	Zag1	0.357655	0.898587
Other types of O-glycan biosynthesis [PATH:ko00514]	Zag1	0.260523	0.844843
Other glycan degradation [PATH:ko00511]	Zag1	-0.338922	0.0305991
Osteoclast differentiation [PATH:ko04380]	Zag1	0.0230111	0.57861
Oocyte meiosis [PATH:ko04114]	Zag1	0.350833	0.843744
One carbon pool by folate [PATH:ko00670]	Zag1	-0.456637	0.0446986
Olfactory transduction [PATH:ko04740]	Zag1	0.342738	0.86518
O-Antigen nucleotide sugar biosynthesis [PATH:ko00541]	Zag1	-0.274861	0.289452
Nucleotide excision repair [PATH:ko03420]	Zag1	-0.515957	0.0230514
Novobiocin biosynthesis [PATH:ko00401]	Zag1	-0.440333	0.0433611
Notch signaling pathway [PATH:ko04330]	Zag1	0.377537	0.976506
Non-small cell lung cancer [PATH:ko05223]	Zag1	0.313648	0.925305
Nonribosomal peptide structures [PATH:ko01054]	Zag1	0.147549	0.372498
Non-homologous end-joining [PATH:ko03450]	Zag1	0.309551	0.776573
Non-alcoholic fatty liver disease [PATH:ko04932]	Zag1	0.372572	0.907763
NOD-like receptor signaling pathway [PATH:ko04621]	Zag1	-0.142114	0.277277
Nitrotoluene degradation [PATH:ko00633]	Zag1	0.10488	0.715516
Nitrogen metabolism [PATH:ko00910]	Zag1	-0.482077	0.0379175
Nicotine addiction [PATH:ko05033]	Zag1	0.37841	0.979341
Nicotinate and nicotinamide metabolism [PATH:ko00760]	Zag1	-0.432123	0.0368044
N-Glycan biosynthesis [PATH:ko00510]	Zag1	-0.300648	0.0987973
NF-kappa B signaling pathway [PATH:ko04064]	Zag1	0.350717	0.923976
Neurotrophin signaling pathway [PATH:ko04722]	Zag1	0.360777	0.89106
Neuroactive ligand-receptor interaction [PATH:ko04080]	Zag1	0.234043	0.58974
Neomycin, kanamycin and gentamicin biosynthesis [PATH:ko00524]	Zag1	-0.0689177	0.284076
Necroptosis [PATH:ko04217]	Zag1	-0.155296	0.0502924
Natural killer cell mediated cytotoxicity [PATH:ko04650]	Zag1	0.334029	0.893079
Naphthalene degradation [PATH:ko00626]	Zag1	-0.454325	0.353525
Mucin type O-glycan biosynthesis [PATH:ko00512]	Zag1	0.131578	0.962203
mTOR signaling pathway [PATH:ko04150]	Zag1	0.357886	0.87965
mRNA surveillance pathway [PATH:ko03015]	Zag1	0.313945	0.748082
Morphine addiction [PATH:ko05032]	Zag1	0.37234	0.837489
Monoterpenoid biosynthesis [PATH:ko00902]	Zag1	0.340028	0.578077
Monobactam biosynthesis [PATH:ko00261]	Zag1	-0.440449	0.0688191
Mitophagy - yeast [PATH:ko04139]	Zag1	0.328269	0.945117
Mitophagy - animal [PATH:ko04137]	Zag1	0.356846	0.816954
Mismatch repair [PATH:ko03430]	Zag1	-0.457216	0.0636185
Mineral absorption [PATH:ko04978]	Zag1	-0.602567	0.0141161
MicroRNAs in cancer [PATH:ko05206]	Zag1	0.0989824	0.460006
Methane metabolism [PATH:ko00680]	Zag1	-0.327243	0.138748
Metabolism of xenobiotics by cytochrome P450 [PATH:ko00980]	Zag1	-0.257169	0.294816
Melanoma [PATH:ko05218]	Zag1	0.338575	0.909946
Melanogenesis [PATH:ko04916]	Zag1	0.314292	0.869089
Meiosis - yeast [PATH:ko04113]	Zag1	0.216582	0.64679
Measles [PATH:ko05162]	Zag1	0.359389	0.84437
Maturity onset diabetes of the young [PATH:ko04950]	Zag1	0.418526	0.898242
MAPK signaling pathway [PATH:ko04010]	Zag1	0.371878	0.877668
MAPK signaling pathway - yeast [PATH:ko04011]	Zag1	0.346554	0.893558
MAPK signaling pathway - plant [PATH:ko04016]	Zag1	0.131013	0.707137
MAPK signaling pathway - fly [PATH:ko04013]	Zag1	0.327243	0.929011
Mannose type O-glycan biosynthesis [PATH:ko00515]	Zag1	-0.208372	0.16573
Malaria [PATH:ko05144]	Zag1	0.283994	0.976444
Lysosome [PATH:ko04142]	Zag1	-0.150671	0.0383245
Lysine degradation [PATH:ko00310]	Zag1	-0.390726	0.0842398
Lysine biosynthesis [PATH:ko00300]	Zag1	-0.389801	0.0893182
Long-term potentiation [PATH:ko04720]	Zag1	0.345513	0.862007
Long-term depression [PATH:ko04730]	Zag1	0.325865	0.863749
Longevity regulating pathway [PATH:ko04211]	Zag1	0.331522	0.966503
Longevity regulating pathway - worm [PATH:ko04212]	Zag1	-0.0261332	0.284104
Longevity regulating pathway - multiple species [PATH:ko04213]	Zag1	0.261795	0.730639
Lipopolysaccharide biosynthesis [PATH:ko00540]	Zag1	-0.271739	0.256131
Lipoic acid metabolism [PATH:ko00785]	Zag1	-0.464154	0.0239239
Lipoarabinomannan (LAM) biosynthesis [PATH:ko00571]	Zag1	-0.406568	0.038961
Linoleic acid metabolism [PATH:ko00591]	Zag1	-0.305735	0.128267
Limonene and pinene degradation [PATH:ko00903]	Zag1	-0.115634	0.232298
Leukocyte transendothelial migration [PATH:ko04670]	Zag1	0.298753	0.854327
Leishmaniasis [PATH:ko05140]	Zag1	0.345976	0.889825
Legionellosis [PATH:ko05134]	Zag1	0.0955134	0.5145
Kaposi sarcoma-associated herpesvirus infection [PATH:ko05167]	Zag1	0.363552	0.845469
JAK-STAT signaling pathway [PATH:ko04630]	Zag1	0.364477	0.740431
Isoquinoline alkaloid biosynthesis [PATH:ko00950]	Zag1	-0.542669	0.00867444
Isoflavonoid biosynthesis [PATH:ko00943]	Zag1	0.129008	0.881917
Intestinal immune network for IgA production [PATH:ko04672]	Zag1	0.234544	0.542501
Insulin signaling pathway [PATH:ko04910]	Zag1	0.181776	0.687999
Insulin secretion [PATH:ko04911]	Zag1	0.327243	0.890713
Insulin resistance [PATH:ko04931]	Zag1	-0.035037	0.325135
Insect hormone biosynthesis [PATH:ko00981]	Zag1	-0.0757401	0.414298
Inositol phosphate metabolism [PATH:ko00562]	Zag1	-0.00462535	0.363972
Influenza A [PATH:ko05164]	Zag1	0.381591	0.868239
Inflammatory mediator regulation of TRP channels [PATH:ko04750]	Zag1	0.34482	0.86407
Inflammatory bowel disease [PATH:ko05321]	Zag1	0.356367	0.166927
Indole alkaloid biosynthesis [PATH:ko00901]	Zag1	0.312586	0.843943
IL-17 signaling pathway [PATH:ko04657]	Zag1	0.205134	0.832982
Hypertrophic cardiomyopathy [PATH:ko05410]	Zag1	0.392692	0.951226
Huntington disease [PATH:ko05016]	Zag1	0.315449	0.845101
Human T-cell leukemia virus 1 infection [PATH:ko05166]	Zag1	0.366443	0.87425
Human papillomavirus infection [PATH:ko05165]	Zag1	0.202937	0.733653
Human immunodeficiency virus 1 infection [PATH:ko05170]	Zag1	0.381129	0.883538
Human cytomegalovirus infection [PATH:ko05163]	Zag1	0.368525	0.875142
Homologous recombination [PATH:ko03440]	Zag1	-0.341466	0.0828988
Histidine metabolism [PATH:ko00340]	Zag1	-0.45259	0.030419
Hippo signaling pathway [PATH:ko04390]	Zag1	0.371184	0.845008
Hippo signaling pathway - multiple species [PATH:ko04392]	Zag1	0.358583	0.929209
Hippo signaling pathway - fly [PATH:ko04391]	Zag1	0.355689	0.859831
HIF-1 signaling pathway [PATH:ko04066]	Zag1	-0.216235	0.271353
Herpes simplex virus 1 infection [PATH:ko05168]	Zag1	0.350948	0.851202
Hepatocellular carcinoma [PATH:ko05225]	Zag1	0.339385	0.859301
Hepatitis C [PATH:ko05160]	Zag1	0.37685	0.867674
Hepatitis B [PATH:ko05161]	Zag1	0.389917	0.9013
Hematopoietic cell lineage [PATH:ko04640]	Zag1	0.173104	0.748316
Hedgehog signaling pathway [PATH:ko04340]	Zag1	0.331175	0.894264
Hedgehog signaling pathway - fly [PATH:ko04341]	Zag1	0.299144	0.874791
Growth hormone synthesis, secretion and action [PATH:ko04935]	Zag1	0.350023	0.869526
Graft-versus-host disease [PATH:ko05332]	Zag1	0.592934	0.00115687
GnRH signaling pathway [PATH:ko04912]	Zag1	0.375	0.915734
GnRH secretion [PATH:ko04929]	Zag1	0.295643	0.90675
Glyoxylate and dicarboxylate metabolism [PATH:ko00630]	Zag1	-0.414778	0.0465505
Glycosylphosphatidylinositol (GPI)-anchor biosynthesis [PATH:ko00563]	Zag1	0.0942414	0.346717
Glycosphingolipid biosynthesis - lacto and neolacto series [PATH:ko00601]	Zag1	-0.0973339	0.754964
Glycosphingolipid biosynthesis - globo and isoglobo series [PATH:ko00603]	Zag1	-0.515379	0.00485725
Glycosphingolipid biosynthesis - ganglio series [PATH:ko00604]	Zag1	-0.520236	0.0046987
Glycosaminoglycan degradation [PATH:ko00531]	Zag1	-0.514107	0.00668155
Glycosaminoglycan biosynthesis - keratan sulfate [PATH:ko00533]	Zag1	0.240566	0.000154933
Glycosaminoglycan biosynthesis - heparan sulfate / heparin [PATH:ko00534]	Zag1	-0.300069	0.0978021
Glycosaminoglycan biosynthesis - chondroitin sulfate / dermatan sulfate [PATH:ko00532]	Zag1	-0.321809	0.119035
Glycolysis / Gluconeogenesis [PATH:ko00010]	Zag1	-0.3787	0.11382
Glycine, serine and threonine metabolism [PATH:ko00260]	Zag1	-0.380319	0.0521358
Glycerophospholipid metabolism [PATH:ko00564]	Zag1	-0.417322	0.106619
Glycerolipid metabolism [PATH:ko00561]	Zag1	-0.414547	0.171599
Glutathione metabolism [PATH:ko00480]	Zag1	-0.461725	0.0573804
Glutamatergic synapse [PATH:ko04724]	Zag1	0.149861	0.441884
Glucosinolate biosynthesis [PATH:ko00966]	Zag1	-0.328053	0.195299
Glucagon signaling pathway [PATH:ko04922]	Zag1	-0.0224329	0.460485
Glioma [PATH:ko05214]	Zag1	0.371415	0.898809
Geraniol degradation [PATH:ko00281]	Zag1	0.0607077	0.452463
Gastric cancer [PATH:ko05226]	Zag1	0.346554	0.955933
Gastric acid secretion [PATH:ko04971]	Zag1	0.358117	0.862015
Gap junction [PATH:ko04540]	Zag1	0.333256	0.847821
Galactose metabolism [PATH:ko00052]	Zag1	-0.352451	0.113991
GABAergic synapse [PATH:ko04727]	Zag1	0.13321	0.406131
Furfural degradation [PATH:ko00365]	Zag1	0.156596	0.449481
Fructose and mannose metabolism [PATH:ko00051]	Zag1	-0.370837	0.125197
FoxO signaling pathway [PATH:ko04068]	Zag1	0.337997	0.978969
Folate biosynthesis [PATH:ko00790]	Zag1	-0.314177	0.125239
Focal adhesion [PATH:ko04510]	Zag1	0.331175	0.849777
Fluorobenzoate degradation [PATH:ko00364]	Zag1	0.31834	0.880339
Fluid shear stress and atherosclerosis [PATH:ko05418]	Zag1	0.000115634	0.337352
Flavonoid biosynthesis [PATH:ko00941]	Zag1	-0.307007	0.180307
Flavone and flavonol biosynthesis [PATH:ko00944]	Zag1	0.412928	0.150813
Flagellar assembly [PATH:ko02040]	Zag1	-0.344473	0.809364
Ferroptosis [PATH:ko04216]	Zag1	-0.142229	0.153137
Fc gamma R-mediated phagocytosis [PATH:ko04666]	Zag1	0.331271	0.890195
Fc epsilon RI signaling pathway [PATH:ko04664]	Zag1	0.305403	0.921095
Fatty acid elongation [PATH:ko00062]	Zag1	0.309814	0.634546
Fatty acid degradation [PATH:ko00071]	Zag1	-0.498728	0.0324045
Fatty acid biosynthesis [PATH:ko00061]	Zag1	-0.341351	0.152993
Fat digestion and absorption [PATH:ko04975]	Zag1	-0.491906	0.0296609
Fanconi anemia pathway [PATH:ko03460]	Zag1	0.382516	0.959906
Ethylbenzene degradation [PATH:ko00642]	Zag1	0.396322	0.685386
Ether lipid metabolism [PATH:ko00565]	Zag1	0.0491443	0.352607
Estrogen signaling pathway [PATH:ko04915]	Zag1	0.275093	0.75074
ErbB signaling pathway [PATH:ko04012]	Zag1	0.325509	0.889265
Epstein-Barr virus infection [PATH:ko05169]	Zag1	0.372803	0.943972
Epithelial cell signaling in Helicobacter pylori infection [PATH:ko05120]	Zag1	-0.13691	0.194629
Endometrial cancer [PATH:ko05213]	Zag1	0.346639	0.892775
Endocytosis [PATH:ko04144]	Zag1	0.314408	0.799873
Endocrine resistance [PATH:ko01522]	Zag1	0.316836	0.852301
Endocrine and other factor-regulated calcium reabsorption [PATH:ko04961]	Zag1	0.364709	0.822902
EGFR tyrosine kinase inhibitor resistance [PATH:ko01521]	Zag1	0.363437	0.892024
ECM-receptor interaction [PATH:ko04512]	Zag1	0.0986355	0.762066
Drug metabolism - other enzymes [PATH:ko00983]	Zag1	-0.496994	0.0577413
Drug metabolism - cytochrome P450 [PATH:ko00982]	Zag1	-0.262835	0.306481
Dorso-ventral axis formation [PATH:ko04320]	Zag1	0.32152	0.857928
Dopaminergic synapse [PATH:ko04728]	Zag1	0.334759	0.841711
DNA replication [PATH:ko03030]	Zag1	-0.509482	0.0442084
Diterpenoid biosynthesis [PATH:ko00904]	Zag1	-0.204083	0.71488
Dioxin degradation [PATH:ko00621]	Zag1	0.116096	0.952213
Dilated cardiomyopathy [PATH:ko05414]	Zag1	0.29105	0.818514
D-Glutamine and D-glutamate metabolism [PATH:ko00471]	Zag1	-0.347942	0.162559
D-Arginine and D-ornithine metabolism [PATH:ko00472]	Zag1	-0.266304	0.137587
D-Alanine metabolism [PATH:ko00473]	Zag1	-0.332909	0.147166
Cytosolic DNA-sensing pathway [PATH:ko04623]	Zag1	0.363016	0.754322
Cytokine-cytokine receptor interaction [PATH:ko04060]	Zag1	0.401682	0.124194
Cysteine and methionine metabolism [PATH:ko00270]	Zag1	-0.44068	0.0577452
Cyanoamino acid metabolism [PATH:ko00460]	Zag1	-0.313714	0.0136862
Cushing syndrome [PATH:ko04934]	Zag1	0.342854	0.876735
C-type lectin receptor signaling pathway [PATH:ko04625]	Zag1	0.330808	0.88978
Cortisol synthesis and secretion [PATH:ko04927]	Zag1	0.367021	0.844372
Coronavirus disease - COVID-19 [PATH:ko05171]	Zag1	0.396739	0.809349
Complement and coagulation cascades [PATH:ko04610]	Zag1	0.222968	0.433065
Colorectal cancer [PATH:ko05210]	Zag1	0.361355	0.836199
Collecting duct acid secretion [PATH:ko04966]	Zag1	0.324091	0.780109
Cocaine addiction [PATH:ko05030]	Zag1	0.346785	0.818191
Citrate cycle (TCA cycle) [PATH:ko00020]	Zag1	-0.400439	0.0476263
Circadian rhythm [PATH:ko04710]	Zag1	0.343259	0.913577
Circadian rhythm - plant [PATH:ko04712]	Zag1	0.319037	0.822153
Circadian rhythm - fly [PATH:ko04711]	Zag1	0.310285	0.923625
Circadian entrainment [PATH:ko04713]	Zag1	0.325162	0.870857
Chronic myeloid leukemia [PATH:ko05220]	Zag1	0.347399	0.938016
Cholinergic synapse [PATH:ko04725]	Zag1	0.353839	0.871586
Choline metabolism in cancer [PATH:ko05231]	Zag1	0.280412	0.991292
Cholesterol metabolism [PATH:ko04979]	Zag1	0.284112	0.912771
Chlorocyclohexane and chlorobenzene degradation [PATH:ko00361]	Zag1	0.0619796	0.640348
Chloroalkane and chloroalkene degradation [PATH:ko00625]	Zag1	-0.367021	0.186264
Chemokine signaling pathway [PATH:ko04062]	Zag1	0.337419	0.868141
Chemical carcinogenesis [PATH:ko05204]	Zag1	0.169056	0.685947
Chagas disease [PATH:ko05142]	Zag1	0.36413	0.955571
cGMP-PKG signaling pathway [PATH:ko04022]	Zag1	0.367715	0.864698
Central carbon metabolism in cancer [PATH:ko05230]	Zag1	-0.462072	0.0209983
Cellular senescence [PATH:ko04218]	Zag1	0.368882	0.86294
Cell cycle [PATH:ko04110]	Zag1	0.363205	0.833174
Cell cycle - yeast [PATH:ko04111]	Zag1	0.35222	0.854405
Cell cycle - Caulobacter [PATH:ko04112]	Zag1	-0.443455	0.0672378
Cell adhesion molecules [PATH:ko04514]	Zag1	0.304499	0.959414
Cationic antimicrobial peptide (CAMP) resistance [PATH:ko01503]	Zag1	-0.329787	0.185138
Carotenoid biosynthesis [PATH:ko00906]	Zag1	-0.20629	0.111646
Cardiac muscle contraction [PATH:ko04260]	Zag1	0.324468	0.893359
Carbon fixation pathways in prokaryotes [PATH:ko00720]	Zag1	-0.371994	0.0834651
Carbon fixation in photosynthetic organisms [PATH:ko00710]	Zag1	-0.408765	0.189284
Carbohydrate digestion and absorption [PATH:ko04973]	Zag1	-0.234852	0.0321651
Carbapenem biosynthesis [PATH:ko00332]	Zag1	-0.258557	0.659125
Caprolactam degradation [PATH:ko00930]	Zag1	0.417553	0.332157
cAMP signaling pathway [PATH:ko04024]	Zag1	0.347479	0.845758
Calcium signaling pathway [PATH:ko04020]	Zag1	0.364246	0.887661
Caffeine metabolism [PATH:ko00232]	Zag1	0.410037	0.150022
C5-Branched dibasic acid metabolism [PATH:ko00660]	Zag1	-0.327706	0.217149
Butanoate metabolism [PATH:ko00650]	Zag1	-0.339038	0.101924
Breast cancer [PATH:ko05224]	Zag1	0.33341	0.890024
Brassinosteroid biosynthesis [PATH:ko00905]	Zag1	0.300693	0.804073
Bladder cancer [PATH:ko05219]	Zag1	0.331059	0.750845
Bisphenol degradation [PATH:ko00363]	Zag1	0.0893838	0.767112
Biotin metabolism [PATH:ko00780]	Zag1	-0.343895	0.139791
Biosynthesis of various secondary metabolites - part 3 [PATH:ko00997]	Zag1	0.262835	0.83338
Biosynthesis of various secondary metabolites - part 2 [PATH:ko00998]	Zag1	-0.30296	0.190988
Biosynthesis of various secondary metabolites - part 1 [PATH:ko00999]	Zag1	-0.0577545	0.291313
Biosynthesis of vancomycin group antibiotics [PATH:ko01055]	Zag1	-0.364015	0.255185
Biosynthesis of unsaturated fatty acids [PATH:ko01040]	Zag1	-0.0523821	0.560892
Biosynthesis of type II polyketide products [PATH:ko01057]	Zag1	0.264407	0.597693
Biosynthesis of type II polyketide backbone [PATH:ko01056]	Zag1	0.201617	0.687995
Biosynthesis of siderophore group nonribosomal peptides [PATH:ko01053]	Zag1	-0.268964	0.255586
Biosynthesis of enediyne antibiotics [PATH:ko01059]	Zag1	0.233876	0.921608
Biosynthesis of ansamycins [PATH:ko01051]	Zag1	-0.297294	0.285362
Biosynthesis of 12-, 14- and 16-membered macrolides [PATH:ko00522]	Zag1	0.172974	0.603181
Biofilm formation - Vibrio cholerae [PATH:ko05111]	Zag1	-0.267345	0.342623
Biofilm formation - Pseudomonas aeruginosa [PATH:ko02025]	Zag1	-0.359852	0.222767
Biofilm formation - Escherichia coli [PATH:ko02026]	Zag1	-0.445305	0.096353
Bile secretion [PATH:ko04976]	Zag1	0.333488	0.837696
Betalain biosynthesis [PATH:ko00965]	Zag1	-0.518848	0.0372419
beta-Lactam resistance [PATH:ko01501]	Zag1	-0.341698	0.12293
beta-Alanine metabolism [PATH:ko00410]	Zag1	-0.308048	0.215646
Benzoxazinoid biosynthesis [PATH:ko00402]	Zag1	0.264718	0.958931
Benzoate degradation [PATH:ko00362]	Zag1	-0.48358	0.704291
Base excision repair [PATH:ko03410]	Zag1	-0.53735	0.0890551
Basal transcription factors [PATH:ko03022]	Zag1	0.151827	0.808323
Basal cell carcinoma [PATH:ko05217]	Zag1	0.292838	0.831559
Bacterial secretion system [PATH:ko03070]	Zag1	-0.296947	0.208175
Bacterial invasion of epithelial cells [PATH:ko05100]	Zag1	0.149977	0.590002
Bacterial chemotaxis [PATH:ko02030]	Zag1	-0.337997	0.678881
B cell receptor signaling pathway [PATH:ko04662]	Zag1	0.348332	0.901602
Axon regeneration [PATH:ko04361]	Zag1	0.34852	0.955027
Axon guidance [PATH:ko04360]	Zag1	0.353839	0.869061
Autophagy - yeast [PATH:ko04138]	Zag1	0.311055	0.867328
Autophagy - other [PATH:ko04136]	Zag1	0.348158	0.906124
Autophagy - animal [PATH:ko04140]	Zag1	0.324237	0.843184
Autoimmune thyroid disease [PATH:ko05320]	Zag1	0.411157	0.0437552
Atrazine degradation [PATH:ko00791]	Zag1	-0.300069	0.397223
Asthma [PATH:ko05310]	Zag1	0.123368	0.538924
Ascorbate and aldarate metabolism [PATH:ko00053]	Zag1	-0.291512	0.24273
Arrhythmogenic right ventricular cardiomyopathy [PATH:ko05412]	Zag1	0.33426	0.855524
Arginine biosynthesis [PATH:ko00220]	Zag1	-0.430504	0.049283
Arginine and proline metabolism [PATH:ko00330]	Zag1	-0.509598	0.034225
Arachidonic acid metabolism [PATH:ko00590]	Zag1	0.0723867	0.44757
Arabinogalactan biosynthesis - Mycobacterium [PATH:ko00572]	Zag1	-0.124537	0.978036
Apoptosis [PATH:ko04210]	Zag1	0.0361933	0.449951
Apoptosis - multiple species [PATH:ko04215]	Zag1	0.313945	0.782125
Apoptosis - fly [PATH:ko04214]	Zag1	-0.046716	0.301398
Apelin signaling pathway [PATH:ko04371]	Zag1	0.379047	0.904751
Antigen processing and presentation [PATH:ko04612]	Zag1	0.16154	0.521195
Antifolate resistance [PATH:ko01523]	Zag1	-0.487858	0.0377065
Anthocyanin biosynthesis [PATH:ko00942]	Zag1	-0.0577545	0.291313
Amyotrophic lateral sclerosis [PATH:ko05014]	Zag1	0.324006	0.787995
AMPK signaling pathway [PATH:ko04152]	Zag1	0.333141	0.872971
Amphetamine addiction [PATH:ko05031]	Zag1	0.357308	0.843494
Amoebiasis [PATH:ko05146]	Zag1	0.34216	0.935899
Aminobenzoate degradation [PATH:ko00627]	Zag1	-0.425532	0.228822
Aminoacyl-tRNA biosynthesis [PATH:ko00970]	Zag1	-0.219473	0.230338
Amino sugar and nucleotide sugar metabolism [PATH:ko00520]	Zag1	-0.337535	0.150705
Alzheimer disease [PATH:ko05010]	Zag1	0.306082	0.76169
alpha-Linolenic acid metabolism [PATH:ko00592]	Zag1	-0.0949352	0.216188
Allograft rejection [PATH:ko05330]	Zag1	0.403942	0.0656605
Aldosterone-regulated sodium reabsorption [PATH:ko04960]	Zag1	0.314408	0.864895
Aldosterone synthesis and secretion [PATH:ko04925]	Zag1	0.371184	0.860399
Alcoholism [PATH:ko05034]	Zag1	0.337419	0.808104
Alanine, aspartate and glutamate metabolism [PATH:ko00250]	Zag1	-0.408071	0.0420375
AGE-RAGE signaling pathway in diabetic complications [PATH:ko04933]	Zag1	0.3395	0.884137
African trypanosomiasis [PATH:ko05143]	Zag1	0.275093	0.687878
Aflatoxin biosynthesis [PATH:ko00254]	Zag1	0.341732	0.628036
Adrenergic signaling in cardiomyocytes [PATH:ko04261]	Zag1	0.364015	0.842763
Adipocytokine signaling pathway [PATH:ko04920]	Zag1	0.0168825	0.312176
Adherens junction [PATH:ko04520]	Zag1	0.324309	0.837192
Acute myeloid leukemia [PATH:ko05221]	Zag1	0.322651	0.928334
Acarbose and validamycin biosynthesis [PATH:ko00525]	Zag1	-0.22988	0.236063
ABC transporters [PATH:ko02010]	Zag1	-0.418247	0.181948
Zeatin biosynthesis [PATH:ko00908]	XBB1006	-0.549681	0.0321651
Yersinia infection [PATH:ko05135]	XBB1006	0.576913	0.25681
Xylene degradation [PATH:ko00622]	XBB1006	-0.154896	0.185197
Wnt signaling pathway [PATH:ko04310]	XBB1006	0.588072	0.298825
Vitamin digestion and absorption [PATH:ko04977]	XBB1006	0.574015	0.308694
Vitamin B6 metabolism [PATH:ko00750]	XBB1006	-0.614379	0.0011353
Viral protein interaction with cytokine and cytokine receptor [PATH:ko04061]	XBB1006	0.382902	0.947838
Viral myocarditis [PATH:ko05416]	XBB1006	0.534301	0.306363
Viral carcinogenesis [PATH:ko05203]	XBB1006	0.37397	0.42581
Vibrio cholerae infection [PATH:ko05110]	XBB1006	0.570322	0.297826
VEGF signaling pathway [PATH:ko04370]	XBB1006	0.574759	0.236943
Vasopressin-regulated water reabsorption [PATH:ko04962]	XBB1006	0.563326	0.312197
Vascular smooth muscle contraction [PATH:ko04270]	XBB1006	0.551068	0.286538
Various types of N-glycan biosynthesis [PATH:ko00513]	XBB1006	-0.421497	0.0752147
Vancomycin resistance [PATH:ko01502]	XBB1006	-0.432251	0.239686
Valine, leucine and isoleucine degradation [PATH:ko00280]	XBB1006	-0.504756	0.735851
Valine, leucine and isoleucine biosynthesis [PATH:ko00290]	XBB1006	-0.627504	0.00626516
Ubiquitin mediated proteolysis [PATH:ko04120]	XBB1006	0.593218	0.33924
Ubiquinone and other terpenoid-quinone biosynthesis [PATH:ko00130]	XBB1006	-0.604377	0.00740472
Tyrosine metabolism [PATH:ko00350]	XBB1006	-0.719609	0.00330478
Type II diabetes mellitus [PATH:ko04930]	XBB1006	-0.287127	0.20684
Type I polyketide structures [PATH:ko01052]	XBB1006	0.432367	0.921771
Type I diabetes mellitus [PATH:ko04940]	XBB1006	-0.145529	0.78805
Two-component system [PATH:ko02020]	XBB1006	-0.601602	0.00604772
Tuberculosis [PATH:ko05152]	XBB1006	0.467058	0.428781
Tryptophan metabolism [PATH:ko00380]	XBB1006	-0.534243	0.015351
Tropane, piperidine and pyridine alkaloid biosynthesis [PATH:ko00960]	XBB1006	-0.629817	0.0144372
Transcriptional misregulation in cancer [PATH:ko05202]	XBB1006	0.545967	0.312095
Toxoplasmosis [PATH:ko05145]	XBB1006	0.567142	0.198273
Toluene degradation [PATH:ko00623]	XBB1006	0.501865	0.0404369
Toll-like receptor signaling pathway [PATH:ko04620]	XBB1006	0.570842	0.242917
Toll and Imd signaling pathway [PATH:ko04624]	XBB1006	0.563788	0.344759
TNF signaling pathway [PATH:ko04668]	XBB1006	0.507646	0.36799
Tight junction [PATH:ko04530]	XBB1006	0.590558	0.286987
Thyroid hormone synthesis [PATH:ko04918]	XBB1006	0.461854	0.254832
Thyroid hormone signaling pathway [PATH:ko04919]	XBB1006	0.513313	0.282743
Thyroid cancer [PATH:ko05216]	XBB1006	0.571424	0.281747
Thiamine metabolism [PATH:ko00730]	XBB1006	-0.635483	0.00885532
Thermogenesis [PATH:ko04714]	XBB1006	0.485039	0.165844
Th17 cell differentiation [PATH:ko04659]	XBB1006	0.273019	0.403795
Th1 and Th2 cell differentiation [PATH:ko04658]	XBB1006	0.56256	0.377657
TGF-beta signaling pathway [PATH:ko04350]	XBB1006	0.58	0.243214
Tetracycline biosynthesis [PATH:ko00253]	XBB1006	0.118875	0.452192
Terpenoid backbone biosynthesis [PATH:ko00900]	XBB1006	-0.568761	0.0120732
Taurine and hypotaurine metabolism [PATH:ko00430]	XBB1006	-0.377786	0.203744
Taste transduction [PATH:ko04742]	XBB1006	0.5756	0.25106
T cell receptor signaling pathway [PATH:ko04660]	XBB1006	0.569619	0.335636
Systemic lupus erythematosus [PATH:ko05322]	XBB1006	0.593218	0.305678
Synthesis and degradation of ketone bodies [PATH:ko00072]	XBB1006	-0.386343	0.628323
Synaptic vesicle cycle [PATH:ko04721]	XBB1006	0.593621	0.3447
Sulfur relay system [PATH:ko04122]	XBB1006	-0.619063	0.0121303
Sulfur metabolism [PATH:ko00920]	XBB1006	-0.686537	0.00157144
Styrene degradation [PATH:ko00643]	XBB1006	-0.3753	0.117914
Streptomycin biosynthesis [PATH:ko00521]	XBB1006	-0.518401	0.0472656
Stilbenoid, diarylheptanoid and gingerol biosynthesis [PATH:ko00945]	XBB1006	-0.619294	0.00255242
Steroid hormone biosynthesis [PATH:ko00140]	XBB1006	0.544246	5.63692e-05
Steroid degradation [PATH:ko00984]	XBB1006	-0.265618	0.110396
Steroid biosynthesis [PATH:ko00100]	XBB1006	0.150039	0.542669
Staurosporine biosynthesis [PATH:ko00404]	XBB1006	0.604958	0.0839359
Starch and sucrose metabolism [PATH:ko00500]	XBB1006	-0.623977	0.00961182
Staphylococcus aureus infection [PATH:ko05150]	XBB1006	-0.172184	0.0657468
Spliceosome [PATH:ko03040]	XBB1006	0.443179	0.214646
Spinocerebellar ataxia [PATH:ko05017]	XBB1006	0.528346	0.31289
Sphingolipid signaling pathway [PATH:ko04071]	XBB1006	0.596167	0.226893
Sphingolipid metabolism [PATH:ko00600]	XBB1006	-0.171548	0.849347
SNARE interactions in vesicular transport [PATH:ko04130]	XBB1006	0.52457	0.42762
Small cell lung cancer [PATH:ko05222]	XBB1006	0.54731	0.378326
Signaling pathways regulating pluripotency of stem cells [PATH:ko04550]	XBB1006	0.514585	0.329395
Shigellosis [PATH:ko05131]	XBB1006	0.458269	0.415986
Sesquiterpenoid and triterpenoid biosynthesis [PATH:ko00909]	XBB1006	0.0239369	0.426214
Serotonergic synapse [PATH:ko04726]	XBB1006	0.558469	0.284157
Selenocompound metabolism [PATH:ko00450]	XBB1006	-0.699662	0.00253596
Secondary bile acid biosynthesis [PATH:ko00121]	XBB1006	-0.122113	0.409239
Salmonella infection [PATH:ko05132]	XBB1006	0.221734	0.727453
Salivary secretion [PATH:ko04970]	XBB1006	0.47972	0.277371
RNA transport [PATH:ko03013]	XBB1006	0.11581	0.832418
RNA polymerase [PATH:ko03020]	XBB1006	-0.0705386	0.773016
RNA degradation [PATH:ko03018]	XBB1006	-0.58813	0.049052
RIG-I-like receptor signaling pathway [PATH:ko04622]	XBB1006	0.486947	0.506343
Ribosome biogenesis in eukaryotes [PATH:ko03008]	XBB1006	0.346738	0.504951
Ribosome [PATH:ko03010]	XBB1006	-0.64485	0.057676
Riboflavin metabolism [PATH:ko00740]	XBB1006	-0.527825	0.101242
Rheumatoid arthritis [PATH:ko05323]	XBB1006	0.233298	0.797156
Retrograde endocannabinoid signaling [PATH:ko04723]	XBB1006	0.574427	0.287325
Retinol metabolism [PATH:ko00830]	XBB1006	-0.53193	0.0121216
Renin-angiotensin system [PATH:ko04614]	XBB1006	-0.141598	0.661227
Renin secretion [PATH:ko04924]	XBB1006	0.580613	0.291351
Renal cell carcinoma [PATH:ko05211]	XBB1006	0.470238	0.291375
Relaxin signaling pathway [PATH:ko04926]	XBB1006	0.556966	0.279258
Regulation of lipolysis in adipocytes [PATH:ko04923]	XBB1006	0.582753	0.246146
Regulation of actin cytoskeleton [PATH:ko04810]	XBB1006	0.555867	0.341763
Ras signaling pathway [PATH:ko04014]	XBB1006	0.575121	0.318695
Rap1 signaling pathway [PATH:ko04015]	XBB1006	0.578086	0.321317
Quorum sensing [PATH:ko02024]	XBB1006	-0.583909	0.0940723
Pyruvate metabolism [PATH:ko00620]	XBB1006	-0.643983	0.0132869
Pyrimidine metabolism [PATH:ko00240]	XBB1006	-0.66578	0.00547333
Purine metabolism [PATH:ko00230]	XBB1006	-0.637044	0.0257756
Proximal tubule bicarbonate reclamation [PATH:ko04964]	XBB1006	0.359515	0.0114484
Proteoglycans in cancer [PATH:ko05205]	XBB1006	0.518285	0.352651
Protein processing in endoplasmic reticulum [PATH:ko04141]	XBB1006	-0.207626	0.464916
Protein export [PATH:ko03060]	XBB1006	-0.557775	0.136918
Protein digestion and absorption [PATH:ko04974]	XBB1006	-0.271342	0.488006
Proteasome [PATH:ko03050]	XBB1006	0.551473	0.295106
Prostate cancer [PATH:ko05215]	XBB1006	0.47602	0.328237
Propanoate metabolism [PATH:ko00640]	XBB1006	-0.612182	0.0769792
Prolactin signaling pathway [PATH:ko04917]	XBB1006	0.223064	0.665629
Progesterone-mediated oocyte maturation [PATH:ko04914]	XBB1006	0.548698	0.276286
Prodigiosin biosynthesis [PATH:ko00333]	XBB1006	-0.596976	0.0362636
Prion disease [PATH:ko05020]	XBB1006	0.585297	0.238883
Primary immunodeficiency [PATH:ko05340]	XBB1006	-0.589518	0.0916617
Primary bile acid biosynthesis [PATH:ko00120]	XBB1006	-0.373912	0.0192371
PPAR signaling pathway [PATH:ko03320]	XBB1006	0.0210459	0.48708
Porphyrin and chlorophyll metabolism [PATH:ko00860]	XBB1006	-0.399121	0.197047
Polyketide sugar unit biosynthesis [PATH:ko00523]	XBB1006	-0.542858	0.051628
Polycyclic aromatic hydrocarbon degradation [PATH:ko00624]	XBB1006	0.295915	0.918457
Platinum drug resistance [PATH:ko01524]	XBB1006	-0.181088	0.870248
Platelet activation [PATH:ko04611]	XBB1006	0.577376	0.290193
Plant-pathogen interaction [PATH:ko04626]	XBB1006	0.138128	0.571874
Plant hormone signal transduction [PATH:ko04075]	XBB1006	0.591732	0.351929
PI3K-Akt signaling pathway [PATH:ko04151]	XBB1006	0.540083	0.283177
Phototransduction [PATH:ko04744]	XBB1006	0.571831	0.323868
Phototransduction - fly [PATH:ko04745]	XBB1006	0.569686	0.324847
Photosynthesis [PATH:ko00195]	XBB1006	-0.576219	0.0156355
Photosynthesis - antenna proteins [PATH:ko00196]	XBB1006	0.679888	0.008567
Phosphotransferase system (PTS) [PATH:ko02060]	XBB1006	-0.734237	0.00869219
Phosphonate and phosphinate metabolism [PATH:ko00440]	XBB1006	-0.0662022	0.515836
Phospholipase D signaling pathway [PATH:ko04072]	XBB1006	0.30268	0.591166
Phosphatidylinositol signaling system [PATH:ko04070]	XBB1006	0.320257	0.607835
Phenylpropanoid biosynthesis [PATH:ko00940]	XBB1006	-0.0185597	0.190177
Phenylalanine, tyrosine and tryptophan biosynthesis [PATH:ko00400]	XBB1006	-0.673875	0.00275973
Phenylalanine metabolism [PATH:ko00360]	XBB1006	-0.604897	0.0232918
Phenazine biosynthesis [PATH:ko00405]	XBB1006	-0.692145	0.000695721
Phagosome [PATH:ko04145]	XBB1006	0.57593	0.390263
Pertussis [PATH:ko05133]	XBB1006	0.351883	0.428665
Peroxisome [PATH:ko04146]	XBB1006	-0.24012	0.838075
Peptidoglycan biosynthesis [PATH:ko00550]	XBB1006	-0.582984	0.0513884
Pentose phosphate pathway [PATH:ko00030]	XBB1006	-0.609581	0.0520192
Pentose and glucuronate interconversions [PATH:ko00040]	XBB1006	-0.490127	0.0561185
Penicillin and cephalosporin biosynthesis [PATH:ko00311]	XBB1006	-0.775346	0.00114257
PD-L1 expression and PD-1 checkpoint pathway in cancer [PATH:ko05235]	XBB1006	0.589485	0.361069
Pathways of neurodegeneration - multiple diseases [PATH:ko05022]	XBB1006	0.564829	0.333266
Pathways in cancer [PATH:ko05200]	XBB1006	0.588361	0.197592
Pathogenic Escherichia coli infection [PATH:ko05130]	XBB1006	0.541817	0.400437
Parkinson disease [PATH:ko05012]	XBB1006	0.354601	0.511513
Parathyroid hormone synthesis, secretion and action [PATH:ko04928]	XBB1006	0.516551	0.243308
Pantothenate and CoA biosynthesis [PATH:ko00770]	XBB1006	-0.655951	0.00583429
Pancreatic secretion [PATH:ko04972]	XBB1006	0.430112	0.339275
Pancreatic cancer [PATH:ko05212]	XBB1006	0.588114	0.286268
p53 signaling pathway [PATH:ko04115]	XBB1006	0.523662	0.341914
Oxytocin signaling pathway [PATH:ko04921]	XBB1006	0.578012	0.296226
Oxidative phosphorylation [PATH:ko00190]	XBB1006	-0.619583	0.0203366
Ovarian steroidogenesis [PATH:ko04913]	XBB1006	0.56587	0.230257
Other types of O-glycan biosynthesis [PATH:ko00514]	XBB1006	0.42381	0.508723
Other glycan degradation [PATH:ko00511]	XBB1006	-0.269376	0.356164
Osteoclast differentiation [PATH:ko04380]	XBB1006	0.141251	0.846167
Oocyte meiosis [PATH:ko04114]	XBB1006	0.571825	0.285472
One carbon pool by folate [PATH:ko00670]	XBB1006	-0.648377	0.00445523
Olfactory transduction [PATH:ko04740]	XBB1006	0.588303	0.267565
O-Antigen nucleotide sugar biosynthesis [PATH:ko00541]	XBB1006	-0.488624	0.205128
Nucleotide excision repair [PATH:ko03420]	XBB1006	-0.613743	0.00309589
Novobiocin biosynthesis [PATH:ko00401]	XBB1006	-0.622127	0.00941102
Notch signaling pathway [PATH:ko04330]	XBB1006	0.541396	0.233973
Non-small cell lung cancer [PATH:ko05223]	XBB1006	0.563201	0.324666
Nonribosomal peptide structures [PATH:ko01054]	XBB1006	0.0793848	0.677904
Non-homologous end-joining [PATH:ko03450]	XBB1006	0.501518	0.345834
Non-alcoholic fatty liver disease [PATH:ko04932]	XBB1006	0.512272	0.264968
NOD-like receptor signaling pathway [PATH:ko04621]	XBB1006	-0.254228	0.259386
Nitrotoluene degradation [PATH:ko00633]	XBB1006	-0.185655	0.164872
Nitrogen metabolism [PATH:ko00910]	XBB1006	-0.680813	0.00211673
Nicotine addiction [PATH:ko05033]	XBB1006	0.601165	0.282138
Nicotinate and nicotinamide metabolism [PATH:ko00760]	XBB1006	-0.626348	0.0113132
N-Glycan biosynthesis [PATH:ko00510]	XBB1006	-0.418317	0.0558509
NF-kappa B signaling pathway [PATH:ko04064]	XBB1006	0.584603	0.27802
Neurotrophin signaling pathway [PATH:ko04722]	XBB1006	0.574889	0.312572
Neuroactive ligand-receptor interaction [PATH:ko04080]	XBB1006	0.211327	0.884346
Neomycin, kanamycin and gentamicin biosynthesis [PATH:ko00524]	XBB1006	-0.314475	0.0939385
Necroptosis [PATH:ko04217]	XBB1006	0.106733	0.949404
Natural killer cell mediated cytotoxicity [PATH:ko04650]	XBB1006	0.574722	0.306338
Naphthalene degradation [PATH:ko00626]	XBB1006	-0.735278	0.000267666
Mucin type O-glycan biosynthesis [PATH:ko00512]	XBB1006	0.104802	0.796267
mTOR signaling pathway [PATH:ko04150]	XBB1006	0.569108	0.319086
mRNA surveillance pathway [PATH:ko03015]	XBB1006	0.578359	0.20188
Morphine addiction [PATH:ko05032]	XBB1006	0.591772	0.265542
Monoterpenoid biosynthesis [PATH:ko00902]	XBB1006	0.429175	0.783032
Monobactam biosynthesis [PATH:ko00261]	XBB1006	-0.591657	0.0875214
Mitophagy - yeast [PATH:ko04139]	XBB1006	0.572347	0.328021
Mitophagy - animal [PATH:ko04137]	XBB1006	0.592119	0.345392
Mismatch repair [PATH:ko03430]	XBB1006	-0.609349	0.0558302
Mineral absorption [PATH:ko04978]	XBB1006	-0.692781	0.00662375
MicroRNAs in cancer [PATH:ko05206]	XBB1006	0.18022	0.869256
Methane metabolism [PATH:ko00680]	XBB1006	-0.603741	0.212476
Metabolism of xenobiotics by cytochrome P450 [PATH:ko00980]	XBB1006	-0.316441	0.826577
Melanoma [PATH:ko05218]	XBB1006	0.583926	0.329178
Melanogenesis [PATH:ko04916]	XBB1006	0.56587	0.290518
Meiosis - yeast [PATH:ko04113]	XBB1006	0.419473	0.348839
Measles [PATH:ko05162]	XBB1006	0.55766	0.181191
Maturity onset diabetes of the young [PATH:ko04950]	XBB1006	0.736973	0.000288451
MAPK signaling pathway [PATH:ko04010]	XBB1006	0.570784	0.211206
MAPK signaling pathway - yeast [PATH:ko04011]	XBB1006	0.561129	0.326871
MAPK signaling pathway - plant [PATH:ko04016]	XBB1006	0.186233	0.694928
MAPK signaling pathway - fly [PATH:ko04013]	XBB1006	0.562748	0.166701
Mannose type O-glycan biosynthesis [PATH:ko00515]	XBB1006	0.00855714	0.238898
Malaria [PATH:ko05144]	XBB1006	0.448677	0.881536
Lysosome [PATH:ko04142]	XBB1006	0.0437686	0.994534
Lysine degradation [PATH:ko00310]	XBB1006	-0.469024	0.563707
Lysine biosynthesis [PATH:ko00300]	XBB1006	-0.605475	0.0194806
Long-term potentiation [PATH:ko04720]	XBB1006	0.572519	0.296977
Long-term depression [PATH:ko04730]	XBB1006	0.585747	0.224975
Longevity regulating pathway [PATH:ko04211]	XBB1006	0.561765	0.163246
Longevity regulating pathway - worm [PATH:ko04212]	XBB1006	0.0285623	0.89368
Longevity regulating pathway - multiple species [PATH:ko04213]	XBB1006	0.452314	0.199024
Lipopolysaccharide biosynthesis [PATH:ko00540]	XBB1006	-0.557197	0.07762
Lipoic acid metabolism [PATH:ko00785]	XBB1006	-0.463589	0.246197
Lipoarabinomannan (LAM) biosynthesis [PATH:ko00571]	XBB1006	-0.613801	0.00746345
Linoleic acid metabolism [PATH:ko00591]	XBB1006	-0.383452	0.0721541
Limonene and pinene degradation [PATH:ko00903]	XBB1006	-0.245035	0.162269
Leukocyte transendothelial migration [PATH:ko04670]	XBB1006	0.573938	0.347752
Leishmaniasis [PATH:ko05140]	XBB1006	0.572172	0.251844
Legionellosis [PATH:ko05134]	XBB1006	0.145529	0.639203
Kaposi sarcoma-associated herpesvirus infection [PATH:ko05167]	XBB1006	0.58628	0.333102
JAK-STAT signaling pathway [PATH:ko04630]	XBB1006	0.55315	0.321069
Isoquinoline alkaloid biosynthesis [PATH:ko00950]	XBB1006	-0.643693	0.0403276
Isoflavonoid biosynthesis [PATH:ko00943]	XBB1006	0.260651	0.0692944
Intestinal immune network for IgA production [PATH:ko04672]	XBB1006	0.374769	0.904972
Insulin signaling pathway [PATH:ko04910]	XBB1006	0.466769	0.339821
Insulin secretion [PATH:ko04911]	XBB1006	0.555115	0.287661
Insulin resistance [PATH:ko04931]	XBB1006	0.118759	0.720376
Insect hormone biosynthesis [PATH:ko00981]	XBB1006	-0.291347	0.2277
Inositol phosphate metabolism [PATH:ko00562]	XBB1006	-0.134717	0.220154
Influenza A [PATH:ko05164]	XBB1006	0.571883	0.337265
Inflammatory mediator regulation of TRP channels [PATH:ko04750]	XBB1006	0.568587	0.299538
Inflammatory bowel disease [PATH:ko05321]	XBB1006	0.417519	0.341597
Indole alkaloid biosynthesis [PATH:ko00901]	XBB1006	0.573402	0.416345
IL-17 signaling pathway [PATH:ko04657]	XBB1006	0.392703	0.388709
Hypertrophic cardiomyopathy [PATH:ko05410]	XBB1006	0.527883	0.257646
Huntington disease [PATH:ko05016]	XBB1006	0.536729	0.242527
Human T-cell leukemia virus 1 infection [PATH:ko05166]	XBB1006	0.550085	0.316203
Human papillomavirus infection [PATH:ko05165]	XBB1006	0.406175	0.357733
Human immunodeficiency virus 1 infection [PATH:ko05170]	XBB1006	0.571998	0.320757
Human cytomegalovirus infection [PATH:ko05163]	XBB1006	0.563499	0.308144
Homologous recombination [PATH:ko03440]	XBB1006	-0.541123	0.0230541
Histidine metabolism [PATH:ko00340]	XBB1006	-0.653291	0.00938745
Hippo signaling pathway [PATH:ko04390]	XBB1006	0.569917	0.287413
Hippo signaling pathway - multiple species [PATH:ko04392]	XBB1006	0.588158	0.27299
Hippo signaling pathway - fly [PATH:ko04391]	XBB1006	0.588072	0.263928
HIF-1 signaling pathway [PATH:ko04066]	XBB1006	-0.300367	0.361214
Herpes simplex virus 1 infection [PATH:ko05168]	XBB1006	0.559799	0.3109
Hepatocellular carcinoma [PATH:ko05225]	XBB1006	0.602584	0.119505
Hepatitis C [PATH:ko05160]	XBB1006	0.54864	0.276792
Hepatitis B [PATH:ko05161]	XBB1006	0.564887	0.308537
Hematopoietic cell lineage [PATH:ko04640]	XBB1006	0.43254	0.540287
Hedgehog signaling pathway [PATH:ko04340]	XBB1006	0.563037	0.299362
Hedgehog signaling pathway - fly [PATH:ko04341]	XBB1006	0.550259	0.292645
Growth hormone synthesis, secretion and action [PATH:ko04935]	XBB1006	0.570784	0.292345
Graft-versus-host disease [PATH:ko05332]	XBB1006	0.747302	0.00374275
GnRH signaling pathway [PATH:ko04912]	XBB1006	0.566564	0.298794
GnRH secretion [PATH:ko04929]	XBB1006	0.558915	0.350806
Glyoxylate and dicarboxylate metabolism [PATH:ko00630]	XBB1006	-0.593102	0.029984
Glycosylphosphatidylinositol (GPI)-anchor biosynthesis [PATH:ko00563]	XBB1006	0.463473	0.0385738
Glycosphingolipid biosynthesis - lacto and neolacto series [PATH:ko00601]	XBB1006	-0.169833	0.332443
Glycosphingolipid biosynthesis - globo and isoglobo series [PATH:ko00603]	XBB1006	-0.522101	0.0683705
Glycosphingolipid biosynthesis - ganglio series [PATH:ko00604]	XBB1006	-0.545807	0.0530848
Glycosaminoglycan degradation [PATH:ko00531]	XBB1006	-0.406464	0.130326
Glycosaminoglycan biosynthesis - keratan sulfate [PATH:ko00533]	XBB1006	-0.0586488	0.645232
Glycosaminoglycan biosynthesis - heparan sulfate / heparin [PATH:ko00534]	XBB1006	-0.400104	0.0867618
Glycosaminoglycan biosynthesis - chondroitin sulfate / dermatan sulfate [PATH:ko00532]	XBB1006	-0.462722	0.0203207
Glycolysis / Gluconeogenesis [PATH:ko00010]	XBB1006	-0.603683	0.0763968
Glycine, serine and threonine metabolism [PATH:ko00260]	XBB1006	-0.617444	0.0147123
Glycerophospholipid metabolism [PATH:ko00564]	XBB1006	-0.616403	0.0209099
Glycerolipid metabolism [PATH:ko00561]	XBB1006	-0.628372	0.0146133
Glutathione metabolism [PATH:ko00480]	XBB1006	-0.541933	0.252349
Glutamatergic synapse [PATH:ko04724]	XBB1006	0.394264	0.328833
Glucosinolate biosynthesis [PATH:ko00966]	XBB1006	-0.563673	0.0853122
Glucagon signaling pathway [PATH:ko04922]	XBB1006	0.0875372	0.717299
Glioma [PATH:ko05214]	XBB1006	0.573849	0.327683
Geraniol degradation [PATH:ko00281]	XBB1006	0.101182	0.399198
Gastric cancer [PATH:ko05226]	XBB1006	0.591483	0.184893
Gastric acid secretion [PATH:ko04971]	XBB1006	0.541239	0.299761
Gap junction [PATH:ko04540]	XBB1006	0.578359	0.32884
Galactose metabolism [PATH:ko00052]	XBB1006	-0.581076	0.0474709
GABAergic synapse [PATH:ko04727]	XBB1006	0.362233	0.356093
Furfural degradation [PATH:ko00365]	XBB1006	0.477615	0.918202
Fructose and mannose metabolism [PATH:ko00051]	XBB1006	-0.606169	0.0201301
FoxO signaling pathway [PATH:ko04068]	XBB1006	0.558527	0.235112
Folate biosynthesis [PATH:ko00790]	XBB1006	-0.557139	0.024006
Focal adhesion [PATH:ko04510]	XBB1006	0.54014	0.346778
Fluorobenzoate degradation [PATH:ko00364]	XBB1006	0.480934	0.752756
Fluid shear stress and atherosclerosis [PATH:ko05418]	XBB1006	0.0298343	0.960079
Flavonoid biosynthesis [PATH:ko00941]	XBB1006	-0.619063	0.00242959
Flavone and flavonol biosynthesis [PATH:ko00944]	XBB1006	0.597728	0.0262949
Flagellar assembly [PATH:ko02040]	XBB1006	-0.683993	0.00460528
Ferroptosis [PATH:ko04216]	XBB1006	0.00144546	0.163884
Fc gamma R-mediated phagocytosis [PATH:ko04666]	XBB1006	0.583413	0.304583
Fc epsilon RI signaling pathway [PATH:ko04664]	XBB1006	0.561762	0.292452
Fatty acid elongation [PATH:ko00062]	XBB1006	0.467569	0.405917
Fatty acid degradation [PATH:ko00071]	XBB1006	-0.577376	0.324534
Fatty acid biosynthesis [PATH:ko00061]	XBB1006	-0.549102	0.103084
Fat digestion and absorption [PATH:ko04975]	XBB1006	-0.531179	0.0134676
Fanconi anemia pathway [PATH:ko03460]	XBB1006	0.567662	0.369242
Ethylbenzene degradation [PATH:ko00642]	XBB1006	0.268193	0.588038
Ether lipid metabolism [PATH:ko00565]	XBB1006	0.309271	0.494487
Estrogen signaling pathway [PATH:ko04915]	XBB1006	0.575121	0.229055
ErbB signaling pathway [PATH:ko04012]	XBB1006	0.551531	0.317438
Epstein-Barr virus infection [PATH:ko05169]	XBB1006	0.569975	0.226776
Epithelial cell signaling in Helicobacter pylori infection [PATH:ko05120]	XBB1006	-0.0148015	0.99313
Endometrial cancer [PATH:ko05213]	XBB1006	0.567296	0.331789
Endocytosis [PATH:ko04144]	XBB1006	0.563673	0.347239
Endocrine resistance [PATH:ko01522]	XBB1006	0.565985	0.259451
Endocrine and other factor-regulated calcium reabsorption [PATH:ko04961]	XBB1006	0.577029	0.259584
EGFR tyrosine kinase inhibitor resistance [PATH:ko01521]	XBB1006	0.573733	0.338892
ECM-receptor interaction [PATH:ko04512]	XBB1006	0.123385	0.774947
Drug metabolism - other enzymes [PATH:ko00983]	XBB1006	-0.653754	0.0202071
Drug metabolism - cytochrome P450 [PATH:ko00982]	XBB1006	-0.325345	0.659512
Dorso-ventral axis formation [PATH:ko04320]	XBB1006	0.577965	0.243301
Dopaminergic synapse [PATH:ko04728]	XBB1006	0.559972	0.273523
DNA replication [PATH:ko03030]	XBB1006	-0.696655	0.0168325
Diterpenoid biosynthesis [PATH:ko00904]	XBB1006	-0.455636	0.124804
Dioxin degradation [PATH:ko00621]	XBB1006	-0.120205	0.316039
Dilated cardiomyopathy [PATH:ko05414]	XBB1006	0.549218	0.269797
D-Glutamine and D-glutamate metabolism [PATH:ko00471]	XBB1006	-0.579341	0.190321
D-Arginine and D-ornithine metabolism [PATH:ko00472]	XBB1006	-0.405712	0.0623212
D-Alanine metabolism [PATH:ko00473]	XBB1006	-0.521349	0.0685431
Cytosolic DNA-sensing pathway [PATH:ko04623]	XBB1006	0.54188	0.167421
Cytokine-cytokine receptor interaction [PATH:ko04060]	XBB1006	0.536332	0.525253
Cysteine and methionine metabolism [PATH:ko00270]	XBB1006	-0.673297	0.00472276
Cyanoamino acid metabolism [PATH:ko00460]	XBB1006	-0.442716	0.0120479
Cushing syndrome [PATH:ko04934]	XBB1006	0.54413	0.290776
C-type lectin receptor signaling pathway [PATH:ko04625]	XBB1006	0.58402	0.344336
Cortisol synthesis and secretion [PATH:ko04927]	XBB1006	0.601775	0.250677
Coronavirus disease - COVID-19 [PATH:ko05171]	XBB1006	0.57541	0.335319
Complement and coagulation cascades [PATH:ko04610]	XBB1006	0.456646	0.596499
Colorectal cancer [PATH:ko05210]	XBB1006	0.53644	0.274432
Collecting duct acid secretion [PATH:ko04966]	XBB1006	0.606194	0.297763
Cocaine addiction [PATH:ko05030]	XBB1006	0.545229	0.251059
Citrate cycle (TCA cycle) [PATH:ko00020]	XBB1006	-0.60403	0.0253469
Circadian rhythm [PATH:ko04710]	XBB1006	0.573417	0.297149
Circadian rhythm - plant [PATH:ko04712]	XBB1006	0.587309	0.356424
Circadian rhythm - fly [PATH:ko04711]	XBB1006	0.55758	0.347187
Circadian entrainment [PATH:ko04713]	XBB1006	0.573386	0.285317
Chronic myeloid leukemia [PATH:ko05220]	XBB1006	0.577073	0.362364
Cholinergic synapse [PATH:ko04725]	XBB1006	0.569165	0.278755
Choline metabolism in cancer [PATH:ko05231]	XBB1006	0.324304	0.494081
Cholesterol metabolism [PATH:ko04979]	XBB1006	0.387557	0.359748
Chlorocyclohexane and chlorobenzene degradation [PATH:ko00361]	XBB1006	0.182649	0.169801
Chloroalkane and chloroalkene degradation [PATH:ko00625]	XBB1006	-0.531526	0.0258428
Chemokine signaling pathway [PATH:ko04062]	XBB1006	0.577087	0.28043
Chemical carcinogenesis [PATH:ko05204]	XBB1006	0.438206	0.0024055
Chagas disease [PATH:ko05142]	XBB1006	0.564309	0.188245
cGMP-PKG signaling pathway [PATH:ko04022]	XBB1006	0.576451	0.273423
Central carbon metabolism in cancer [PATH:ko05230]	XBB1006	-0.508803	0.0451064
Cellular senescence [PATH:ko04218]	XBB1006	0.560509	0.326273
Cell cycle [PATH:ko04110]	XBB1006	0.563673	0.307076
Cell cycle - yeast [PATH:ko04111]	XBB1006	0.5672	0.240801
Cell cycle - Caulobacter [PATH:ko04112]	XBB1006	-0.580671	0.0310074
Cell adhesion molecules [PATH:ko04514]	XBB1006	0.519617	0.384841
Cationic antimicrobial peptide (CAMP) resistance [PATH:ko01503]	XBB1006	-0.576046	0.0333771
Carotenoid biosynthesis [PATH:ko00906]	XBB1006	-0.194501	0.174612
Cardiac muscle contraction [PATH:ko04260]	XBB1006	0.410569	0.289603
Carbon fixation pathways in prokaryotes [PATH:ko00720]	XBB1006	-0.58096	0.0902746
Carbon fixation in photosynthetic organisms [PATH:ko00710]	XBB1006	-0.625134	0.021541
Carbohydrate digestion and absorption [PATH:ko04973]	XBB1006	0.117429	0.714695
Carbapenem biosynthesis [PATH:ko00332]	XBB1006	-0.627389	0.00219793
Caprolactam degradation [PATH:ko00930]	XBB1006	0.503252	0.351643
cAMP signaling pathway [PATH:ko04024]	XBB1006	0.584834	0.267925
Calcium signaling pathway [PATH:ko04020]	XBB1006	0.589807	0.265628
Caffeine metabolism [PATH:ko00232]	XBB1006	0.42803	0.224711
C5-Branched dibasic acid metabolism [PATH:ko00660]	XBB1006	-0.668729	0.00141301
Butanoate metabolism [PATH:ko00650]	XBB1006	-0.54361	0.425721
Breast cancer [PATH:ko05224]	XBB1006	0.571354	0.325288
Brassinosteroid biosynthesis [PATH:ko00905]	XBB1006	0.464293	0.858544
Bladder cancer [PATH:ko05219]	XBB1006	0.514411	0.244132
Bisphenol degradation [PATH:ko00363]	XBB1006	0.26217	0.0369947
Biotin metabolism [PATH:ko00780]	XBB1006	-0.538811	0.0934851
Biosynthesis of various secondary metabolites - part 3 [PATH:ko00997]	XBB1006	0.12801	0.778333
Biosynthesis of various secondary metabolites - part 2 [PATH:ko00998]	XBB1006	-0.551646	0.0672537
Biosynthesis of various secondary metabolites - part 1 [PATH:ko00999]	XBB1006	0.233803	0.62831
Biosynthesis of vancomycin group antibiotics [PATH:ko01055]	XBB1006	-0.534474	0.141657
Biosynthesis of unsaturated fatty acids [PATH:ko01040]	XBB1006	-0.269955	0.188905
Biosynthesis of type II polyketide products [PATH:ko01057]	XBB1006	0.406281	0.127287
Biosynthesis of type II polyketide backbone [PATH:ko01056]	XBB1006	0.441362	0.303889
Biosynthesis of siderophore group nonribosomal peptides [PATH:ko01053]	XBB1006	-0.303894	0.0912884
Biosynthesis of enediyne antibiotics [PATH:ko01059]	XBB1006	0.316276	0.235648
Biosynthesis of ansamycins [PATH:ko01051]	XBB1006	-0.471452	0.0959678
Biosynthesis of 12-, 14- and 16-membered macrolides [PATH:ko00522]	XBB1006	0.315554	0.865083
Biofilm formation - Vibrio cholerae [PATH:ko05111]	XBB1006	-0.634847	0.00274139
Biofilm formation - Pseudomonas aeruginosa [PATH:ko02025]	XBB1006	-0.612761	0.00146623
Biofilm formation - Escherichia coli [PATH:ko02026]	XBB1006	-0.635772	0.00184341
Bile secretion [PATH:ko04976]	XBB1006	0.563788	0.179744
Betalain biosynthesis [PATH:ko00965]	XBB1006	-0.687231	0.00228762
beta-Lactam resistance [PATH:ko01501]	XBB1006	-0.509439	0.264351
beta-Alanine metabolism [PATH:ko00410]	XBB1006	-0.644908	0.0031564
Benzoxazinoid biosynthesis [PATH:ko00402]	XBB1006	0.476614	0.983642
Benzoate degradation [PATH:ko00362]	XBB1006	-0.771646	0.000818334
Base excision repair [PATH:ko03410]	XBB1006	-0.735394	0.00393064
Basal transcription factors [PATH:ko03022]	XBB1006	0.360787	0.66966
Basal cell carcinoma [PATH:ko05217]	XBB1006	0.545081	0.26435
Bacterial secretion system [PATH:ko03070]	XBB1006	-0.512388	0.130252
Bacterial invasion of epithelial cells [PATH:ko05100]	XBB1006	0.479084	0.351321
Bacterial chemotaxis [PATH:ko02030]	XBB1006	-0.662195	0.00493284
B cell receptor signaling pathway [PATH:ko04662]	XBB1006	0.570892	0.319949
Axon regeneration [PATH:ko04361]	XBB1006	0.407505	0.333155
Axon guidance [PATH:ko04360]	XBB1006	0.55685	0.296739
Autophagy - yeast [PATH:ko04138]	XBB1006	0.513949	0.318079
Autophagy - other [PATH:ko04136]	XBB1006	0.597583	0.248294
Autophagy - animal [PATH:ko04140]	XBB1006	0.566795	0.32764
Autoimmune thyroid disease [PATH:ko05320]	XBB1006	0.493798	0.218443
Atrazine degradation [PATH:ko00791]	XBB1006	-0.563384	0.27058
Asthma [PATH:ko05310]	XBB1006	0.115887	0.713346
Ascorbate and aldarate metabolism [PATH:ko00053]	XBB1006	-0.532624	0.023627
Arrhythmogenic right ventricular cardiomyopathy [PATH:ko05412]	XBB1006	0.595165	0.334781
Arginine biosynthesis [PATH:ko00220]	XBB1006	-0.584083	0.0336701
Arginine and proline metabolism [PATH:ko00330]	XBB1006	-0.625076	0.0171412
Arachidonic acid metabolism [PATH:ko00590]	XBB1006	0.135295	0.679574
Arabinogalactan biosynthesis - Mycobacterium [PATH:ko00572]	XBB1006	-0.480067	0.0447346
Apoptosis [PATH:ko04210]	XBB1006	0.277644	0.659112
Apoptosis - multiple species [PATH:ko04215]	XBB1006	0.436992	0.382791
Apoptosis - fly [PATH:ko04214]	XBB1006	-0.129109	0.618967
Apelin signaling pathway [PATH:ko04371]	XBB1006	0.586222	0.268077
Antigen processing and presentation [PATH:ko04612]	XBB1006	0.485733	0.0924608
Antifolate resistance [PATH:ko01523]	XBB1006	-0.69573	0.00264977
Anthocyanin biosynthesis [PATH:ko00942]	XBB1006	0.233803	0.62831
Amyotrophic lateral sclerosis [PATH:ko05014]	XBB1006	0.551473	0.35653
AMPK signaling pathway [PATH:ko04152]	XBB1006	0.50597	0.346628
Amphetamine addiction [PATH:ko05031]	XBB1006	0.560146	0.297231
Amoebiasis [PATH:ko05146]	XBB1006	0.570437	0.205562
Aminobenzoate degradation [PATH:ko00627]	XBB1006	-0.595299	0.177218
Aminoacyl-tRNA biosynthesis [PATH:ko00970]	XBB1006	-0.363274	0.628666
Amino sugar and nucleotide sugar metabolism [PATH:ko00520]	XBB1006	-0.583331	0.0239149
Alzheimer disease [PATH:ko05010]	XBB1006	0.562169	0.335864
alpha-Linolenic acid metabolism [PATH:ko00592]	XBB1006	-0.219306	0.0708595
Allograft rejection [PATH:ko05330]	XBB1006	0.474479	0.382589
Aldosterone-regulated sodium reabsorption [PATH:ko04960]	XBB1006	0.551531	0.356612
Aldosterone synthesis and secretion [PATH:ko04925]	XBB1006	0.566332	0.274602
Alcoholism [PATH:ko05034]	XBB1006	0.580498	0.293478
Alanine, aspartate and glutamate metabolism [PATH:ko00250]	XBB1006	-0.609349	0.0189566
AGE-RAGE signaling pathway in diabetic complications [PATH:ko04933]	XBB1006	0.557197	0.327736
African trypanosomiasis [PATH:ko05143]	XBB1006	0.548871	0.16987
Aflatoxin biosynthesis [PATH:ko00254]	XBB1006	0.428746	0.932099
Adrenergic signaling in cardiomyocytes [PATH:ko04261]	XBB1006	0.576913	0.262718
Adipocytokine signaling pathway [PATH:ko04920]	XBB1006	0.254691	0.068682
Adherens junction [PATH:ko04520]	XBB1006	0.587429	0.350498
Acute myeloid leukemia [PATH:ko05221]	XBB1006	0.58058	0.373678
Acarbose and validamycin biosynthesis [PATH:ko00525]	XBB1006	-0.418606	0.925232
ABC transporters [PATH:ko02010]	XBB1006	-0.644445	0.0113036
Zeatin biosynthesis [PATH:ko00908]	Weimerbacter	-0.276827	0.777188
Yersinia infection [PATH:ko05135]	Weimerbacter	0.096901	0.296151
Xylene degradation [PATH:ko00622]	Weimerbacter	-0.405065	0.0040195
Wnt signaling pathway [PATH:ko04310]	Weimerbacter	0.0803654	0.330069
Vitamin digestion and absorption [PATH:ko04977]	Weimerbacter	0.114626	0.339795
Vitamin B6 metabolism [PATH:ko00750]	Weimerbacter	-0.161425	0.327647
Viral protein interaction with cytokine and cytokine receptor [PATH:ko04061]	Weimerbacter	0.173543	0.847491
Viral myocarditis [PATH:ko05416]	Weimerbacter	0.0558511	0.242585
Viral carcinogenesis [PATH:ko05203]	Weimerbacter	0.162003	0.337366
Vibrio cholerae infection [PATH:ko05110]	Weimerbacter	0.0336494	0.28267
VEGF signaling pathway [PATH:ko04370]	Weimerbacter	0.0955687	0.310327
Vasopressin-regulated water reabsorption [PATH:ko04962]	Weimerbacter	0.0654487	0.300053
Vascular smooth muscle contraction [PATH:ko04270]	Weimerbacter	0.104302	0.311747
Various types of N-glycan biosynthesis [PATH:ko00513]	Weimerbacter	-0.308279	0.638434
Vancomycin resistance [PATH:ko01502]	Weimerbacter	-0.245375	0.312035
Valine, leucine and isoleucine degradation [PATH:ko00280]	Weimerbacter	-0.442993	0.0946461
Valine, leucine and isoleucine biosynthesis [PATH:ko00290]	Weimerbacter	-0.0778215	0.0709552
Ubiquitin mediated proteolysis [PATH:ko04120]	Weimerbacter	0.0165356	0.248575
Ubiquinone and other terpenoid-quinone biosynthesis [PATH:ko00130]	Weimerbacter	-0.0222017	0.070491
Tyrosine metabolism [PATH:ko00350]	Weimerbacter	-0.181082	0.371174
Type II diabetes mellitus [PATH:ko04930]	Weimerbacter	0.00439408	0.902174
Type I polyketide structures [PATH:ko01052]	Weimerbacter	0.116906	0.325712
Type I diabetes mellitus [PATH:ko04940]	Weimerbacter	-0.0875347	0.843494
Two-component system [PATH:ko02020]	Weimerbacter	-0.195305	0.35785
Tuberculosis [PATH:ko05152]	Weimerbacter	0.142114	0.301548
Tryptophan metabolism [PATH:ko00380]	Weimerbacter	-0.549838	0.0666924
Tropane, piperidine and pyridine alkaloid biosynthesis [PATH:ko00960]	Weimerbacter	-0.0701896	0.0918571
Transcriptional misregulation in cancer [PATH:ko05202]	Weimerbacter	0.116736	0.223998
Toxoplasmosis [PATH:ko05145]	Weimerbacter	0.0884598	0.318828
Toluene degradation [PATH:ko00623]	Weimerbacter	-0.133326	0.0204895
Toll-like receptor signaling pathway [PATH:ko04620]	Weimerbacter	0.0728492	0.287219
Toll and Imd signaling pathway [PATH:ko04624]	Weimerbacter	0.0639454	0.225757
TNF signaling pathway [PATH:ko04668]	Weimerbacter	0.0935476	0.325196
Tight junction [PATH:ko04530]	Weimerbacter	0.0565449	0.292591
Thyroid hormone synthesis [PATH:ko04918]	Weimerbacter	0.0267114	0.186524
Thyroid hormone signaling pathway [PATH:ko04919]	Weimerbacter	0.048913	0.26149
Thyroid cancer [PATH:ko05216]	Weimerbacter	0.118005	0.28667
Thiamine metabolism [PATH:ko00730]	Weimerbacter	-0.224561	0.284258
Thermogenesis [PATH:ko04714]	Weimerbacter	-0.00474098	0.161633
Th17 cell differentiation [PATH:ko04659]	Weimerbacter	0.0412812	0.556696
Th1 and Th2 cell differentiation [PATH:ko04658]	Weimerbacter	0.0844337	0.313581
TGF-beta signaling pathway [PATH:ko04350]	Weimerbacter	0.13933	0.302239
Tetracycline biosynthesis [PATH:ko00253]	Weimerbacter	-0.390957	0.137095
Terpenoid backbone biosynthesis [PATH:ko00900]	Weimerbacter	-0.226526	0.337448
Taurine and hypotaurine metabolism [PATH:ko00430]	Weimerbacter	-0.147549	0.694248
Taste transduction [PATH:ko04742]	Weimerbacter	0.0999104	0.333351
T cell receptor signaling pathway [PATH:ko04660]	Weimerbacter	0.141866	0.375649
Systemic lupus erythematosus [PATH:ko05322]	Weimerbacter	0.0962072	0.229504
Synthesis and degradation of ketone bodies [PATH:ko00072]	Weimerbacter	-0.103839	0.658425
Synaptic vesicle cycle [PATH:ko04721]	Weimerbacter	0.0924759	0.289787
Sulfur relay system [PATH:ko04122]	Weimerbacter	-0.163969	0.100798
Sulfur metabolism [PATH:ko00920]	Weimerbacter	-0.191836	0.0210106
Styrene degradation [PATH:ko00643]	Weimerbacter	-0.365518	0.24715
Streptomycin biosynthesis [PATH:ko00521]	Weimerbacter	-0.164084	0.699207
Stilbenoid, diarylheptanoid and gingerol biosynthesis [PATH:ko00945]	Weimerbacter	0.0844126	0.141903
Steroid hormone biosynthesis [PATH:ko00140]	Weimerbacter	-0.105805	0.01432
Steroid degradation [PATH:ko00984]	Weimerbacter	-0.211957	0.000955036
Steroid biosynthesis [PATH:ko00100]	Weimerbacter	0.252428	0.950923
Staurosporine biosynthesis [PATH:ko00404]	Weimerbacter	0.188476	0.363703
Starch and sucrose metabolism [PATH:ko00500]	Weimerbacter	-0.106152	0.109493
Staphylococcus aureus infection [PATH:ko05150]	Weimerbacter	0.107077	0.497302
Spliceosome [PATH:ko03040]	Weimerbacter	0.0937789	0.285308
Spinocerebellar ataxia [PATH:ko05017]	Weimerbacter	0.190217	0.315338
Sphingolipid signaling pathway [PATH:ko04071]	Weimerbacter	0.0759713	0.298302
Sphingolipid metabolism [PATH:ko00600]	Weimerbacter	-0.00740056	0.664018
SNARE interactions in vesicular transport [PATH:ko04130]	Weimerbacter	0.00555942	0.216514
Small cell lung cancer [PATH:ko05222]	Weimerbacter	0.0484505	0.338306
Signaling pathways regulating pluripotency of stem cells [PATH:ko04550]	Weimerbacter	0.17056	0.315147
Shigellosis [PATH:ko05131]	Weimerbacter	0.0987512	0.248431
Sesquiterpenoid and triterpenoid biosynthesis [PATH:ko00909]	Weimerbacter	-0.231152	0.0805201
Serotonergic synapse [PATH:ko04726]	Weimerbacter	0.151133	0.330025
Selenocompound metabolism [PATH:ko00450]	Weimerbacter	-0.211147	0.216704
Secondary bile acid biosynthesis [PATH:ko00121]	Weimerbacter	-0.225833	0.26959
Salmonella infection [PATH:ko05132]	Weimerbacter	-0.0892692	0.176769
Salivary secretion [PATH:ko04970]	Weimerbacter	0.155643	0.381397
RNA transport [PATH:ko03013]	Weimerbacter	-0.107424	0.199533
RNA polymerase [PATH:ko03020]	Weimerbacter	-0.391998	0.095611
RNA degradation [PATH:ko03018]	Weimerbacter	-0.227451	0.429036
RIG-I-like receptor signaling pathway [PATH:ko04622]	Weimerbacter	0.0783996	0.32355
Ribosome biogenesis in eukaryotes [PATH:ko03008]	Weimerbacter	0.0941258	0.314669
Ribosome [PATH:ko03010]	Weimerbacter	-0.425069	0.9916
Riboflavin metabolism [PATH:ko00740]	Weimerbacter	-0.1287	0.957114
Rheumatoid arthritis [PATH:ko05323]	Weimerbacter	0.109968	0.227047
Retrograde endocannabinoid signaling [PATH:ko04723]	Weimerbacter	0.0447502	0.317856
Retinol metabolism [PATH:ko00830]	Weimerbacter	-0.463922	0.92185
Renin-angiotensin system [PATH:ko04614]	Weimerbacter	0.174954	0.0544678
Renin secretion [PATH:ko04924]	Weimerbacter	0.120259	0.308508
Renal cell carcinoma [PATH:ko05211]	Weimerbacter	-0.0407031	0.103293
Relaxin signaling pathway [PATH:ko04926]	Weimerbacter	0.0603608	0.299588
Regulation of lipolysis in adipocytes [PATH:ko04923]	Weimerbacter	0.0915819	0.334661
Regulation of actin cytoskeleton [PATH:ko04810]	Weimerbacter	0.103261	0.273891
Ras signaling pathway [PATH:ko04014]	Weimerbacter	0.0449815	0.297686
Rap1 signaling pathway [PATH:ko04015]	Weimerbacter	0.0956896	0.291002
Quorum sensing [PATH:ko02024]	Weimerbacter	-0.411425	0.823463
Pyruvate metabolism [PATH:ko00620]	Weimerbacter	-0.362512	0.792823
Pyrimidine metabolism [PATH:ko00240]	Weimerbacter	-0.328053	0.980001
Purine metabolism [PATH:ko00230]	Weimerbacter	-0.308048	0.808348
Proximal tubule bicarbonate reclamation [PATH:ko04964]	Weimerbacter	-0.245375	0.0295934
Proteoglycans in cancer [PATH:ko05205]	Weimerbacter	0.13691	0.334382
Protein processing in endoplasmic reticulum [PATH:ko04141]	Weimerbacter	0.198196	0.131185
Protein export [PATH:ko03060]	Weimerbacter	-0.289894	0.950092
Protein digestion and absorption [PATH:ko04974]	Weimerbacter	-0.119565	0.59718
Proteasome [PATH:ko03050]	Weimerbacter	0.0157262	0.18257
Prostate cancer [PATH:ko05215]	Weimerbacter	0.142114	0.414219
Propanoate metabolism [PATH:ko00640]	Weimerbacter	-0.390957	0.681111
Prolactin signaling pathway [PATH:ko04917]	Weimerbacter	0.136216	0.465208
Progesterone-mediated oocyte maturation [PATH:ko04914]	Weimerbacter	0.161772	0.372538
Prodigiosin biosynthesis [PATH:ko00333]	Weimerbacter	-0.229302	0.30676
Prion disease [PATH:ko05020]	Weimerbacter	0.0320305	0.225002
Primary immunodeficiency [PATH:ko05340]	Weimerbacter	-0.295444	0.839265
Primary bile acid biosynthesis [PATH:ko00120]	Weimerbacter	0.0191952	0.523492
PPAR signaling pathway [PATH:ko03320]	Weimerbacter	-0.266073	0.0467003
Porphyrin and chlorophyll metabolism [PATH:ko00860]	Weimerbacter	-0.444033	0.016949
Polyketide sugar unit biosynthesis [PATH:ko00523]	Weimerbacter	-0.175648	0.682859
Polycyclic aromatic hydrocarbon degradation [PATH:ko00624]	Weimerbacter	-0.249537	0.00839093
Platinum drug resistance [PATH:ko01524]	Weimerbacter	-0.319727	0.0732488
Platelet activation [PATH:ko04611]	Weimerbacter	0.0766651	0.300238
Plant-pathogen interaction [PATH:ko04626]	Weimerbacter	-0.0684551	0.290135
Plant hormone signal transduction [PATH:ko04075]	Weimerbacter	0.103264	0.292943
PI3K-Akt signaling pathway [PATH:ko04151]	Weimerbacter	0.131129	0.325862
Phototransduction [PATH:ko04744]	Weimerbacter	0.146918	0.304276
Phototransduction - fly [PATH:ko04745]	Weimerbacter	0.0773589	0.30815
Photosynthesis [PATH:ko00195]	Weimerbacter	-0.101989	0.0128857
Photosynthesis - antenna proteins [PATH:ko00196]	Weimerbacter	0.298104	0.504038
Phosphotransferase system (PTS) [PATH:ko02060]	Weimerbacter	-0.280759	0.893951
Phosphonate and phosphinate metabolism [PATH:ko00440]	Weimerbacter	-0.543594	0.000436933
Phospholipase D signaling pathway [PATH:ko04072]	Weimerbacter	-0.0349214	0.248247
Phosphatidylinositol signaling system [PATH:ko04070]	Weimerbacter	-0.126156	0.159165
Phenylpropanoid biosynthesis [PATH:ko00940]	Weimerbacter	0.0738899	0.717255
Phenylalanine, tyrosine and tryptophan biosynthesis [PATH:ko00400]	Weimerbacter	-0.0728492	0.0397247
Phenylalanine metabolism [PATH:ko00360]	Weimerbacter	-0.129972	0.748137
Phenazine biosynthesis [PATH:ko00405]	Weimerbacter	0.0555042	0.00227678
Phagosome [PATH:ko04145]	Weimerbacter	0.0161887	0.229572
Pertussis [PATH:ko05133]	Weimerbacter	-0.0979417	0.116293
Peroxisome [PATH:ko04146]	Weimerbacter	-0.349214	0.0687199
Peptidoglycan biosynthesis [PATH:ko00550]	Weimerbacter	-0.266073	0.731173
Pentose phosphate pathway [PATH:ko00030]	Weimerbacter	-0.410731	0.618424
Pentose and glucuronate interconversions [PATH:ko00040]	Weimerbacter	-0.123844	0.79623
Penicillin and cephalosporin biosynthesis [PATH:ko00311]	Weimerbacter	-0.056198	0.320618
PD-L1 expression and PD-1 checkpoint pathway in cancer [PATH:ko05235]	Weimerbacter	0.0867956	0.346559
Pathways of neurodegeneration - multiple diseases [PATH:ko05022]	Weimerbacter	0.047988	0.229792
Pathways in cancer [PATH:ko05200]	Weimerbacter	0.0594357	0.241942
Pathogenic Escherichia coli infection [PATH:ko05130]	Weimerbacter	0.0256707	0.219088
Parkinson disease [PATH:ko05012]	Weimerbacter	-0.117137	0.139853
Parathyroid hormone synthesis, secretion and action [PATH:ko04928]	Weimerbacter	-0.031568	0.20746
Pantothenate and CoA biosynthesis [PATH:ko00770]	Weimerbacter	-0.0948196	0.275901
Pancreatic secretion [PATH:ko04972]	Weimerbacter	0.147433	0.413304
Pancreatic cancer [PATH:ko05212]	Weimerbacter	0.0742439	0.305628
p53 signaling pathway [PATH:ko04115]	Weimerbacter	0.080481	0.365412
Oxytocin signaling pathway [PATH:ko04921]	Weimerbacter	0.0534228	0.28943
Oxidative phosphorylation [PATH:ko00190]	Weimerbacter	-0.243409	0.408176
Ovarian steroidogenesis [PATH:ko04913]	Weimerbacter	0.110546	0.329157
Other types of O-glycan biosynthesis [PATH:ko00514]	Weimerbacter	-0.115634	0.0289593
Other glycan degradation [PATH:ko00511]	Weimerbacter	-0.166512	0.6732
Osteoclast differentiation [PATH:ko04380]	Weimerbacter	0.129394	0.333809
Oocyte meiosis [PATH:ko04114]	Weimerbacter	0.0580481	0.296286
One carbon pool by folate [PATH:ko00670]	Weimerbacter	-0.23358	0.413224
Olfactory transduction [PATH:ko04740]	Weimerbacter	0.0941258	0.321576
O-Antigen nucleotide sugar biosynthesis [PATH:ko00541]	Weimerbacter	-0.200624	0.611009
Nucleotide excision repair [PATH:ko03420]	Weimerbacter	-0.364362	0.893405
Novobiocin biosynthesis [PATH:ko00401]	Weimerbacter	-0.116674	0.147832
Notch signaling pathway [PATH:ko04330]	Weimerbacter	0.0605517	0.249624
Non-small cell lung cancer [PATH:ko05223]	Weimerbacter	0.094454	0.353116
Nonribosomal peptide structures [PATH:ko01054]	Weimerbacter	-0.44623	0.011679
Non-homologous end-joining [PATH:ko03450]	Weimerbacter	0.00497225	0.131415
Non-alcoholic fatty liver disease [PATH:ko04932]	Weimerbacter	-0.0150324	0.247208
NOD-like receptor signaling pathway [PATH:ko04621]	Weimerbacter	-0.263876	0.206711
Nitrotoluene degradation [PATH:ko00633]	Weimerbacter	-0.558511	0.000992948
Nitrogen metabolism [PATH:ko00910]	Weimerbacter	-0.105111	0.0195452
Nicotine addiction [PATH:ko05033]	Weimerbacter	0.285399	0.580734
Nicotinate and nicotinamide metabolism [PATH:ko00760]	Weimerbacter	-0.231267	0.438218
N-Glycan biosynthesis [PATH:ko00510]	Weimerbacter	0.116212	0.006506
NF-kappa B signaling pathway [PATH:ko04064]	Weimerbacter	0.111818	0.365465
Neurotrophin signaling pathway [PATH:ko04722]	Weimerbacter	0.106961	0.294361
Neuroactive ligand-receptor interaction [PATH:ko04080]	Weimerbacter	-0.282146	0.0149474
Neomycin, kanamycin and gentamicin biosynthesis [PATH:ko00524]	Weimerbacter	-0.218201	0.19341
Necroptosis [PATH:ko04217]	Weimerbacter	-0.0217391	0.98603
Natural killer cell mediated cytotoxicity [PATH:ko04650]	Weimerbacter	0.07262	0.334708
Naphthalene degradation [PATH:ko00626]	Weimerbacter	-0.36043	0.786771
Mucin type O-glycan biosynthesis [PATH:ko00512]	Weimerbacter	-0.0538874	0.616574
mTOR signaling pathway [PATH:ko04150]	Weimerbacter	0.0334181	0.323288
mRNA surveillance pathway [PATH:ko03015]	Weimerbacter	0.00936633	0.19103
Morphine addiction [PATH:ko05032]	Weimerbacter	0.0518039	0.334262
Monoterpenoid biosynthesis [PATH:ko00902]	Weimerbacter	0.0910489	0.403039
Monobactam biosynthesis [PATH:ko00261]	Weimerbacter	-0.254278	0.273682
Mitophagy - yeast [PATH:ko04139]	Weimerbacter	0.0453743	0.343918
Mitophagy - animal [PATH:ko04137]	Weimerbacter	0.0124884	0.247377
Mismatch repair [PATH:ko03430]	Weimerbacter	-0.311286	0.844959
Mineral absorption [PATH:ko04978]	Weimerbacter	-0.222248	0.0132881
MicroRNAs in cancer [PATH:ko05206]	Weimerbacter	-0.236355	0.0370354
Methane metabolism [PATH:ko00680]	Weimerbacter	-0.422641	0.330218
Metabolism of xenobiotics by cytochrome P450 [PATH:ko00980]	Weimerbacter	-0.466466	0.186451
Melanoma [PATH:ko05218]	Weimerbacter	0.116886	0.342239
Melanogenesis [PATH:ko04916]	Weimerbacter	0.120953	0.318415
Meiosis - yeast [PATH:ko04113]	Weimerbacter	0.0483349	0.254923
Measles [PATH:ko05162]	Weimerbacter	0.120837	0.2996
Maturity onset diabetes of the young [PATH:ko04950]	Weimerbacter	0.113723	0.220027
MAPK signaling pathway [PATH:ko04010]	Weimerbacter	0.106036	0.312756
MAPK signaling pathway - yeast [PATH:ko04011]	Weimerbacter	0.0544635	0.282458
MAPK signaling pathway - plant [PATH:ko04016]	Weimerbacter	-0.163853	0.107506
MAPK signaling pathway - fly [PATH:ko04013]	Weimerbacter	-0.015148	0.106911
Mannose type O-glycan biosynthesis [PATH:ko00515]	Weimerbacter	-0.274977	0.0954655
Malaria [PATH:ko05144]	Weimerbacter	0.0641616	0.210021
Lysosome [PATH:ko04142]	Weimerbacter	-0.286193	0.0382725
Lysine degradation [PATH:ko00310]	Weimerbacter	-0.549491	0.0412965
Lysine biosynthesis [PATH:ko00300]	Weimerbacter	-0.27093	0.482773
Long-term potentiation [PATH:ko04720]	Weimerbacter	0.0705365	0.310961
Long-term depression [PATH:ko04730]	Weimerbacter	0.0948802	0.310419
Longevity regulating pathway [PATH:ko04211]	Weimerbacter	-0.00242831	0.161048
Longevity regulating pathway - worm [PATH:ko04212]	Weimerbacter	-0.307007	0.0210538
Longevity regulating pathway - multiple species [PATH:ko04213]	Weimerbacter	-0.0949352	0.062868
Lipopolysaccharide biosynthesis [PATH:ko00540]	Weimerbacter	-0.202937	0.942193
Lipoic acid metabolism [PATH:ko00785]	Weimerbacter	-0.246762	0.506899
Lipoarabinomannan (LAM) biosynthesis [PATH:ko00571]	Weimerbacter	0.0530759	0.088395
Linoleic acid metabolism [PATH:ko00591]	Weimerbacter	-0.233696	0.193322
Limonene and pinene degradation [PATH:ko00903]	Weimerbacter	-0.479995	0.0247875
Leukocyte transendothelial migration [PATH:ko04670]	Weimerbacter	0.102092	0.32251
Leishmaniasis [PATH:ko05140]	Weimerbacter	0.0382747	0.21452
Legionellosis [PATH:ko05134]	Weimerbacter	-0.0437095	0.199806
Kaposi sarcoma-associated herpesvirus infection [PATH:ko05167]	Weimerbacter	0.0137604	0.250719
JAK-STAT signaling pathway [PATH:ko04630]	Weimerbacter	0.119218	0.271684
Isoquinoline alkaloid biosynthesis [PATH:ko00950]	Weimerbacter	-0.187558	0.123022
Isoflavonoid biosynthesis [PATH:ko00943]	Weimerbacter	0.0114674	0.502079
Intestinal immune network for IgA production [PATH:ko04672]	Weimerbacter	0.188778	0.0122947
Insulin signaling pathway [PATH:ko04910]	Weimerbacter	0.242715	0.480384
Insulin secretion [PATH:ko04911]	Weimerbacter	0.128469	0.326434
Insulin resistance [PATH:ko04931]	Weimerbacter	0.158187	0.988311
Insect hormone biosynthesis [PATH:ko00981]	Weimerbacter	-0.379394	0.172928
Inositol phosphate metabolism [PATH:ko00562]	Weimerbacter	-0.280759	0.117003
Influenza A [PATH:ko05164]	Weimerbacter	0.038506	0.288638
Inflammatory mediator regulation of TRP channels [PATH:ko04750]	Weimerbacter	0.0630204	0.309432
Inflammatory bowel disease [PATH:ko05321]	Weimerbacter	0.00698051	0.236157
Indole alkaloid biosynthesis [PATH:ko00901]	Weimerbacter	0.106717	0.417164
IL-17 signaling pathway [PATH:ko04657]	Weimerbacter	0.0691489	0.363563
Hypertrophic cardiomyopathy [PATH:ko05410]	Weimerbacter	0.0689177	0.262593
Huntington disease [PATH:ko05016]	Weimerbacter	-0.00485661	0.111418
Human T-cell leukemia virus 1 infection [PATH:ko05166]	Weimerbacter	0.0845282	0.288207
Human papillomavirus infection [PATH:ko05165]	Weimerbacter	0.215657	0.356018
Human immunodeficiency virus 1 infection [PATH:ko05170]	Weimerbacter	0.0457909	0.318397
Human cytomegalovirus infection [PATH:ko05163]	Weimerbacter	0.0595513	0.320441
Homologous recombination [PATH:ko03440]	Weimerbacter	-0.283418	0.944268
Histidine metabolism [PATH:ko00340]	Weimerbacter	-0.303654	0.462122
Hippo signaling pathway [PATH:ko04390]	Weimerbacter	0.0629047	0.27197
Hippo signaling pathway - multiple species [PATH:ko04392]	Weimerbacter	0.0755155	0.349387
Hippo signaling pathway - fly [PATH:ko04391]	Weimerbacter	0.063136	0.285507
HIF-1 signaling pathway [PATH:ko04066]	Weimerbacter	-0.329672	0.321575
Herpes simplex virus 1 infection [PATH:ko05168]	Weimerbacter	0.023358	0.247134
Hepatocellular carcinoma [PATH:ko05225]	Weimerbacter	0.0626735	0.230789
Hepatitis C [PATH:ko05160]	Weimerbacter	0.0690333	0.274784
Hepatitis B [PATH:ko05161]	Weimerbacter	0.0368871	0.279197
Hematopoietic cell lineage [PATH:ko04640]	Weimerbacter	0.0929695	0.188816
Hedgehog signaling pathway [PATH:ko04340]	Weimerbacter	0.149052	0.347903
Hedgehog signaling pathway - fly [PATH:ko04341]	Weimerbacter	0.195883	0.347133
Growth hormone synthesis, secretion and action [PATH:ko04935]	Weimerbacter	0.104533	0.333521
Graft-versus-host disease [PATH:ko05332]	Weimerbacter	0.2853	0.951882
GnRH signaling pathway [PATH:ko04912]	Weimerbacter	0.0844126	0.308631
GnRH secretion [PATH:ko04929]	Weimerbacter	0.0999808	0.348782
Glyoxylate and dicarboxylate metabolism [PATH:ko00630]	Weimerbacter	-0.331753	0.846573
Glycosylphosphatidylinositol (GPI)-anchor biosynthesis [PATH:ko00563]	Weimerbacter	-0.106152	0.0670449
Glycosphingolipid biosynthesis - lacto and neolacto series [PATH:ko00601]	Weimerbacter	0.15511	0.0114989
Glycosphingolipid biosynthesis - globo and isoglobo series [PATH:ko00603]	Weimerbacter	-0.290472	0.839867
Glycosphingolipid biosynthesis - ganglio series [PATH:ko00604]	Weimerbacter	-0.324121	0.909276
Glycosaminoglycan degradation [PATH:ko00531]	Weimerbacter	-0.311748	0.447357
Glycosaminoglycan biosynthesis - keratan sulfate [PATH:ko00533]	Weimerbacter	-0.0151869	0.531095
Glycosaminoglycan biosynthesis - heparan sulfate / heparin [PATH:ko00534]	Weimerbacter	-0.109505	0.337253
Glycosaminoglycan biosynthesis - chondroitin sulfate / dermatan sulfate [PATH:ko00532]	Weimerbacter	0.0105227	0.362358
Glycolysis / Gluconeogenesis [PATH:ko00010]	Weimerbacter	-0.3787	0.633143
Glycine, serine and threonine metabolism [PATH:ko00260]	Weimerbacter	-0.338113	0.832818
Glycerophospholipid metabolism [PATH:ko00564]	Weimerbacter	-0.38772	0.541342
Glycerolipid metabolism [PATH:ko00561]	Weimerbacter	-0.38876	0.63609
Glutathione metabolism [PATH:ko00480]	Weimerbacter	-0.315217	0.417273
Glutamatergic synapse [PATH:ko04724]	Weimerbacter	-0.080481	0.117954
Glucosinolate biosynthesis [PATH:ko00966]	Weimerbacter	-0.196924	0.58205
Glucagon signaling pathway [PATH:ko04922]	Weimerbacter	0.167322	0.829558
Glioma [PATH:ko05214]	Weimerbacter	0.0504163	0.3298
Geraniol degradation [PATH:ko00281]	Weimerbacter	-0.465657	0.00461845
Gastric cancer [PATH:ko05226]	Weimerbacter	0.103492	0.291762
Gastric acid secretion [PATH:ko04971]	Weimerbacter	0.143733	0.316918
Gap junction [PATH:ko04540]	Weimerbacter	0.0668363	0.274522
Galactose metabolism [PATH:ko00052]	Weimerbacter	-0.223173	0.961257
GABAergic synapse [PATH:ko04727]	Weimerbacter	-0.103955	0.0970255
Furfural degradation [PATH:ko00365]	Weimerbacter	-0.00297334	0.210287
Fructose and mannose metabolism [PATH:ko00051]	Weimerbacter	-0.257863	0.630088
FoxO signaling pathway [PATH:ko04068]	Weimerbacter	-0.0105227	0.189852
Folate biosynthesis [PATH:ko00790]	Weimerbacter	-0.229995	0.792613
Focal adhesion [PATH:ko04510]	Weimerbacter	0.0859158	0.288914
Fluorobenzoate degradation [PATH:ko00364]	Weimerbacter	0.0319149	0.102696
Fluid shear stress and atherosclerosis [PATH:ko05418]	Weimerbacter	-0.223751	0.155909
Flavonoid biosynthesis [PATH:ko00941]	Weimerbacter	0.0891536	0.141166
Flavone and flavonol biosynthesis [PATH:ko00944]	Weimerbacter	0.365287	0.995549
Flagellar assembly [PATH:ko02040]	Weimerbacter	0.0136448	0.00125485
Ferroptosis [PATH:ko04216]	Weimerbacter	-0.179926	0.185416
Fc gamma R-mediated phagocytosis [PATH:ko04666]	Weimerbacter	0.0842057	0.294032
Fc epsilon RI signaling pathway [PATH:ko04664]	Weimerbacter	0.105326	0.333468
Fatty acid elongation [PATH:ko00062]	Weimerbacter	0.179573	0.365955
Fatty acid degradation [PATH:ko00071]	Weimerbacter	-0.412581	0.354243
Fatty acid biosynthesis [PATH:ko00061]	Weimerbacter	-0.166397	0.259962
Fat digestion and absorption [PATH:ko04975]	Weimerbacter	-0.0243987	0.0246178
Fanconi anemia pathway [PATH:ko03460]	Weimerbacter	0.0298335	0.22359
Ethylbenzene degradation [PATH:ko00642]	Weimerbacter	-0.153464	0.0965525
Ether lipid metabolism [PATH:ko00565]	Weimerbacter	0.0316836	0.367253
Estrogen signaling pathway [PATH:ko04915]	Weimerbacter	0.17426	0.32839
ErbB signaling pathway [PATH:ko04012]	Weimerbacter	0.0925069	0.321001
Epstein-Barr virus infection [PATH:ko05169]	Weimerbacter	0.0834875	0.305373
Epithelial cell signaling in Helicobacter pylori infection [PATH:ko05120]	Weimerbacter	-0.151133	0.315962
Endometrial cancer [PATH:ko05213]	Weimerbacter	0.158973	0.335731
Endocytosis [PATH:ko04144]	Weimerbacter	0.0346901	0.286674
Endocrine resistance [PATH:ko01522]	Weimerbacter	0.113205	0.318931
Endocrine and other factor-regulated calcium reabsorption [PATH:ko04961]	Weimerbacter	0.104533	0.329867
EGFR tyrosine kinase inhibitor resistance [PATH:ko01521]	Weimerbacter	0.0460222	0.303077
ECM-receptor interaction [PATH:ko04512]	Weimerbacter	-0.161425	0.0936325
Drug metabolism - other enzymes [PATH:ko00983]	Weimerbacter	-0.376041	0.792326
Drug metabolism - cytochrome P450 [PATH:ko00982]	Weimerbacter	-0.513182	0.108113
Dorso-ventral axis formation [PATH:ko04320]	Weimerbacter	0.117211	0.298323
Dopaminergic synapse [PATH:ko04728]	Weimerbacter	0.0741212	0.300791
DNA replication [PATH:ko03030]	Weimerbacter	-0.297525	0.758382
Diterpenoid biosynthesis [PATH:ko00904]	Weimerbacter	-0.153993	0.327526
Dioxin degradation [PATH:ko00621]	Weimerbacter	-0.399746	0.00688859
Dilated cardiomyopathy [PATH:ko05414]	Weimerbacter	0.0958603	0.304028
D-Glutamine and D-glutamate metabolism [PATH:ko00471]	Weimerbacter	-0.291166	0.80536
D-Arginine and D-ornithine metabolism [PATH:ko00472]	Weimerbacter	-0.431776	0.853017
D-Alanine metabolism [PATH:ko00473]	Weimerbacter	-0.276827	0.959233
Cytosolic DNA-sensing pathway [PATH:ko04623]	Weimerbacter	-0.0287961	0.184256
Cytokine-cytokine receptor interaction [PATH:ko04060]	Weimerbacter	0.180681	0.785099
Cysteine and methionine metabolism [PATH:ko00270]	Weimerbacter	-0.252775	0.53149
Cyanoamino acid metabolism [PATH:ko00460]	Weimerbacter	-0.240749	0.329862
Cushing syndrome [PATH:ko04934]	Weimerbacter	0.0386216	0.250485
C-type lectin receptor signaling pathway [PATH:ko04625]	Weimerbacter	0.12787	0.341436
Cortisol synthesis and secretion [PATH:ko04927]	Weimerbacter	0.0837188	0.331882
Coronavirus disease - COVID-19 [PATH:ko05171]	Weimerbacter	0.00820999	0.193007
Complement and coagulation cascades [PATH:ko04610]	Weimerbacter	-0.18943	0.0790526
Colorectal cancer [PATH:ko05210]	Weimerbacter	0.0832562	0.269165
Collecting duct acid secretion [PATH:ko04966]	Weimerbacter	0.123347	0.272093
Cocaine addiction [PATH:ko05030]	Weimerbacter	0.0875347	0.320773
Citrate cycle (TCA cycle) [PATH:ko00020]	Weimerbacter	-0.384135	0.724883
Circadian rhythm [PATH:ko04710]	Weimerbacter	0.0832827	0.33504
Circadian rhythm - plant [PATH:ko04712]	Weimerbacter	0.136478	0.390871
Circadian rhythm - fly [PATH:ko04711]	Weimerbacter	0.20234	0.336921
Circadian entrainment [PATH:ko04713]	Weimerbacter	0.0854533	0.311536
Chronic myeloid leukemia [PATH:ko05220]	Weimerbacter	0.0870525	0.340535
Cholinergic synapse [PATH:ko04725]	Weimerbacter	0.0792091	0.33052
Choline metabolism in cancer [PATH:ko05231]	Weimerbacter	-0.0992137	0.143248
Cholesterol metabolism [PATH:ko04979]	Weimerbacter	-0.0911193	0.0393256
Chlorocyclohexane and chlorobenzene degradation [PATH:ko00361]	Weimerbacter	-0.342391	0.0111404
Chloroalkane and chloroalkene degradation [PATH:ko00625]	Weimerbacter	-0.491559	0.343289
Chemokine signaling pathway [PATH:ko04062]	Weimerbacter	0.135985	0.339747
Chemical carcinogenesis [PATH:ko05204]	Weimerbacter	-0.281915	0.0179192
Chagas disease [PATH:ko05142]	Weimerbacter	0.0305273	0.220238
cGMP-PKG signaling pathway [PATH:ko04022]	Weimerbacter	0.067877	0.296759
Central carbon metabolism in cancer [PATH:ko05230]	Weimerbacter	-0.223751	0.68109
Cellular senescence [PATH:ko04218]	Weimerbacter	0.0422653	0.31635
Cell cycle [PATH:ko04110]	Weimerbacter	0.093432	0.293949
Cell cycle - yeast [PATH:ko04111]	Weimerbacter	0.108349	0.307265
Cell cycle - Caulobacter [PATH:ko04112]	Weimerbacter	-0.174838	0.282344
Cell adhesion molecules [PATH:ko04514]	Weimerbacter	0.0992252	0.266334
Cationic antimicrobial peptide (CAMP) resistance [PATH:ko01503]	Weimerbacter	-0.253469	0.863289
Carotenoid biosynthesis [PATH:ko00906]	Weimerbacter	-0.3321	0.0514438
Cardiac muscle contraction [PATH:ko04260]	Weimerbacter	-0.178076	0.0421724
Carbon fixation pathways in prokaryotes [PATH:ko00720]	Weimerbacter	-0.38587	0.572073
Carbon fixation in photosynthetic organisms [PATH:ko00710]	Weimerbacter	-0.355574	0.770021
Carbohydrate digestion and absorption [PATH:ko04973]	Weimerbacter	0.0483349	0.81169
Carbapenem biosynthesis [PATH:ko00332]	Weimerbacter	0.096901	0.00122669
Caprolactam degradation [PATH:ko00930]	Weimerbacter	0.00185014	0.0180536
cAMP signaling pathway [PATH:ko04024]	Weimerbacter	0.0683395	0.297368
Calcium signaling pathway [PATH:ko04020]	Weimerbacter	0.0874191	0.321383
Caffeine metabolism [PATH:ko00232]	Weimerbacter	-0.0235893	0.065027
C5-Branched dibasic acid metabolism [PATH:ko00660]	Weimerbacter	-0.0500694	0.0553553
Butanoate metabolism [PATH:ko00650]	Weimerbacter	-0.30296	0.445064
Breast cancer [PATH:ko05224]	Weimerbacter	0.133885	0.334912
Brassinosteroid biosynthesis [PATH:ko00905]	Weimerbacter	0.13056	0.333114
Bladder cancer [PATH:ko05219]	Weimerbacter	0.134944	0.190653
Bisphenol degradation [PATH:ko00363]	Weimerbacter	0.017382	0.0248182
Biotin metabolism [PATH:ko00780]	Weimerbacter	-0.16339	0.41473
Biosynthesis of various secondary metabolites - part 3 [PATH:ko00997]	Weimerbacter	-0.445768	0.00369101
Biosynthesis of various secondary metabolites - part 2 [PATH:ko00998]	Weimerbacter	-0.18062	0.348688
Biosynthesis of various secondary metabolites - part 1 [PATH:ko00999]	Weimerbacter	-0.01768	0.452858
Biosynthesis of vancomycin group antibiotics [PATH:ko01055]	Weimerbacter	-0.17241	0.250054
Biosynthesis of unsaturated fatty acids [PATH:ko01040]	Weimerbacter	-0.303191	0.146899
Biosynthesis of type II polyketide products [PATH:ko01057]	Weimerbacter	-0.0024439	0.412076
Biosynthesis of type II polyketide backbone [PATH:ko01056]	Weimerbacter	-0.0249605	0.148074
Biosynthesis of siderophore group nonribosomal peptides [PATH:ko01053]	Weimerbacter	0.303885	0.00175396
Biosynthesis of enediyne antibiotics [PATH:ko01059]	Weimerbacter	-0.326096	0.0304978
Biosynthesis of ansamycins [PATH:ko01051]	Weimerbacter	-0.28735	0.47045
Biosynthesis of 12-, 14- and 16-membered macrolides [PATH:ko00522]	Weimerbacter	0.143938	0.407056
Biofilm formation - Vibrio cholerae [PATH:ko05111]	Weimerbacter	-0.175416	0.51721
Biofilm formation - Pseudomonas aeruginosa [PATH:ko02025]	Weimerbacter	-0.0553885	0.0206843
Biofilm formation - Escherichia coli [PATH:ko02026]	Weimerbacter	-0.100601	0.00908341
Bile secretion [PATH:ko04976]	Weimerbacter	0.0892692	0.241698
Betalain biosynthesis [PATH:ko00965]	Weimerbacter	-0.0475254	0.0102995
beta-Lactam resistance [PATH:ko01501]	Weimerbacter	-0.367484	0.281303
beta-Alanine metabolism [PATH:ko00410]	Weimerbacter	-0.207216	0.588684
Benzoxazinoid biosynthesis [PATH:ko00402]	Weimerbacter	0.135639	0.34847
Benzoate degradation [PATH:ko00362]	Weimerbacter	-0.291859	0.794047
Base excision repair [PATH:ko03410]	Weimerbacter	-0.356499	0.975068
Basal transcription factors [PATH:ko03022]	Weimerbacter	0.166975	0.671676
Basal cell carcinoma [PATH:ko05217]	Weimerbacter	0.192989	0.326367
Bacterial secretion system [PATH:ko03070]	Weimerbacter	-0.248728	0.952477
Bacterial invasion of epithelial cells [PATH:ko05100]	Weimerbacter	0.165009	0.430143
Bacterial chemotaxis [PATH:ko02030]	Weimerbacter	0.00196577	0.00124361
B cell receptor signaling pathway [PATH:ko04662]	Weimerbacter	0.129721	0.337805
Axon regeneration [PATH:ko04361]	Weimerbacter	0.045444	0.303626
Axon guidance [PATH:ko04360]	Weimerbacter	0.111818	0.31707
Autophagy - yeast [PATH:ko04138]	Weimerbacter	0.115749	0.305418
Autophagy - other [PATH:ko04136]	Weimerbacter	0.124226	0.323042
Autophagy - animal [PATH:ko04140]	Weimerbacter	0.114477	0.322201
Autoimmune thyroid disease [PATH:ko05320]	Weimerbacter	0.0573735	0.815909
Atrazine degradation [PATH:ko00791]	Weimerbacter	-0.30296	0.190611
Asthma [PATH:ko05310]	Weimerbacter	-0.0559438	0.327993
Ascorbate and aldarate metabolism [PATH:ko00053]	Weimerbacter	-0.308279	0.236486
Arrhythmogenic right ventricular cardiomyopathy [PATH:ko05412]	Weimerbacter	0.0722725	0.280106
Arginine biosynthesis [PATH:ko00220]	Weimerbacter	-0.231961	0.369669
Arginine and proline metabolism [PATH:ko00330]	Weimerbacter	-0.154487	0.0298328
Arachidonic acid metabolism [PATH:ko00590]	Weimerbacter	-0.206522	0.178978
Arabinogalactan biosynthesis - Mycobacterium [PATH:ko00572]	Weimerbacter	-0.34586	0.123892
Apoptosis [PATH:ko04210]	Weimerbacter	0.226295	0.616638
Apoptosis - multiple species [PATH:ko04215]	Weimerbacter	-0.0871878	0.195052
Apoptosis - fly [PATH:ko04214]	Weimerbacter	-0.282493	0.129634
Apelin signaling pathway [PATH:ko04371]	Weimerbacter	0.0766651	0.307013
Antigen processing and presentation [PATH:ko04612]	Weimerbacter	0.101179	0.340072
Antifolate resistance [PATH:ko01523]	Weimerbacter	-0.282262	0.731671
Anthocyanin biosynthesis [PATH:ko00942]	Weimerbacter	-0.01768	0.452858
Amyotrophic lateral sclerosis [PATH:ko05014]	Weimerbacter	0.068802	0.228856
AMPK signaling pathway [PATH:ko04152]	Weimerbacter	0.0686864	0.268058
Amphetamine addiction [PATH:ko05031]	Weimerbacter	0.0587419	0.295225
Amoebiasis [PATH:ko05146]	Weimerbacter	0.0762026	0.164425
Aminobenzoate degradation [PATH:ko00627]	Weimerbacter	-0.349214	0.800263
Aminoacyl-tRNA biosynthesis [PATH:ko00970]	Weimerbacter	-0.352683	0.241628
Amino sugar and nucleotide sugar metabolism [PATH:ko00520]	Weimerbacter	-0.295444	0.853367
Alzheimer disease [PATH:ko05010]	Weimerbacter	0.0270583	0.226756
alpha-Linolenic acid metabolism [PATH:ko00592]	Weimerbacter	-0.269658	0.650233
Allograft rejection [PATH:ko05330]	Weimerbacter	0.0400334	0.404766
Aldosterone-regulated sodium reabsorption [PATH:ko04960]	Weimerbacter	0.0723867	0.315577
Aldosterone synthesis and secretion [PATH:ko04925]	Weimerbacter	0.0871878	0.32706
Alcoholism [PATH:ko05034]	Weimerbacter	0.068802	0.266667
Alanine, aspartate and glutamate metabolism [PATH:ko00250]	Weimerbacter	-0.194843	0.343365
AGE-RAGE signaling pathway in diabetic complications [PATH:ko04933]	Weimerbacter	0.0681082	0.282984
African trypanosomiasis [PATH:ko05143]	Weimerbacter	-0.0765495	0.108216
Aflatoxin biosynthesis [PATH:ko00254]	Weimerbacter	0.137333	0.34955
Adrenergic signaling in cardiomyocytes [PATH:ko04261]	Weimerbacter	0.0689177	0.295412
Adipocytokine signaling pathway [PATH:ko04920]	Weimerbacter	-0.129741	0.0582851
Adherens junction [PATH:ko04520]	Weimerbacter	0.0787921	0.308629
Acute myeloid leukemia [PATH:ko05221]	Weimerbacter	0.0967315	0.349622
Acarbose and validamycin biosynthesis [PATH:ko00525]	Weimerbacter	-0.177613	0.258154
ABC transporters [PATH:ko02010]	Weimerbacter	-0.402058	0.951129
Zeatin biosynthesis [PATH:ko00908]	W1P29_020	-0.361946	0.451394
Yersinia infection [PATH:ko05135]	W1P29_020	0.397648	0.577124
Xylene degradation [PATH:ko00622]	W1P29_020	0.0865309	0.284804
Wnt signaling pathway [PATH:ko04310]	W1P29_020	0.418745	0.694777
Vitamin digestion and absorption [PATH:ko04977]	W1P29_020	0.367674	0.805278
Vitamin B6 metabolism [PATH:ko00750]	W1P29_020	-0.412949	0.0204801
Viral protein interaction with cytokine and cytokine receptor [PATH:ko04061]	W1P29_020	0.459129	0.0334748
Viral myocarditis [PATH:ko05416]	W1P29_020	0.385245	0.530356
Viral carcinogenesis [PATH:ko05203]	W1P29_020	0.269677	0.729522
Vibrio cholerae infection [PATH:ko05110]	W1P29_020	0.42796	0.553074
VEGF signaling pathway [PATH:ko04370]	W1P29_020	0.408259	0.627805
Vasopressin-regulated water reabsorption [PATH:ko04962]	W1P29_020	0.409066	0.668645
Vascular smooth muscle contraction [PATH:ko04270]	W1P29_020	0.373712	0.691025
Various types of N-glycan biosynthesis [PATH:ko00513]	W1P29_020	-0.360903	0.0589806
Vancomycin resistance [PATH:ko01502]	W1P29_020	-0.130753	0.434519
Valine, leucine and isoleucine degradation [PATH:ko00280]	W1P29_020	-0.205112	0.643834
Valine, leucine and isoleucine biosynthesis [PATH:ko00290]	W1P29_020	-0.399677	0.196031
Ubiquitin mediated proteolysis [PATH:ko04120]	W1P29_020	0.447086	0.587199
Ubiquinone and other terpenoid-quinone biosynthesis [PATH:ko00130]	W1P29_020	-0.549208	0.00450911
Tyrosine metabolism [PATH:ko00350]	W1P29_020	-0.49861	0.0174269
Type II diabetes mellitus [PATH:ko04930]	W1P29_020	-0.254956	0.124319
Type I polyketide structures [PATH:ko01052]	W1P29_020	0.393591	0.730286
Type I diabetes mellitus [PATH:ko04940]	W1P29_020	0.0175032	0.696027
Two-component system [PATH:ko02020]	W1P29_020	-0.370698	0.0224602
Tuberculosis [PATH:ko05152]	W1P29_020	0.298772	0.748389
Tryptophan metabolism [PATH:ko00380]	W1P29_020	-0.25739	0.209866
Tropane, piperidine and pyridine alkaloid biosynthesis [PATH:ko00960]	W1P29_020	-0.477166	0.0175241
Transcriptional misregulation in cancer [PATH:ko05202]	W1P29_020	0.340483	0.577864
Toxoplasmosis [PATH:ko05145]	W1P29_020	0.369075	0.768859
Toluene degradation [PATH:ko00623]	W1P29_020	0.57865	0.00920007
Toll-like receptor signaling pathway [PATH:ko04620]	W1P29_020	0.391215	0.690966
Toll and Imd signaling pathway [PATH:ko04624]	W1P29_020	0.365366	0.636038
TNF signaling pathway [PATH:ko04668]	W1P29_020	0.352093	0.789465
Tight junction [PATH:ko04530]	W1P29_020	0.442334	0.639061
Thyroid hormone synthesis [PATH:ko04918]	W1P29_020	0.268808	0.961491
Thyroid hormone signaling pathway [PATH:ko04919]	W1P29_020	0.360323	0.731458
Thyroid cancer [PATH:ko05216]	W1P29_020	0.437649	0.504336
Thiamine metabolism [PATH:ko00730]	W1P29_020	-0.354701	0.0249589
Thermogenesis [PATH:ko04714]	W1P29_020	0.293498	0.752645
Th17 cell differentiation [PATH:ko04659]	W1P29_020	0.185001	0.540538
Th1 and Th2 cell differentiation [PATH:ko04658]	W1P29_020	0.436375	0.635771
TGF-beta signaling pathway [PATH:ko04350]	W1P29_020	0.429933	0.602297
Tetracycline biosynthesis [PATH:ko00253]	W1P29_020	0.228296	0.394626
Terpenoid backbone biosynthesis [PATH:ko00900]	W1P29_020	-0.36751	0.0278815
Taurine and hypotaurine metabolism [PATH:ko00430]	W1P29_020	-0.161992	0.139509
Taste transduction [PATH:ko04742]	W1P29_020	0.372505	0.771667
T cell receptor signaling pathway [PATH:ko04660]	W1P29_020	0.379443	0.672544
Systemic lupus erythematosus [PATH:ko05322]	W1P29_020	0.43677	0.427673
Synthesis and degradation of ketone bodies [PATH:ko00072]	W1P29_020	-0.160949	0.251724
Synaptic vesicle cycle [PATH:ko04721]	W1P29_020	0.438519	0.49578
Sulfur relay system [PATH:ko04122]	W1P29_020	-0.314015	0.0797557
Sulfur metabolism [PATH:ko00920]	W1P29_020	-0.379044	0.0503711
Styrene degradation [PATH:ko00643]	W1P29_020	-0.038426	0.526883
Streptomycin biosynthesis [PATH:ko00521]	W1P29_020	-0.366003	0.120091
Stilbenoid, diarylheptanoid and gingerol biosynthesis [PATH:ko00945]	W1P29_020	-0.563002	0.0079931
Steroid hormone biosynthesis [PATH:ko00140]	W1P29_020	0.312045	0.282709
Steroid degradation [PATH:ko00984]	W1P29_020	-0.276343	0.0152921
Steroid biosynthesis [PATH:ko00100]	W1P29_020	-0.0608556	0.518008
Staurosporine biosynthesis [PATH:ko00404]	W1P29_020	0.506264	0.164796
Starch and sucrose metabolism [PATH:ko00500]	W1P29_020	-0.411152	0.0238711
Staphylococcus aureus infection [PATH:ko05150]	W1P29_020	-0.287528	0.0258513
Spliceosome [PATH:ko03040]	W1P29_020	0.250262	0.992925
Spinocerebellar ataxia [PATH:ko05017]	W1P29_020	0.333721	0.627149
Sphingolipid signaling pathway [PATH:ko04071]	W1P29_020	0.429061	0.643443
Sphingolipid metabolism [PATH:ko00600]	W1P29_020	-0.175844	0.286956
SNARE interactions in vesicular transport [PATH:ko04130]	W1P29_020	0.361953	0.837249
Small cell lung cancer [PATH:ko05222]	W1P29_020	0.419324	0.646487
Signaling pathways regulating pluripotency of stem cells [PATH:ko04550]	W1P29_020	0.327577	0.590055
Shigellosis [PATH:ko05131]	W1P29_020	0.361946	0.642591
Sesquiterpenoid and triterpenoid biosynthesis [PATH:ko00909]	W1P29_020	0.146054	0.688235
Serotonergic synapse [PATH:ko04726]	W1P29_020	0.391794	0.700437
Selenocompound metabolism [PATH:ko00450]	W1P29_020	-0.397069	0.0452721
Secondary bile acid biosynthesis [PATH:ko00121]	W1P29_020	0.224818	0.217335
Salmonella infection [PATH:ko05132]	W1P29_020	0.15295	0.874124
Salivary secretion [PATH:ko04970]	W1P29_020	0.286369	0.894282
RNA transport [PATH:ko03013]	W1P29_020	0.0421353	0.888564
RNA polymerase [PATH:ko03020]	W1P29_020	0.136085	0.749026
RNA degradation [PATH:ko03018]	W1P29_020	-0.525851	0.00694025
RIG-I-like receptor signaling pathway [PATH:ko04622]	W1P29_020	0.36977	0.800752
Ribosome biogenesis in eukaryotes [PATH:ko03008]	W1P29_020	0.137128	0.988952
Ribosome [PATH:ko03010]	W1P29_020	-0.38681	0.0995595
Riboflavin metabolism [PATH:ko00740]	W1P29_020	-0.553728	0.00241073
Rheumatoid arthritis [PATH:ko05323]	W1P29_020	0.0437581	0.773967
Retrograde endocannabinoid signaling [PATH:ko04723]	W1P29_020	0.417238	0.679446
Retinol metabolism [PATH:ko00830]	W1P29_020	-0.374117	0.115049
Renin-angiotensin system [PATH:ko04614]	W1P29_020	-0.442681	0.00210544
Renin secretion [PATH:ko04924]	W1P29_020	0.37377	0.706372
Renal cell carcinoma [PATH:ko05211]	W1P29_020	0.467487	0.318545
Relaxin signaling pathway [PATH:ko04926]	W1P29_020	0.406805	0.703289
Regulation of lipolysis in adipocytes [PATH:ko04923]	W1P29_020	0.425004	0.723934
Regulation of actin cytoskeleton [PATH:ko04810]	W1P29_020	0.38907	0.593149
Ras signaling pathway [PATH:ko04014]	W1P29_020	0.417296	0.656665
Rap1 signaling pathway [PATH:ko04015]	W1P29_020	0.425538	0.643644
Quorum sensing [PATH:ko02024]	W1P29_020	-0.274198	0.22753
Pyruvate metabolism [PATH:ko00620]	W1P29_020	-0.303815	0.210339
Pyrimidine metabolism [PATH:ko00240]	W1P29_020	-0.348732	0.0661993
Purine metabolism [PATH:ko00230]	W1P29_020	-0.374929	0.0550671
Proximal tubule bicarbonate reclamation [PATH:ko04964]	W1P29_020	0.413934	0.104977
Proteoglycans in cancer [PATH:ko05205]	W1P29_020	0.291527	0.852405
Protein processing in endoplasmic reticulum [PATH:ko04141]	W1P29_020	-0.365192	0.0494226
Protein export [PATH:ko03060]	W1P29_020	-0.405299	0.0590303
Protein digestion and absorption [PATH:ko04974]	W1P29_020	-0.359802	0.111561
Proteasome [PATH:ko03050]	W1P29_020	0.430452	0.456403
Prostate cancer [PATH:ko05215]	W1P29_020	0.31558	0.612527
Propanoate metabolism [PATH:ko00640]	W1P29_020	-0.299642	0.184675
Prolactin signaling pathway [PATH:ko04917]	W1P29_020	0.163383	0.8266
Progesterone-mediated oocyte maturation [PATH:ko04914]	W1P29_020	0.369828	0.677531
Prodigiosin biosynthesis [PATH:ko00333]	W1P29_020	-0.432539	0.0273025
Prion disease [PATH:ko05020]	W1P29_020	0.445231	0.521056
Primary immunodeficiency [PATH:ko05340]	W1P29_020	-0.477166	0.0310044
Primary bile acid biosynthesis [PATH:ko00120]	W1P29_020	-0.181234	0.435884
PPAR signaling pathway [PATH:ko03320]	W1P29_020	-0.0647968	0.420924
Porphyrin and chlorophyll metabolism [PATH:ko00860]	W1P29_020	-0.054886	0.779609
Polyketide sugar unit biosynthesis [PATH:ko00523]	W1P29_020	-0.413123	0.0639863
Polycyclic aromatic hydrocarbon degradation [PATH:ko00624]	W1P29_020	0.528806	0.00178838
Platinum drug resistance [PATH:ko01524]	W1P29_020	-0.259303	0.142467
Platelet activation [PATH:ko04611]	W1P29_020	0.415441	0.657134
Plant-pathogen interaction [PATH:ko04626]	W1P29_020	0.100035	0.997642
Plant hormone signal transduction [PATH:ko04075]	W1P29_020	0.454228	0.28561
PI3K-Akt signaling pathway [PATH:ko04151]	W1P29_020	0.381652	0.694409
Phototransduction [PATH:ko04744]	W1P29_020	0.374035	0.684777
Phototransduction - fly [PATH:ko04745]	W1P29_020	0.406226	0.680272
Photosynthesis [PATH:ko00195]	W1P29_020	-0.428713	0.00674994
Photosynthesis - antenna proteins [PATH:ko00196]	W1P29_020	0.492177	0.092019
Phosphotransferase system (PTS) [PATH:ko02060]	W1P29_020	-0.379855	0.784001
Phosphonate and phosphinate metabolism [PATH:ko00440]	W1P29_020	0.108323	0.50591
Phospholipase D signaling pathway [PATH:ko04072]	W1P29_020	0.268924	0.749045
Phosphatidylinositol signaling system [PATH:ko04070]	W1P29_020	0.267011	0.823749
Phenylpropanoid biosynthesis [PATH:ko00940]	W1P29_020	0.0572043	0.884011
Phenylalanine, tyrosine and tryptophan biosynthesis [PATH:ko00400]	W1P29_020	-0.439783	0.0419366
Phenylalanine metabolism [PATH:ko00360]	W1P29_020	-0.323694	0.0796567
Phenazine biosynthesis [PATH:ko00405]	W1P29_020	-0.443319	0.0212272
Phagosome [PATH:ko04145]	W1P29_020	0.453172	0.444171
Pertussis [PATH:ko05133]	W1P29_020	0.249972	0.637067
Peroxisome [PATH:ko04146]	W1P29_020	0.0721574	0.953148
Peptidoglycan biosynthesis [PATH:ko00550]	W1P29_020	-0.316391	0.0983179
Pentose phosphate pathway [PATH:ko00030]	W1P29_020	-0.259071	0.275632
Pentose and glucuronate interconversions [PATH:ko00040]	W1P29_020	-0.322651	0.119173
Penicillin and cephalosporin biosynthesis [PATH:ko00311]	W1P29_020	-0.57639	0.000651453
PD-L1 expression and PD-1 checkpoint pathway in cancer [PATH:ko05235]	W1P29_020	0.43079	0.662456
Pathways of neurodegeneration - multiple diseases [PATH:ko05022]	W1P29_020	0.422628	0.609326
Pathways in cancer [PATH:ko05200]	W1P29_020	0.432133	0.571712
Pathogenic Escherichia coli infection [PATH:ko05130]	W1P29_020	0.406921	0.569628
Parkinson disease [PATH:ko05012]	W1P29_020	0.287412	0.726189
Parathyroid hormone synthesis, secretion and action [PATH:ko04928]	W1P29_020	0.346529	0.681013
Pantothenate and CoA biosynthesis [PATH:ko00770]	W1P29_020	-0.515998	0.0143327
Pancreatic secretion [PATH:ko04972]	W1P29_020	0.254261	0.971659
Pancreatic cancer [PATH:ko05212]	W1P29_020	0.428945	0.659857
p53 signaling pathway [PATH:ko04115]	W1P29_020	0.384724	0.692753
Oxytocin signaling pathway [PATH:ko04921]	W1P29_020	0.445637	0.654334
Oxidative phosphorylation [PATH:ko00190]	W1P29_020	-0.393069	0.0198219
Ovarian steroidogenesis [PATH:ko04913]	W1P29_020	0.407153	0.724079
Other types of O-glycan biosynthesis [PATH:ko00514]	W1P29_020	0.438219	0.221811
Other glycan degradation [PATH:ko00511]	W1P29_020	-0.212299	0.138775
Osteoclast differentiation [PATH:ko04380]	W1P29_020	-0.0530893	0.449475
Oocyte meiosis [PATH:ko04114]	W1P29_020	0.454041	0.65718
One carbon pool by folate [PATH:ko00670]	W1P29_020	-0.365482	0.0304655
Olfactory transduction [PATH:ko04740]	W1P29_020	0.436828	0.714947
O-Antigen nucleotide sugar biosynthesis [PATH:ko00541]	W1P29_020	-0.313609	0.199997
Nucleotide excision repair [PATH:ko03420]	W1P29_020	-0.46372	0.00973791
Novobiocin biosynthesis [PATH:ko00401]	W1P29_020	-0.408428	0.0460349
Notch signaling pathway [PATH:ko04330]	W1P29_020	0.404952	0.686652
Non-small cell lung cancer [PATH:ko05223]	W1P29_020	0.401477	0.727968
Nonribosomal peptide structures [PATH:ko01054]	W1P29_020	0.370814	0.557906
Non-homologous end-joining [PATH:ko03450]	W1P29_020	0.375798	0.626218
Non-alcoholic fatty liver disease [PATH:ko04932]	W1P29_020	0.410109	0.704295
NOD-like receptor signaling pathway [PATH:ko04621]	W1P29_020	-0.246726	0.261357
Nitrotoluene degradation [PATH:ko00633]	W1P29_020	0.224992	0.0711534
Nitrogen metabolism [PATH:ko00910]	W1P29_020	-0.442276	0.0112082
Nicotine addiction [PATH:ko05033]	W1P29_020	0.393172	0.770255
Nicotinate and nicotinamide metabolism [PATH:ko00760]	W1P29_020	-0.345602	0.0540481
N-Glycan biosynthesis [PATH:ko00510]	W1P29_020	-0.404255	0.0343949
NF-kappa B signaling pathway [PATH:ko04064]	W1P29_020	0.370408	0.796565
Neurotrophin signaling pathway [PATH:ko04722]	W1P29_020	0.411558	0.640021
Neuroactive ligand-receptor interaction [PATH:ko04080]	W1P29_020	0.261389	0.78749
Neomycin, kanamycin and gentamicin biosynthesis [PATH:ko00524]	W1P29_020	-0.137534	0.474356
Necroptosis [PATH:ko04217]	W1P29_020	0.125594	0.690149
Natural killer cell mediated cytotoxicity [PATH:ko04650]	W1P29_020	0.4106	0.71491
Naphthalene degradation [PATH:ko00626]	W1P29_020	-0.431669	0.13991
Mucin type O-glycan biosynthesis [PATH:ko00512]	W1P29_020	0.169678	0.689346
mTOR signaling pathway [PATH:ko04150]	W1P29_020	0.435147	0.73147
mRNA surveillance pathway [PATH:ko03015]	W1P29_020	0.412833	0.622326
Morphine addiction [PATH:ko05032]	W1P29_020	0.422512	0.758265
Monoterpenoid biosynthesis [PATH:ko00902]	W1P29_020	0.421573	0.167468
Monobactam biosynthesis [PATH:ko00261]	W1P29_020	-0.37035	0.0366596
Mitophagy - yeast [PATH:ko04139]	W1P29_020	0.430714	0.741227
Mitophagy - animal [PATH:ko04137]	W1P29_020	0.457171	0.615161
Mismatch repair [PATH:ko03430]	W1P29_020	-0.428771	0.0156975
Mineral absorption [PATH:ko04978]	W1P29_020	-0.594125	0.0011917
MicroRNAs in cancer [PATH:ko05206]	W1P29_020	0.189116	0.012624
Methane metabolism [PATH:ko00680]	W1P29_020	-0.228933	0.56539
Metabolism of xenobiotics by cytochrome P450 [PATH:ko00980]	W1P29_020	-0.374581	0.0822552
Melanoma [PATH:ko05218]	W1P29_020	0.432841	0.599357
Melanogenesis [PATH:ko04916]	W1P29_020	0.377885	0.689309
Meiosis - yeast [PATH:ko04113]	W1P29_020	0.320506	0.707358
Measles [PATH:ko05162]	W1P29_020	0.371045	0.714009
Maturity onset diabetes of the young [PATH:ko04950]	W1P29_020	0.647428	0.0112153
MAPK signaling pathway [PATH:ko04010]	W1P29_020	0.383912	0.72289
MAPK signaling pathway - yeast [PATH:ko04011]	W1P29_020	0.440943	0.667782
MAPK signaling pathway - plant [PATH:ko04016]	W1P29_020	0.0876901	0.933461
MAPK signaling pathway - fly [PATH:ko04013]	W1P29_020	0.394808	0.427229
Mannose type O-glycan biosynthesis [PATH:ko00515]	W1P29_020	0.106237	0.832184
Malaria [PATH:ko05144]	W1P29_020	0.411858	0.235104
Lysosome [PATH:ko04142]	W1P29_020	-0.0588851	0.658151
Lysine degradation [PATH:ko00310]	W1P29_020	-0.181929	0.39849
Lysine biosynthesis [PATH:ko00300]	W1P29_020	-0.332562	0.132763
Long-term potentiation [PATH:ko04720]	W1P29_020	0.43393	0.681624
Long-term depression [PATH:ko04730]	W1P29_020	0.438463	0.655738
Longevity regulating pathway [PATH:ko04211]	W1P29_020	0.392026	0.637671
Longevity regulating pathway - worm [PATH:ko04212]	W1P29_020	0.064507	0.504376
Longevity regulating pathway - multiple species [PATH:ko04213]	W1P29_020	0.348094	0.674388
Lipopolysaccharide biosynthesis [PATH:ko00540]	W1P29_020	-0.49977	0.0168677
Lipoic acid metabolism [PATH:ko00785]	W1P29_020	-0.28011	0.210289
Lipoarabinomannan (LAM) biosynthesis [PATH:ko00571]	W1P29_020	-0.650402	0.00471145
Linoleic acid metabolism [PATH:ko00591]	W1P29_020	-0.218675	0.156313
Limonene and pinene degradation [PATH:ko00903]	W1P29_020	0.0208068	0.83133
Leukocyte transendothelial migration [PATH:ko04670]	W1P29_020	0.408987	0.718946
Leishmaniasis [PATH:ko05140]	W1P29_020	0.40298	0.587945
Legionellosis [PATH:ko05134]	W1P29_020	0.152429	0.857621
Kaposi sarcoma-associated herpesvirus infection [PATH:ko05167]	W1P29_020	0.442681	0.588486
JAK-STAT signaling pathway [PATH:ko04630]	W1P29_020	0.39817	0.521649
Isoquinoline alkaloid biosynthesis [PATH:ko00950]	W1P29_020	-0.458272	0.00789893
[truncated: 183,594 more rows]
