# Supplementary material for: Age-related compositional and functional changes in the adult and breastfed buffalo rumen microbiome
Source: Front Microbiol. 2024 May 30;15:1342804. doi: 10.3389/fmicb.2024.1342804 (PMC11177756; doi:10.3389/fmicb.2024.1342804)
Supplement: Supplementary file 8 [file Table_2.XLSX]

## Sheet: Sample Detailed
Detailed sampling information for 497 samples
Sample name	Bioproject accession	Isolation source	Province	District	Latitude and longitude	Sex	Month age
A_S-1		Rumen contents	China:Guang Xi	Xing Ning	22.84 N 108.33 E	female	61
A_S-2		Rumen contents	China:Guang Xi	Xing Ning	22.84 N 108.34 E	female	61
A_S-3		Rumen contents	China:Guang Xi	Xing Ning	22.84 N 108.35 E	female	91
A_S-4		Rumen contents	China:Guang Xi	Xing Ning	22.84 N 108.36 E	female	62
A_S-5		Rumen contents	China:Guang Xi	Xing Ning	22.84 N 108.37 E	female	158
A_S-6		Rumen contents	China:Guang Xi	Xing Ning	22.84 N 108.38 E	female	unkown（>36month）
A_S-7		Rumen contents	China:Guang Xi	Xing Ning	22.84 N 108.39 E	female	108
A_S-8		Rumen contents	China:Guang Xi	Xing Ning	22.84 N 108.40 E	female	161
A_S-9		Rumen contents	China:Guang Xi	Xing Ning	22.84 N 108.41 E	female	114
A_S-11		Rumen contents	China:Guang Xi	Xing Ning	22.84 N 108.42 E	female	175
A_S-12		Rumen contents	China:Guang Xi	Xing Ning	22.84 N 108.43 E	female	90
A_S-13		Rumen contents	China:Guang Xi	Xing Ning	22.84 N 108.44 E	female	85
A_S-14		Rumen contents	China:Guang Xi	Xing Ning	22.84 N 108.45 E	female	52
A_S-15		Rumen contents	China:Guang Xi	Xing Ning	22.84 N 108.46 E	female	39
A_S-16		Rumen contents	China:Guang Xi	Xing Ning	22.84 N 108.47 E	female	53
A_S-17		Rumen contents	China:Guang Xi	Xing Ning	22.84 N 108.48 E	female	90
A_S-18		Rumen contents	China:Guang Xi	Xing Ning	22.84 N 108.49 E	female	79
A_S-19		Rumen contents	China:Guang Xi	Xing Ning	22.84 N 108.50 E	female	84
A_S-20		Rumen contents	China:Guang Xi	Xing Ning	22.84 N 108.51 E	female	47
A_S-21		Rumen contents	China:Guang Xi	Xing Ning	22.84 N 108.52 E	female	unkown（>36month）
A_S-22		Rumen contents	China:Guang Xi	Xing Ning	22.84 N 108.53 E	female	86
A_S-23		Rumen contents	China:Guang Xi	Xing Ning	22.84 N 108.54 E	female	87
A_S-24		Rumen contents	China:Guang Xi	Xing Ning	22.84 N 108.55 E	female	96
A_S-25		Rumen contents	China:Guang Xi	Xing Ning	22.84 N 108.56 E	female	45
A_S-26		Rumen contents	China:Guang Xi	Xing Ning	22.84 N 108.57 E	female	73
A_S-27		Rumen contents	China:Guang Xi	Xing Ning	22.84 N 108.58 E	female	77
A_S-28		Rumen contents	China:Guang Xi	Xing Ning	22.84 N 108.59 E	female	122
A_S-63		Rumen contents	China:Guang Xi	Xing Ning	22.84 N 108.60 E	female	91
A_S-64		Rumen contents	China:Guang Xi	Xing Ning	22.84 N 108.61 E	female	153
D_S_11_071		Rumen contents	China:Guang Xi	Xing Ning	22.84 N 108.62 E	unkown	<1-month-old
D_S_17_0037		Rumen contents	China:Guang Xi	Xing Ning	22.84 N 108.63 E	unkown	<1-month-old
D_S_18_0084		Rumen contents	China:Guang Xi	Xing Ning	22.84 N 108.64 E	unkown	<1-month-old
D_S_19_0086		Rumen contents	China:Guang Xi	Xing Ning	22.84 N 108.65 E	unkown	<1-month-old
D_S_1		Rumen contents	China:Guang Xi	Xing Ning	22.84 N 108.66 E	unkown	<1-month-old
D_S_20_0040		Rumen contents	China:Guang Xi	Xing Ning	22.84 N 108.67 E	unkown	<1-month-old
D_S_2_0033		Rumen contents	China:Guang Xi	Xing Ning	22.84 N 108.68 E	unkown	<1-month-old
D_S_21_1056		Rumen contents	China:Guang Xi	Xing Ning	22.84 N 108.69 E	unkown	<1-month-old
D_S_21_1058		Rumen contents	China:Guang Xi	Xing Ning	22.84 N 108.70 E	unkown	<1-month-old
D_S_22		Rumen contents	China:Guang Xi	Xing Ning	22.84 N 108.71 E	unkown	<1-month-old
D_S_23		Rumen contents	China:Guang Xi	Xing Ning	22.84 N 108.72 E	unkown	<1-month-old
D_S_24_0082		Rumen contents	China:Guang Xi	Xing Ning	22.84 N 108.73 E	unkown	<1-month-old
D_S_35		Rumen contents	China:Guang Xi	Xing Ning	22.84 N 108.74 E	unkown	<1-month-old
D_S_4		Rumen contents	China:Guang Xi	Xing Ning	22.84 N 108.75 E	unkown	<1-month-old
D_S_5_0083		Rumen contents	China:Guang Xi	Xing Ning	22.84 N 108.76 E	unkown	<1-month-old
D_S_7_0038		Rumen contents	China:Guang Xi	Xing Ning	22.84 N 108.77 E	unkown	<1-month-old
D_S_8_0036		Rumen contents	China:Guang Xi	Xing Ning	22.84 N 108.78 E	unkown	<1-month-old
D_S_9_0039		Rumen contents	China:Guang Xi	Xing Ning	22.84 N 108.79 E	unkown	<1-month-old

## Sheet: CAZy Abundance
group	Adult_bufflos	Adult_bufflos	Adult_bufflos	Adult_bufflos	Adult_bufflos	Adult_bufflos	Adult_bufflos	Adult_bufflos	Adult_bufflos	Adult_bufflos	Adult_bufflos	Adult_bufflos	Adult_bufflos	Adult_bufflos	Adult_bufflos	Adult_bufflos	Adult_bufflos	Adult_bufflos	Adult_bufflos	Adult_bufflos	Adult_bufflos	Adult_bufflos	Adult_bufflos	Adult_bufflos	Adult_bufflos	Adult_bufflos	Adult_bufflos	Adult_bufflos	Adult_bufflos	Breastfed_buffalo	Breastfed_buffalo	Breastfed_buffalo	Breastfed_buffalo	Breastfed_buffalo	Breastfed_buffalo	Breastfed_buffalo	Breastfed_buffalo	Breastfed_buffalo	Breastfed_buffalo	Breastfed_buffalo	Breastfed_buffalo	Breastfed_buffalo	Breastfed_buffalo	Breastfed_buffalo	Breastfed_buffalo	Breastfed_buffalo	Breastfed_buffalo
id	A_S_11	A_S_12	A_S_13	A_S_14	A_S_15	A_S_16	A_S_17	A_S_18	A_S_19	A_S_1	A_S_20	A_S_21	A_S_22	A_S_23	A_S_24	A_S_25	A_S_26	A_S_27	A_S_28	A_S_2	A_S_3	A_S_4	A_S_5	A_S_63	A_S_64	A_S_6	A_S_7	A_S_8	A_S_9	D_S_11_071	D_S_17_0037	D_S_18_0084	D_S_19_0086	D_S_1	D_S_20_0040	D_S_2_0033	D_S_21_1056	D_S_21_1058	D_S_22	D_S_23	D_S_24_0082	D_S_35	D_S_4	D_S_5_0083	D_S_7_0038	D_S_8_0036	D_S_9_0039
AA0	0	0	0	0	0	0	0	0	0	0	0	0	0	0	0	0	0	0	0	0	4.4636e-06	0	0	0	0	1.11427e-06	0	0	0	0	0	0	0	0	2.22005e-05	0	0	0	0	0	3.82423e-06	1.57099e-05	0	0	0	0	0
AA1	0.00168124	0.00435419	0.000358388	0.000723618	0.0040053	0.00042343	0.00143153	0.00239343	0.00170642	0.00860082	0.000613691	0.00170469	0.00225637	0.00496092	0.00289308	0.00298371	0.00675189	0.000931555	0.00100093	0.00649364	0.00129702	0.00233173	0.0078457	0.0070781	0.00603575	0.00403648	0.000828383	0.00406303	0.00200939	7.85116e-05	0.0001908	0.000272546	0.000159655	0.000129316	0.000241644	0.000333693	0.000118363	7.42456e-05	0.000481596	0.00215528	0.000111026	0.000185474	4.76529e-05	0.000180885	9.58533e-05	3.91484e-05	1.21678e-05
AA10	0.00193717	0.00241896	0.000275409	0.000625823	0.00340136	0.000475208	0.00110419	0.00172425	0.0013484	0.00425746	0.000663112	0.00125602	0.00215947	0.0030893	0.00261459	0.00205705	0.00585703	0.000602226	0.000795832	0.00426442	0.00109035	0.00262389	0.00475617	0.00328807	0.00278228	0.00199118	0.00151815	0.00377607	0.00130153	0.000116201	8.73527e-05	0.000178678	4.18296e-05	0.000196109	0.000249312	9.17742e-05	3.60016e-05	7.65302e-05	0.000126224	0.0011887	0.000259707	0.000100546	4.5594e-05	0.000189154	0.000270623	5.83208e-05	6.25344e-05
AA12	0	6.74173e-07	0	0	3.93822e-06	2.44991e-06	0	0	0	4.07503e-06	0	0	0	0	8.24837e-07	1.22783e-06	2.32988e-06	0	7.53014e-07	1.62016e-06	0	2.1091e-05	0	0	1.60388e-06	6.10618e-06	1.55024e-06	4.90468e-06	0	0	0	0	0	0	1.25708e-05	0	0	0	0	0	0	0	0	0	0	0	0
AA13	0	0	0	0	0	0	0	0	0	0	0	0	0	0	0	0	0	0	0	0	0	0	0	0	0	0	0	0	0	0	0	0	0	0	0	0	0	0	0	0	0	0	0	0	0	0	0
AA15	0.00154356	0.00105266	0.00103102	0.00112297	0.000819159	0.000958368	0.00157532	0.000900535	0.00103858	0.000972036	0.00115453	0.000546	0.00123311	0.00104612	0.000972645	0.00121248	0.000771511	0.00112662	0.00122272	0.00102807	0.000893074	0.000819271	0.000731532	0.000798432	0.0007247	0.000605756	0.00114783	0.00103895	0.00117866	0.000658702	0.000808945	0.000748159	0.0009141	0.00196906	0.00160055	0.00116964	0.00086002	0.000625998	0.00124238	0.00118364	0.000789537	0.00083163	0.00126392	0.00146048	0.000802956	0.000518965	0.000876063
AA17	0.000309363	0.000520287	0.000323805	0.000537366	0.00052357	0.000653755	0.000558011	0.000494812	0.000654351	0.000318883	0.000612672	0.000373554	0.000508282	0.000542435	0.000441606	0.000488468	0.000558951	0.00041776	0.000548549	0.00040097	0.000391387	0.000594558	0.000570576	0.000493724	0.000395908	0.000331202	0.000777577	0.00054438	0.000481571	0.000506531	0.000512009	0.000399183	0.000688246	0.000430005	0.000620725	0.000453584	0.000423453	0.00078068	0.000455512	0.000405166	0.000564631	0.000499224	0.000621729	0.000386955	0.00047766	0.000688573	0.000564036
AA2	0.00055887	0.000580013	0.000419258	0.000522873	0.000553037	0.000407372	0.000577384	0.000524354	0.000456267	0.00108563	0.000414249	0.000452126	0.000490928	0.000716804	0.000581168	0.000650992	0.000834515	0.000366934	0.000425468	0.000870595	0.000475212	0.000500865	0.00069635	0.000983582	0.000720063	0.000597909	0.000334523	0.00062065	0.000411448	0.0007869	0.000847389	0.00139003	0.000576353	0.00106456	0.000612826	0.00122641	0.000375303	0.000735358	0.000664944	0.000444706	0.000442862	0.000402134	0.000568692	0.000401457	0.000927188	0.0011286	0.0014927
AA3	0.000628126	0.00131038	0.000806426	0.00112983	0.00153807	0.00104612	0.00121309	0.0011975	0.00137593	0.00163011	0.00105764	0.0014151	0.00133969	0.00143118	0.000930638	0.00156105	0.00151215	0.000833397	0.00150436	0.0012843	0.00102019	0.00154645	0.00199541	0.00168309	0.00124914	0.0010527	0.00182669	0.00160061	0.00167862	0.000580533	0.000732185	0.000386419	0.00173389	0.00164233	0.00187853	0.000411354	0.00068743	0.000489457	0.00161963	0.00117051	0.000810556	0.00129187	0.00184836	0.00277562	0.000450853	0.000213609	0.000385759
AA4	0.00019359	0.000413537	7.16999e-05	0.000100559	0.000357396	0.000100045	0.000181287	0.000281089	0.00022981	0.000662389	8.03344e-05	0.00046928	0.000233267	0.000438182	0.000311185	0.000419304	0.000675966	0.000168011	0.000145735	0.000607537	0.000180291	0.000372353	0.000686441	0.000656627	0.000603698	0.000496013	0.000214043	0.000431765	0.000240367	0.000442313	0.00046161	0.000684556	0.000680511	0.000636192	0.000230526	0.000856781	0.000559363	0.000367482	0.00011712	0.000328431	0.000941668	0.000349483	0.000244946	0.000149388	0.000278077	0.000199381	0.000536915
AA5	0.000331877	0.000536533	0.000278004	0.00052512	0.000323329	0.000408337	0.000342641	0.000413842	0.000356281	0.000358346	0.000467897	0.000203663	0.000444914	0.000448716	0.000346927	0.000438364	0.00042338	0.000267951	0.000328305	0.000458052	0.000213792	0.000289641	0.000488977	0.000351015	0.000260577	0.000322989	0.00027843	0.000377206	0.000390172	0.0003147	0.00029927	0.000434191	0.000508919	0.00072065	0.000461691	0.000555738	0.000368063	0.000293473	0.000328122	0.000295886	0.00047551	0.000262918	0.000371006	0.000345449	0.000256986	0.000172352	0.000358237
AA6	9.23428e-05	0.000219937	4.84558e-05	1.76679e-05	0.000165232	1.44952e-05	4.32108e-05	8.71715e-05	9.33355e-05	0.000309926	1.84949e-05	7.34791e-05	0.000107746	0.000213401	0.000133598	9.75436e-05	0.000334914	2.74111e-05	7.77428e-05	0.000355622	0.000187855	0.000176861	0.000426262	0.000309587	0.000245876	0.000183571	2.28565e-05	0.000248779	0.000119477	2.83066e-05	1.09152e-05	0.000424979	2.0018e-05	4.56109e-05	0.000203967	5.3757e-05	3.9859e-05	3.70403e-05	3.04196e-05	0.000215266	7.82758e-05	5.27919e-05	9.24218e-05	2.28124e-05	2.57621e-05	3.63459e-05	1.5174e-05
AA7	0	1.31441e-06	2.51653e-06	6.93009e-07	0	3.91404e-07	4.456e-06	0	8.33558e-07	7.93761e-07	2.67837e-07	0	0	0	7.86766e-07	0	0	1.01023e-06	0	3.95923e-07	0	0	0	3.67731e-07	3.7459e-07	3.7044e-07	0	0	1.22479e-05	0	0	0	2.4434e-06	8.84124e-07	1.86679e-05	2.00757e-06	0	8.1036e-06	8.70415e-07	1.62847e-06	0	0	4.27074e-06	4.72868e-07	3.85864e-07	0	0
AA8	2.95863e-05	1.24764e-06	1.47076e-06	7.69648e-06	4.6904e-07	1.50965e-06	4.75258e-06	3.96861e-07	9.20885e-07	2.62801e-06	5.96608e-06	6.83099e-07	9.34062e-06	1.03473e-06	9.51798e-06	6.77517e-06	1.5171e-05	3.00068e-06	3.41643e-07	1.88175e-07	0	3.21776e-06	3.71331e-07	8.52568e-06	5.00183e-06	3.36011e-06	1.20377e-06	1.95018e-06	1.28678e-06	0	1.13021e-05	3.17158e-07	5.53766e-07	0	1.47883e-05	0	0	0	0	1.06829e-05	0	0	0	0	0	0	0
AA9	0.000116024	0.000329089	0.000183667	0.000133956	0.000247616	0.000166548	0.000268474	0.000210202	0.000208028	0.00028982	0.000178157	0.000191628	0.000190585	0.000233018	0.000186121	0.000241104	0.000277104	0.000138097	0.000189168	0.000227526	0.00021967	0.000211234	0.000316154	0.000384864	0.000301128	0.000170596	0.000276964	0.000259598	0.000215756	0.000136853	0.000146404	0.000216398	0.000285833	0.000172286	0.000260151	0.000383912	0.000198816	0.000770277	0.00025799	0.000495764	0.00029771	0.000159673	0.000360162	7.34598e-05	0.000456764	0.000563319	0.000380623
CBM0	0.00314915	0.00452813	0.00239459	0.0027001	0.00407741	0.00244239	0.0031453	0.00322829	0.00310407	0.00695547	0.00248278	0.00282684	0.00285241	0.00462121	0.00359147	0.00364211	0.00556433	0.0028082	0.00292409	0.00570899	0.00275501	0.00338427	0.00608738	0.00585946	0.0052491	0.00453956	0.00236715	0.00420161	0.00320897	0.0028661	0.0030072	0.00326544	0.00215422	0.00255614	0.002445	0.00327205	0.00313769	0.00230968	0.0035011	0.00375184	0.00312797	0.00156635	0.00361591	0.00157138	0.00270035	0.00234031	0.00258105
CBM1	0.000146154	0.000183963	0.000107989	0.0001834	0.000207422	0.000110594	0.000124494	0.000201347	0.000191101	0.000487639	0.000131874	0.000134083	0.000247712	0.000289625	0.00022314	0.000177636	0.000368805	6.64237e-05	0.000123183	0.000353472	0.000100819	0.000261873	0.000252674	0.000224951	0.000210304	0.000257002	0.000144673	0.000259667	0.000224414	0.000421783	9.05445e-05	0.000275941	0.000190063	0.000170292	0.000260293	0.000139548	0.000389077	0.000112568	0.000622824	0.00060928	0.000727948	0.000175313	0.000253513	0.0002014	0.000187784	0.000229465	0.000277339
CBM10	0.000547522	0.000196385	0.000356362	0.000350103	0.000305975	0.00036374	0.000249394	0.000327112	0.00026444	0.000282962	0.000399188	0.000108341	0.000359633	0.00035808	0.000427432	0.000374997	0.000166543	0.000548759	0.000300407	0.000276047	0.000396097	0.00022435	0.000195877	0.000176168	0.000340207	0.000359465	0.000217562	0.000330444	0.00024387	8.09607e-05	5.12776e-05	0.000127239	3.92302e-05	4.06798e-05	2.24645e-05	6.77041e-06	1.94363e-06	5.87501e-05	0.000128964	0.000114521	2.96568e-06	1.85858e-05	4.13183e-05	2.81225e-05	0.000416411	0.000467093	0.000231834
CBM11	1.71203e-06	1.40458e-05	1.09271e-05	6.97767e-06	2.03817e-06	1.5024e-05	6.80089e-06	6.11989e-06	1.24534e-05	1.77444e-06	4.40534e-06	1.56623e-06	2.10872e-06	4.83561e-07	4.31808e-06	3.70417e-06	2.86328e-06	1.03601e-05	8.94389e-07	1.19738e-06	1.24894e-06	4.51396e-06	7.00715e-07	3.93268e-06	1.29885e-07	2.2591e-06	2.2523e-07	5.3272e-07	3.51735e-06	0	1.59049e-06	4.34714e-06	0	0	1.51236e-06	5.14422e-06	2.88101e-07	1.97083e-06	7.32445e-06	8.30422e-06	0	2.37445e-06	1.56903e-06	3.60662e-06	3.07501e-06	0	1.02496e-06
CBM12	0.00163093	0.00170714	0.00173135	0.00148789	0.00150298	0.00146204	0.0014131	0.00106556	0.00108194	0.00106068	0.00104521	0.00221975	0.00119052	0.00156483	0.00168929	0.00139103	0.00123733	0.00183029	0.00186701	0.00128185	0.00157641	0.00151748	0.00125381	0.00209043	0.00140436	0.00111042	0.00162463	0.00119627	0.00169564	0.00120022	0.00146569	0.000563058	0.0012156	0.0015065	0.0010045	0.00097075	0.000914781	0.00070478	0.00170232	0.000773945	0.000530618	0.00149965	0.000650312	0.000908035	0.000581864	0.000315866	0.00038848
CBM13	0.00748241	0.00808413	0.007516	0.00792765	0.00739955	0.00741755	0.00803529	0.00816093	0.00745528	0.00892254	0.00748196	0.00792386	0.00737512	0.0084433	0.00816031	0.00788351	0.00938829	0.00734373	0.0073173	0.00940866	0.00709515	0.00754595	0.00812565	0.00851582	0.00759637	0.00760182	0.00664038	0.00779909	0.00713761	0.00658688	0.00694124	0.00617801	0.00828503	0.00583158	0.00671483	0.0063335	0.00742979	0.0070092	0.00829323	0.00825071	0.00663383	0.0063127	0.00616419	0.00697098	0.0053943	0.00534199	0.00605927
CBM14	0.000825581	0.000745679	0.000836388	0.000931516	0.000882747	0.000819672	0.000770424	0.000742589	0.000748167	0.000845438	0.000797815	0.000999723	0.00091879	0.000828628	0.000897837	0.000906899	0.000736151	0.00078157	0.000727156	0.000869512	0.000912776	0.000873897	0.000770432	0.000880239	0.000967914	0.00102333	0.000875317	0.00095232	0.000771607	0.000618898	0.000921399	0.000526763	0.00109429	0.000904564	0.00100973	0.000639372	0.000730392	0.000583885	0.000921009	0.00112713	0.000760824	0.000787035	0.00103699	0.00196577	0.000448785	0.000216263	0.000358333
CBM16	0.000410951	0.00035991	0.000356727	0.000306948	0.000235694	0.000270286	0.000558572	0.00029667	0.000337926	0.000207572	0.000440255	0.000227095	0.000319417	0.000253305	0.00026275	0.000343662	0.000410809	0.000263846	0.000704328	0.000149583	0.000452989	0.000296122	0.000380048	0.000471495	0.000166461	0.000140244	0.000486942	0.000477231	0.000397071	0.000447969	0.000262012	0.000413864	0.000344409	0.000229714	0.000810126	0.000432691	0.000699352	0.000132508	0.000449084	0.000407805	0.000637968	0.0021613	0.000362205	0.00109916	0.000383243	0.000144395	0.000197426
CBM17	6.24011e-06	1.73533e-05	5.21682e-06	4.70058e-06	8.98796e-06	7.33607e-06	1.56004e-05	4.35982e-06	1.59479e-05	3.57889e-06	2.61208e-06	1.15087e-06	5.61757e-06	1.01176e-05	2.81783e-06	1.73762e-05	1.33337e-05	8.83047e-06	9.24255e-06	4.35745e-06	4.93272e-06	2.41147e-06	8.31155e-06	1.5779e-05	1.4213e-06	2.48418e-06	1.32442e-05	9.60193e-06	1.80107e-05	0	0	0	0	0	0	0	0	0	0	0	0	0	0	0	0	0	0
CBM18	0.00123371	0.00254461	0.000489424	0.000581256	0.00215009	0.00043275	0.00117749	0.00155254	0.00111879	0.00440396	0.000492125	0.00132585	0.00121246	0.00262147	0.00160585	0.00196552	0.0038416	0.00061458	0.000965682	0.00350975	0.000936973	0.001712	0.00456857	0.00381657	0.0031488	0.00247311	0.00075829	0.00238601	0.00144251	0.000128606	0.000140522	0.000341428	0.00021932	0.000250691	0.000551409	5.97899e-05	0.000605948	7.09365e-05	0.000294375	0.00105798	0.000168957	0.000404509	0.000461666	0.000286218	8.17506e-05	7.54295e-05	8.79479e-05
CBM2	0.00426869	0.00398331	0.00370433	0.00375998	0.00393619	0.00330761	0.00379784	0.00401019	0.00384703	0.00533476	0.00394189	0.00420374	0.00381609	0.00462859	0.00435083	0.00468331	0.00484298	0.00369267	0.00349367	0.00494395	0.00360165	0.00321157	0.00505347	0.0049178	0.00543654	0.00463834	0.00293488	0.00391786	0.00365402	0.00218015	0.00221884	0.0025481	0.00285751	0.00251622	0.00319107	0.0023309	0.00325764	0.00370195	0.0048065	0.00356755	0.00150415	0.00219134	0.00321736	0.0028079	0.00397532	0.00495337	0.00324566
CBM20	0.00929847	0.0139532	0.00718742	0.00687267	0.0109782	0.00677418	0.00816879	0.0100696	0.00821184	0.0209538	0.00718745	0.0100972	0.00920616	0.0138013	0.0105523	0.0103474	0.0157979	0.0079085	0.00666028	0.0162859	0.0083883	0.00908693	0.0188074	0.0191197	0.0166034	0.0135205	0.00614928	0.0113409	0.00840206	0.00807822	0.00828533	0.00884163	0.00537832	0.00642609	0.00578135	0.00777293	0.00797189	0.00838961	0.00622387	0.00896138	0.0054051	0.00517025	0.00622933	0.0042409	0.00794355	0.00822114	0.00795473
CBM21	0.000567009	0.00105778	4.43149e-05	0.000196809	0.00130604	0.000140256	0.000372031	0.000730443	0.000590218	0.00236778	9.11129e-05	0.000460369	0.000496881	0.00132074	0.000927976	0.000985572	0.00259738	0.000312364	0.00030401	0.00214885	0.000554701	0.000834515	0.0018719	0.000946498	0.00121385	0.00103993	0.000375763	0.00200515	0.000552743	0	7.08273e-05	4.40234e-06	2.2082e-05	0	7.49213e-07	5.02629e-07	4.02443e-06	4.78188e-07	0	0.000132936	0	6.17564e-06	1.48082e-05	1.264e-05	2.37841e-06	0	0
CBM22	0.000631882	0.000561135	0.000655824	0.000909639	0.000479779	0.001897	0.000740909	0.000849871	0.000930847	0.000605617	0.00102235	0.000408302	0.00124083	0.000631921	0.000847795	0.00066806	0.000667671	0.000652502	0.000936066	0.000536837	0.000797899	0.000455516	0.000809366	0.000707331	0.000399967	0.000435042	0.000746652	0.000785816	0.000786778	0.00112181	0.000785143	0.000692534	0.00048493	0.000744556	0.000674021	0.000523737	0.000699409	0.000847879	0.00112299	0.000782413	0.00105757	0.0012707	0.000557367	0.00114287	0.000866689	0.000955419	0.00108924
CBM23	0.000322633	0.000339363	0.000315457	0.000278425	0.000254324	0.000295662	0.000168586	0.00029797	0.000240339	0.000240431	0.000295401	0.000415112	0.000261839	0.000310522	0.000296596	0.000224389	0.000199391	0.000252462	0.000229162	0.000308865	0.00021312	0.000274693	0.000198925	0.000348221	0.000264934	0.000215345	0.000250244	0.000239188	0.000241569	0.00023445	0.000306032	0.000270879	0.000363603	0.000224678	0.000352581	0.000273873	0.000179951	0.00014078	0.000267743	0.00052547	0.000172054	0.000248355	0.000346139	0.000211751	0.000132649	0.000197813	0.000308464
CBM24	0	2.39193e-07	4.04517e-07	0	7.01329e-07	2.83685e-07	4.51809e-07	2.04242e-07	6.03055e-07	0	5.79303e-07	1.00045e-06	2.81934e-07	2.27989e-07	1.11885e-06	1.04941e-06	0	0	0	8.6524e-07	2.72432e-07	8.63917e-07	0	1.063e-06	1.07889e-06	5.38731e-07	5.31008e-07	0	0	2.24058e-05	0	1.15595e-06	4.69811e-07	2.12544e-06	0	4.67008e-06	1.36542e-06	1.69385e-06	2.14107e-07	0	5.96594e-06	1.75895e-06	3.45971e-06	7.64697e-07	1.83798e-07	8.14924e-07	1.13612e-06
CBM25	0.000460286	0.000401404	0.000528946	0.000374949	0.000456821	0.000406168	0.000447504	0.000436274	0.000378572	0.000365482	0.000447711	0.000553562	0.000426271	0.000412177	0.00046814	0.00035032	0.000311125	0.000496171	0.000452509	0.000408558	0.000345229	0.000359097	0.000228356	0.000340487	0.000290149	0.000297941	0.000357727	0.000317782	0.000454594	0.000579537	0.00083982	0.000490597	0.00080175	0.000875012	0.000476027	0.000662816	0.000702991	0.000561949	0.00143634	0.000660233	0.000376784	0.000567529	0.000500786	0.000622032	0.000344891	0.00028166	0.000442351
CBM26	0.00119902	0.000881365	0.00106547	0.00075842	0.00095226	0.000984802	0.000979894	0.000861198	0.000934885	0.00132852	0.00084595	0.00102805	0.000949715	0.00101518	0.00118522	0.00118384	0.000900791	0.00116597	0.000971502	0.0011236	0.00137754	0.000858754	0.000892849	0.00103273	0.00116705	0.000904781	0.000758732	0.000896204	0.000884112	0.00053072	0.00104011	0.000632625	0.00089695	0.00123828	0.00111723	0.00125636	0.000886645	0.000504137	0.00227101	0.000609108	0.000231946	0.00275834	0.000840529	0.00176465	0.00093746	0.000994248	0.00103875
CBM27	3.64707e-05	9.10275e-05	6.35246e-05	8.47932e-05	4.69135e-05	0.000160884	9.17652e-05	8.01182e-05	0.000145561	3.57936e-05	8.01e-05	4.37645e-05	5.68107e-05	4.57054e-05	5.65258e-05	5.79017e-05	5.11377e-05	5.4908e-05	7.34203e-05	4.86952e-05	3.46296e-05	4.61737e-05	6.34653e-05	7.05442e-05	3.60919e-05	4.48673e-05	0.000111968	4.64659e-05	5.86104e-05	9.01046e-05	6.6934e-05	0.00020968	5.67264e-05	0.000338396	7.77046e-05	0.000120109	2.82731e-05	2.22649e-05	4.50883e-05	9.47418e-05	4.85028e-05	2.74797e-05	0.000156986	9.69198e-05	5.36055e-05	7.4109e-05	5.69224e-05
CBM28	6.24011e-06	1.73533e-05	5.21682e-06	4.70058e-06	8.98796e-06	7.33607e-06	1.56004e-05	4.35982e-06	1.59479e-05	3.57889e-06	2.61208e-06	1.15087e-06	5.61757e-06	1.01176e-05	2.81783e-06	1.73762e-05	1.33337e-05	8.83047e-06	9.24255e-06	4.35745e-06	4.93272e-06	2.41147e-06	8.31155e-06	1.5779e-05	1.4213e-06	2.48418e-06	1.32442e-05	9.60193e-06	1.80107e-05	0	0	0	0	0	0	0	0	0	0	0	0	0	0	0	0	0	0
CBM3	0.000434147	0.000631471	0.000559667	0.000564276	0.000416097	0.000593459	0.000536743	0.000669016	0.000640158	0.000571126	0.000593133	0.000368318	0.000584084	0.000712042	0.000561242	0.00051808	0.000647564	0.000571921	0.00065283	0.000545315	0.000538902	0.000519799	0.000587845	0.000634022	0.000486142	0.000422104	0.000492738	0.00055092	0.000589058	0.000953869	0.000888927	0.000483627	0.000142189	0.000333383	0.000599915	0.000501245	0.000843114	0.000571474	0.00058565	0.000587231	0.00037522	0.0014787	0.000343159	0.000463242	0.000297963	0.000349113	0.000451912
CBM30	1.38691e-06	3.25605e-05	9.21439e-06	2.8358e-05	2.03817e-06	2.62985e-05	1.16908e-05	1.30868e-05	2.52055e-05	1.04763e-05	4.95781e-06	1.06615e-05	6.72676e-07	3.66882e-06	1.96411e-05	7.33979e-06	1.69877e-05	1.11994e-05	6.32526e-06	3.77785e-06	5.65485e-07	0	3.10835e-06	3.67737e-06	1.29885e-07	1.05767e-05	1.01761e-05	3.84168e-06	2.56348e-06	0	1.59049e-06	1.14434e-05	0	1.15374e-06	2.9395e-06	1.33522e-05	2.77879e-06	4.96641e-06	1.66488e-05	1.77564e-05	7.30441e-07	7.02115e-06	1.56903e-06	9.79279e-06	9.66757e-06	5.24143e-07	3.55755e-06
CBM32	0.00571477	0.00536445	0.00581363	0.00569863	0.00484829	0.00537934	0.0062642	0.00579674	0.00550672	0.00446992	0.00549232	0.00536215	0.00472737	0.00464252	0.00519391	0.00509746	0.00499319	0.0057731	0.00649343	0.0045438	0.00549906	0.00507286	0.00502718	0.00516879	0.00449307	0.00507836	0.00502774	0.00549398	0.00542882	0.00784219	0.00489397	0.0052961	0.00487645	0.00387638	0.00875618	0.00605094	0.00837009	0.00504715	0.0103279	0.00707386	0.00636925	0.00680422	0.00439746	0.00610217	0.00420715	0.00404923	0.00562962
CBM34	0.000353859	0.000547627	0.000519131	0.000588502	0.000570079	0.000588162	0.000538165	0.000565212	0.000825325	0.000407775	0.000595191	0.000536117	0.000551294	0.000632304	0.000469161	0.000675466	0.000558419	0.000544237	0.000765954	0.000405006	0.000535636	0.000862252	0.00057858	0.000538859	0.000560753	0.000443506	0.000775607	0.000476255	0.000688347	0.000594299	0.000579281	0.000536656	0.00143443	0.00071078	0.000241237	0.0005276	0.000582551	0.000988171	0.000425932	0.000563454	0.000548076	0.00058412	0.00137628	0.00116217	0.000525951	0.000770243	0.00070299
CBM35	0.00288874	0.00247914	0.00284946	0.00293627	0.00249879	0.00276908	0.00332523	0.00299287	0.00303962	0.00222537	0.00282428	0.00216067	0.00244114	0.0024534	0.00264096	0.00262846	0.00267114	0.00289576	0.00344498	0.00208431	0.00254715	0.00191667	0.0022778	0.00270297	0.00198789	0.00234073	0.00247279	0.00271963	0.00281712	0.00324725	0.00233713	0.00332661	0.00163515	0.00272735	0.00261702	0.00305326	0.00338428	0.00270956	0.0036564	0.00217089	0.00351631	0.00468001	0.00182298	0.00242331	0.00251433	0.00230668	0.00319981
CBM36	7.74129e-05	0.000111968	0.000110323	0.000146706	8.78543e-05	0.000127459	0.000139225	9.87607e-05	0.000237484	0.000125798	0.000162965	4.44564e-05	0.000119878	8.82184e-05	0.000122235	0.000127758	0.000170816	0.000111813	0.000148373	0.000109554	8.43827e-05	8.64773e-05	0.000169129	0.000167451	9.24407e-05	8.35738e-05	0.000133326	0.000193471	9.7291e-05	0.000208221	5.28391e-05	0.000206397	0.000141509	0.000137489	6.09429e-05	0.000105352	6.30827e-05	7.48113e-05	1.26992e-05	3.21814e-05	0.00053282	5.36326e-05	0.000178266	2.00304e-05	0.000145348	0.000144317	0.000210719
CBM37	0.00102426	0.00152702	0.00147878	0.00194204	0.00137458	0.00214113	0.00149228	0.00165035	0.00155558	0.00151319	0.00176799	0.00194928	0.00176806	0.00141342	0.00137205	0.00149679	0.00160928	0.00144425	0.00140683	0.00166727	0.00141619	0.00126739	0.00153896	0.00153553	0.0012364	0.000982852	0.00188163	0.00133537	0.00170946	0.000198098	0.000227094	0.00012844	0.000654697	0.000353658	0.0011043	0.000185746	0.000769846	6.94339e-05	0.0018543	0.000951473	0.000298685	0.00296839	0.00104967	0.0030541	0.000419712	0.000149938	0.000141422
CBM38	0.000223126	0.000335359	0.000220758	0.000238971	0.000270546	0.000234243	0.000286454	0.000313771	0.000261931	0.000348538	0.000237872	0.000179276	0.000223962	0.000218157	0.000250973	0.000196482	0.000270352	0.000196537	0.000356793	0.000440633	0.000266792	0.000213486	0.00034879	0.000331462	0.000308508	0.000403209	0.000334648	0.000239856	0.00024382	0.000444495	0.000470262	0.000409131	0.000409957	0.000401359	0.000839919	0.000323251	0.000368981	0.000355795	0.000292529	0.000410217	0.000623234	0.000346109	0.000438079	0.000288705	0.000832934	0.000883175	0.000526654
CBM39	0	0	0	0	0	0	0	0	6.44538e-06	0	0	0	0	0	0	0	0	0	0	0	0	0	0	0	0	0	0	0	0	0	0	0	0	0	0	0	0	0	0	0	0	0	0	0	0	0	0
CBM4	0.00122209	0.000982033	0.00111463	0.00123041	0.00100478	0.0016597	0.00129946	0.00127399	0.00134055	0.000850709	0.00123871	0.00120804	0.00105376	0.00101342	0.00116763	0.00120352	0.00116034	0.00121902	0.00126629	0.000884772	0.00116336	0.000992461	0.00109714	0.000926121	0.000811145	0.00101252	0.00106811	0.000966575	0.00122659	0.000952669	0.00129829	0.00111641	0.00061333	0.000789645	0.000801006	0.00186439	0.00102758	0.000850599	0.000552522	0.000552272	0.00100553	0.000816067	0.00105386	0.000694866	0.00098549	0.000978489	0.000935425
CBM40	1.64659e-05	1.6793e-05	1.07693e-05	2.73306e-05	1.96273e-05	9.36201e-06	7.23538e-06	2.7869e-05	2.14544e-05	1.61455e-05	2.33004e-05	1.41618e-05	1.33292e-05	2.18697e-05	1.52545e-05	3.34348e-05	4.847e-05	1.32423e-05	4.03853e-05	3.10419e-05	1.33869e-05	1.18091e-05	6.25596e-06	1.29135e-05	8.39701e-06	1.31339e-05	3.60675e-05	1.28799e-05	2.58864e-05	1.35688e-06	6.62525e-06	1.23155e-05	1.88687e-05	0.000118727	5.0725e-05	1.63463e-05	3.27038e-06	1.53919e-07	2.21792e-05	0.000168317	2.98781e-05	2.07423e-05	5.04604e-05	2.33555e-05	0.000117478	6.90233e-05	1.55232e-05
CBM41	0.000363752	0.000482273	0.00043104	0.000443147	0.000361028	0.000621509	0.000440253	0.000507884	0.000525611	0.000275312	0.000613316	0.000395746	0.000449352	0.0003849	0.000337734	0.000421105	0.000273047	0.00041357	0.000496976	0.000353746	0.000516933	0.000552022	0.000298864	0.000287443	0.000433073	0.000383578	0.000615722	0.000384311	0.000365712	0.000644937	0.000640633	0.000619261	0.00103704	0.00210636	0.000703437	0.000680189	0.00027105	0.00147379	0.000688812	0.0013312	0.000634033	0.000513264	0.000538163	0.00141631	0.000913022	0.00122784	0.00101407
CBM42	0.000236821	0.000286613	0.000353648	0.000300776	0.000210768	0.000240844	0.00035057	0.000313035	0.000276604	0.000175126	0.000295608	0.000609141	0.000295292	0.000222276	0.000274402	0.000178171	0.00023868	0.000159477	0.000257003	0.000165423	0.000236727	0.000226312	0.000220227	0.000305256	0.00027005	0.000241309	0.000207383	0.000217853	0.000283555	0.000200259	7.55733e-05	9.18722e-05	0.000335286	7.28716e-05	0.000824263	0.000107982	0.000391504	0.000134318	0.000356032	0.000229565	9.79513e-05	0.000221198	0.000328122	0.0002033	3.8444e-05	2.02176e-05	3.00711e-05
CBM43	0.00522591	0.0056675	0.00372731	0.00389854	0.00556685	0.00399745	0.00432278	0.00512451	0.00452003	0.00840236	0.00403156	0.00499193	0.00484729	0.00651439	0.00566974	0.0055216	0.00779073	0.00426822	0.00394359	0.00744588	0.00447452	0.00509175	0.00751914	0.00657787	0.00693533	0.00551654	0.00420869	0.00574098	0.00423609	0.00438024	0.00370115	0.0054034	0.00448888	0.00500117	0.00559244	0.00449017	0.0054376	0.00322572	0.00505302	0.00587043	0.00439413	0.00737394	0.00429877	0.00641788	0.0047303	0.00375388	0.00419775
CBM44	1.99316e-05	3.01693e-05	3.73497e-05	1.84074e-05	1.6464e-05	2.65477e-05	1.45646e-05	3.62353e-05	1.32325e-05	2.12779e-05	4.1296e-05	9.18501e-06	1.13509e-05	3.18648e-05	1.11518e-05	1.44703e-05	9.75756e-06	3.61122e-05	1.61118e-05	1.47151e-05	1.75913e-05	3.83062e-06	2.04942e-05	9.95723e-06	1.74795e-05	2.15759e-05	1.11351e-05	1.77942e-05	1.09168e-05	0	6.21925e-06	3.87331e-06	1.44296e-05	6.96308e-06	0	0	0	1.52679e-06	0	0	0	5.45121e-07	2.33e-05	4.60462e-05	7.66941e-06	3.02904e-07	0
CBM45	7.6722e-05	0.000202892	1.1258e-05	4.02152e-05	9.01652e-05	3.42899e-05	5.68204e-05	8.87215e-05	6.09893e-05	0.00036989	2.56659e-05	5.98242e-05	6.81144e-05	0.000141183	8.52714e-05	8.93813e-05	0.000158183	7.45414e-05	6.02952e-05	0.000270748	3.64198e-05	9.8297e-05	0.000283755	0.000184386	0.000153381	0.000122873	2.70278e-05	0.000142142	5.71179e-05	0	0	0	1.25102e-06	0	0	0	1.98375e-06	0	0	6.23824e-05	1.08601e-06	7.80695e-08	4.40388e-06	5.86141e-06	0	0	0
CBM46	1.12099e-05	0	1.12137e-05	0	3.40011e-07	8.24877e-07	5.25609e-06	1.252e-05	2.46516e-06	1.12014e-06	1.3417e-06	0	2.05411e-06	2.99371e-06	3.8388e-06	8.13465e-07	1.41703e-06	2.64409e-05	5.09492e-07	2.79644e-07	6.3392e-06	1.07748e-05	8.30908e-07	2.57513e-07	7.83847e-07	1.828e-06	2.57265e-07	3.02949e-06	1.68537e-06	0	0	0	0	0	0	0	0	0	0	0	0	0	0	0	0	0	0
CBM47	0.00046202	0.000848748	0.000751303	0.000668648	0.000442328	0.00077958	0.000920642	0.000689418	0.000746386	0.000410871	0.000608284	0.0005488	0.000718706	0.00054449	0.000763567	0.000727836	0.000606798	0.000466261	0.000953441	0.000421559	0.000600507	0.000617088	0.000698994	0.000666814	0.000457757	0.000483458	0.000626342	0.000578733	0.000726749	0.0011542	0.00127207	0.00120922	0.000668301	0.000827203	0.00149251	0.00125803	0.00117194	0.000948695	0.00154263	0.00176805	0.00073584	0.00202316	0.000958558	0.00130027	0.000993959	0.000876904	0.000938985
CBM48	0.0120548	0.0115359	0.0111025	0.0121803	0.0116758	0.0119267	0.0123952	0.0115754	0.0119211	0.0117234	0.0127185	0.0117511	0.0115089	0.0111379	0.011143	0.0117285	0.0119065	0.0122026	0.0131653	0.0108135	0.0122756	0.0120695	0.0123709	0.0114365	0.0114331	0.011002	0.0125194	0.0121596	0.0120347	0.0117576	0.0127514	0.00825625	0.0143369	0.0116346	0.00955155	0.0110598	0.0121604	0.0126857	0.0128557	0.0102977	0.0100882	0.00972495	0.0123427	0.0123958	0.00926144	0.00999799	0.0113293
CBM5	0.00194616	0.00244771	0.0017926	0.0018373	0.00207775	0.00181844	0.00189625	0.00176168	0.00185413	0.00212174	0.00186415	0.00155755	0.00174823	0.00199548	0.00163474	0.00238319	0.00208862	0.00172438	0.00188731	0.0021222	0.00202726	0.00193008	0.00250915	0.00205267	0.00215929	0.00206369	0.00175979	0.00221994	0.00175392	0.00236167	0.00270838	0.00284585	0.00170742	0.00255769	0.00248887	0.00221851	0.00207221	0.00327479	0.00265245	0.00259693	0.00222626	0.00407432	0.00172167	0.00199172	0.00411035	0.0035874	0.00254584
CBM50	0.0408384	0.0449592	0.043874	0.0439091	0.0439505	0.0458671	0.0434413	0.0421023	0.0440969	0.0415642	0.0427595	0.0501085	0.0424029	0.0431883	0.0421591	0.0452272	0.0405425	0.0433802	0.0464856	0.0422859	0.0446089	0.0492014	0.0406024	0.0406169	0.0403377	0.0418121	0.0522804	0.0430108	0.04656	0.0427371	0.0418157	0.0428166	0.0496597	0.0452223	0.0482181	0.0424115	0.0436889	0.0399065	0.0465837	0.0438896	0.073531	0.0504555	0.0479124	0.0593202	0.0445843	0.0417592	0.0426417
CBM51	0.000774214	0.00129769	0.00066648	0.00059594	0.000851869	0.000703914	0.000894571	0.00115975	0.000866873	0.00143835	0.000842235	0.000569019	0.000882256	0.00114903	0.000855291	0.00107866	0.00132923	0.000711736	0.000793861	0.00126887	0.000626635	0.000825648	0.00155802	0.00138214	0.00119958	0.00109105	0.000692418	0.00121928	0.000785516	0.000314909	0.000181979	0.00015674	0.000529629	0.000165068	0.000613795	9.21065e-05	0.000346909	0.000222763	0.000824166	0.000919225	0.000294234	0.000537364	0.000235652	0.000671078	0.000653255	0.000715968	0.000210723
CBM52	2.25535e-05	4.25944e-05	3.57416e-06	1.30668e-05	6.68273e-05	1.47103e-05	1.45447e-05	4.01623e-05	4.10812e-05	0.000112041	7.8361e-06	4.01404e-05	4.66571e-05	0.000102014	7.03706e-05	4.94946e-05	0.000166926	1.66075e-05	3.59562e-05	0.000123317	3.80573e-05	4.01194e-05	0.000140443	7.69453e-05	7.18927e-05	7.11673e-05	1.47385e-05	0.000135385	3.8401e-05	0	0	0	5.44656e-07	0	0	0	0	0	0	5.79719e-06	0	2.54597e-07	0	0	0	0	0
CBM54	0.000941805	0.00118378	0.00103174	0.000928556	0.0010734	0.000977259	0.00121261	0.00115382	0.00101767	0.00100307	0.00101213	0.00117444	0.000872199	0.0010393	0.000832673	0.00107605	0.00119852	0.000907809	0.00127759	0.00092124	0.0011406	0.00138609	0.00122771	0.00129776	0.00100999	0.000595916	0.00157385	0.00114155	0.00127891	0.000995233	0.00120668	0.000697235	0.0011275	0.000746951	0.0018012	0.000748219	0.00159813	0.000812088	0.00208638	0.00182477	0.00134775	0.00307394	0.00100593	0.00228257	0.000574064	0.000243141	0.00040769
CBM56	0.00139395	0.000931651	0.00147687	0.000965556	0.000858019	0.00107445	0.000887069	0.000979573	0.000846975	0.00090081	0.00108225	0.00158629	0.000942249	0.000970868	0.00119618	0.000889342	0.000541585	0.00127281	0.000941751	0.000917869	0.00133367	0.00101585	0.000592315	0.000722376	0.00113537	0.000960067	0.000927919	0.000942543	0.000905259	0.00114335	0.000684237	0.000576554	0.000651917	0.000414062	0.000995382	0.000866142	0.0012243	0.0011525	0.000941172	0.000690445	0.000615394	0.00153107	0.000699537	0.000528376	0.000612358	0.00112668	0.00150519
CBM57	0.00206133	0.00227135	0.00183916	0.0014844	0.0021252	0.0018468	0.00189117	0.00198782	0.00183533	0.00288676	0.00180464	0.00206989	0.00179939	0.00214487	0.00201568	0.00196403	0.00243327	0.00193164	0.00167137	0.00250689	0.00203912	0.00171389	0.00257905	0.0026498	0.00240733	0.00203062	0.00135783	0.0019661	0.00167427	0.00124705	0.0009446	0.0004709	0.000978136	0.000758239	0.0020115	0.000760569	0.000941375	0.000475143	0.00116512	0.000949474	0.00390847	0.00316514	0.000751524	0.00144259	0.000482189	0.000874144	0.000917223
CBM58	4.97227e-05	0.000105826	0.000104872	0.000114817	7.67524e-05	7.25911e-05	0.00019206	0.000128751	0.00017363	5.703e-05	0.00013181	8.87987e-05	0.000140492	8.91746e-05	6.81988e-05	8.27777e-05	0.000199895	6.22884e-05	0.000245965	0.000107548	0.00010851	6.40509e-05	0.000139421	0.000138092	4.84716e-05	4.77647e-05	8.94369e-05	0.000100577	9.43724e-05	4.53473e-05	4.57472e-05	0.000131232	9.65104e-05	8.68039e-05	6.63611e-05	9.87365e-05	0.000242284	6.14811e-05	0.000414522	0.00027103	4.05628e-05	9.89445e-05	0.000161119	8.20294e-05	0.000127899	1.42242e-05	5.09481e-05
CBM59	3.06965e-06	2.13377e-05	1.56584e-05	3.15791e-06	2.2804e-05	1.99356e-05	9.57797e-06	3.06426e-05	2.36764e-05	5.91396e-06	3.57773e-05	2.40749e-05	2.35742e-05	1.78583e-05	1.37998e-05	1.1319e-05	1.75734e-05	2.81521e-05	4.86976e-05	3.81702e-06	8.24445e-06	1.65307e-05	7.47658e-06	8.1309e-06	9.16947e-06	6.03277e-06	3.73843e-05	1.85086e-05	2.13944e-05	0	3.16051e-07	0	1.418e-05	5.95407e-07	5.68303e-05	0	2.40944e-05	0	2.88668e-05	8.57112e-05	8.26906e-07	3.77568e-06	1.54285e-05	5.89783e-05	6.19593e-06	0	0
CBM6	0.00881632	0.00811214	0.0086391	0.00840973	0.00745266	0.00863978	0.0102643	0.00773179	0.00861994	0.00728406	0.0086408	0.00685076	0.00830831	0.00736744	0.00898354	0.00815856	0.00822234	0.00957023	0.0104604	0.00622312	0.00920946	0.00665441	0.00760783	0.00817705	0.00646872	0.00732447	0.00712631	0.00842188	0.00803406	0.00366529	0.00458058	0.00340966	0.00284758	0.00354646	0.00748979	0.00515765	0.00712322	0.00414182	0.0061118	0.00483936	0.00446032	0.0156762	0.00449151	0.00740539	0.00398705	0.00284177	0.00248772
CBM60	7.8041e-05	3.19579e-05	6.74876e-05	3.51477e-05	2.94445e-05	5.40041e-05	6.19683e-05	5.11926e-05	3.18363e-05	3.72935e-05	4.82929e-05	3.23958e-05	3.95661e-05	4.92629e-05	7.0635e-05	4.56859e-05	2.67626e-05	2.89878e-05	8.94335e-05	2.84113e-05	8.84786e-05	3.99088e-05	4.2997e-05	4.17905e-05	2.57067e-05	4.4675e-05	5.99682e-05	0.000108964	4.55022e-05	2.65451e-05	5.09355e-05	0.000124134	3.78308e-06	3.74573e-05	0.000110175	5.20677e-06	0	3.64918e-05	4.80736e-06	6.73282e-05	1.96688e-05	1.4275e-05	2.05726e-07	0	0.000409753	0.000466076	0.000231158
CBM61	0.000317728	0.00056843	0.000431726	0.000546494	0.000415045	0.000687536	0.000541375	0.000399941	0.00066713	0.000293558	0.000516026	0.000279288	0.000530091	0.000496706	0.000359569	0.000376389	0.000547363	0.000509382	0.000538544	0.000292275	0.000356121	0.000436987	0.000476315	0.000609608	0.000418526	0.000266745	0.00068373	0.000359224	0.000520144	0.000526959	0.000211529	0.0003179	0.000345096	0.000533122	0.000345006	0.000641131	0.00018273	6.70009e-05	0.000384672	0.000533238	9.56175e-05	0.000489801	0.0010969	0.00069756	0.000143467	0.000152738	0.000129754
CBM62	0.000306695	0.000321946	0.000281604	0.000200143	0.000345814	0.00025478	0.000286685	0.00029918	0.000343678	0.000244803	0.000281939	0.00135223	0.000333608	0.000334884	0.000360939	0.000264686	0.000381037	0.000431475	0.000260376	0.000385119	0.000261572	0.000203794	0.000192238	0.000231639	0.000248405	0.000351704	0.000174691	0.000268636	0.000328901	0.000955849	0.000626476	0.000643624	0.0002597	0.000363645	0.000503533	0.000405347	0.000503797	0.000556594	0.000150645	0.000576328	0.000659654	0.000978048	0.000591895	0.000437835	0.000942723	0.000962434	0.000834377
CBM63	4.98598e-05	4.48936e-05	5.58125e-05	5.54011e-05	4.76492e-05	3.26491e-05	5.12236e-05	8.52493e-05	4.82788e-05	9.83598e-05	8.57294e-05	3.55937e-05	8.35939e-05	0.000111508	8.60307e-05	3.7433e-05	0.000109915	2.04482e-05	6.22422e-05	9.45305e-05	7.41684e-05	4.83609e-05	9.96588e-05	0.000101186	5.01235e-05	6.37675e-05	4.29061e-05	4.70027e-05	4.92994e-05	8.32219e-05	8.94794e-06	8.30789e-06	4.20235e-05	5.02003e-06	0.000459428	6.13411e-06	0.000149941	2.02621e-05	4.97112e-05	8.22071e-05	3.97708e-05	0.000733237	4.41178e-05	0.000503845	3.45294e-05	8.92853e-05	0.00018589
CBM64	4.71243e-05	4.70141e-05	5.91822e-05	2.6967e-05	2.46989e-05	3.36471e-05	4.09217e-05	5.40016e-05	2.62508e-05	2.32437e-05	3.65001e-05	4.44342e-05	2.47462e-05	5.41207e-05	2.95063e-05	2.07633e-05	1.82398e-05	3.5846e-05	1.48271e-05	3.31225e-05	4.05585e-05	4.56665e-05	9.09333e-06	2.26445e-05	3.89032e-05	4.92131e-05	1.52376e-05	1.94152e-05	4.13023e-05	1.22057e-06	0	0	0	0	5.66738e-06	0	0	0	0	7.22256e-05	0	0	0	0	0	0	0
CBM65	5.48249e-05	9.62006e-05	1.69164e-05	1.6495e-05	2.22816e-05	5.92287e-06	0.000201583	3.52236e-05	3.38543e-05	4.27924e-05	3.91692e-05	3.67121e-05	0.000112895	5.36029e-05	7.78663e-05	4.99987e-05	4.62461e-05	4.07483e-05	2.00123e-05	3.17181e-05	2.85366e-05	1.14849e-05	6.00277e-05	7.68927e-05	0.000107486	2.01054e-05	1.29164e-05	2.74396e-05	3.39254e-05	6.75741e-05	0.000118593	1.17987e-05	4.95709e-05	9.10919e-06	8.19165e-06	1.72024e-05	5.44863e-06	8.01048e-06	1.75134e-05	3.42488e-05	5.9186e-06	4.55754e-05	2.90065e-05	3.99414e-05	1.06468e-05	1.62524e-05	1.01581e-05
CBM66	0.000339995	0.000798628	0.000371063	0.000404547	0.000504953	0.000359114	0.000493527	0.000473046	0.000473176	0.00111312	0.000376914	0.000544235	0.000281635	0.000600395	0.000374001	0.00072069	0.000754309	0.000289499	0.000453007	0.000655601	0.000342182	0.000432272	0.00060958	0.000877755	0.000596523	0.000547485	0.000381616	0.00047935	0.000464049	0.000574533	0.000444987	0.000274971	0.000430631	0.000374521	0.000702964	0.000364022	0.000539353	0.000190731	0.00068589	0.000440292	0.000693575	0.000502357	0.000595483	0.000422373	0.000207531	0.000241395	0.000459304
CBM67	0.000436855	0.000206063	0.000388726	0.000382329	0.000320909	0.000252742	0.000556066	0.000358329	0.000491233	0.000259748	0.000529769	0.000432942	0.000309434	0.000277342	0.000317257	0.000349292	0.000426273	0.000302867	0.000486693	0.000448466	0.000305493	0.000327818	0.000473031	0.000394888	0.000161408	0.000440913	0.000429007	0.000438358	0.00051962	0.00111114	0.000566227	0.000670306	0.000579809	0.000490661	0.00034495	0.000355275	0.000908916	0.000397859	0.000427317	0.000437957	0.0017244	0.000662419	0.000595857	0.000257984	0.000710853	0.00078937	0.000647938
CBM68	5.03795e-07	9.25543e-07	1.07417e-06	1.34296e-05	3.56315e-06	3.64511e-06	6.70562e-06	1.93157e-06	4.80026e-06	1.82374e-06	1.33049e-05	4.8305e-07	7.95175e-07	1.6489e-06	2.00463e-06	2.67564e-07	2.12207e-06	1.41747e-06	1.12174e-06	2.07533e-06	1.18642e-06	0	1.42057e-06	5.7098e-07	9.04454e-07	1.42826e-06	0	6.47604e-06	1.09433e-05	2.49133e-06	5.1659e-05	7.79137e-06	3.07375e-05	2.44059e-05	2.07986e-05	1.56969e-05	9.03557e-07	5.80283e-06	1.24344e-06	0.000185479	1.80365e-05	4.65673e-05	9.63188e-06	7.21759e-06	1.84261e-06	3.51883e-06	1.11249e-06
CBM69	0	0	0	0	0	0	0	0	0	0	2.3201e-06	0	0	0	0	0	0	0	0	0	0	0	0	0	0	0	0	0	0	9.11506e-07	1.5403e-06	4.27129e-05	3.39021e-07	2.41978e-05	1.17917e-06	9.23515e-05	1.09492e-05	1.49997e-07	1.14618e-06	0	4.32506e-05	8.07983e-06	1.67569e-06	4.31951e-06	8.3043e-06	5.17617e-07	4.37181e-06
CBM70	5.22951e-06	1.68539e-05	1.10372e-05	1.85305e-06	1.98879e-05	9.35695e-06	9.91197e-06	1.98643e-05	2.38774e-05	3.48615e-05	1.45327e-05	4.32066e-05	9.57125e-06	5.21601e-06	1.46289e-05	1.35611e-05	5.83764e-05	6.85835e-05	3.95224e-05	1.58059e-05	9.54821e-06	3.13661e-07	3.19171e-05	1.73521e-05	2.86689e-05	2.63132e-05	2.83783e-05	1.00251e-05	5.93145e-06	2.94579e-06	0	6.37711e-07	2.70179e-05	1.40918e-06	5.95488e-06	2.14946e-06	1.08626e-06	1.55251e-05	9.77171e-07	5.41196e-06	8.08394e-07	6.01511e-05	2.3313e-07	2.56152e-06	1.01615e-06	9.3742e-06	1.56858e-05
CBM71	0	2.96857e-06	1.00743e-05	4.68187e-05	1.82148e-05	0	1.56873e-05	0	1.16443e-05	0	3.53342e-05	4.67232e-06	7.00514e-06	1.4798e-05	1.01263e-05	1.16758e-05	1.15473e-05	3.93529e-06	5.60344e-05	2.13181e-05	0	0	6.67274e-06	8.25138e-06	2.98934e-05	1.86597e-05	0	1.01677e-05	1.61457e-05	0	0	0	0	4.07015e-06	0	0	0	0	0	0	0	2.64391e-05	0	0	0	0	0
CBM72	0.0128507	0.00702955	0.0113398	0.00861579	0.00833447	0.00962817	0.00739834	0.00959589	0.0076811	0.00778371	0.00974134	0.00883952	0.00927055	0.00721405	0.0112049	0.00828895	0.00536517	0.0118706	0.00808345	0.00717196	0.0110979	0.00781239	0.00549843	0.00621964	0.009402	0.010808	0.00548707	0.0085206	0.00759593	0.00240942	0.00439175	0.00616603	0.00126704	0.00257473	0.00123515	0.00483943	0.00334858	0.00296285	0.00233373	0.0023012	0.000991859	0.000706879	0.00405002	0.00289778	0.00620607	0.00605962	0.00443996
CBM73	1.72396e-05	4.06137e-05	1.84458e-05	2.96037e-05	2.1993e-05	1.44872e-05	5.40178e-05	3.10787e-05	6.78203e-05	1.59289e-05	7.12009e-05	5.13469e-05	4.61264e-05	2.94839e-05	2.39596e-05	3.35377e-05	2.97762e-05	1.54516e-05	4.46892e-05	2.9228e-05	4.68517e-05	4.62321e-05	3.09098e-05	4.89423e-05	1.58349e-05	3.07071e-05	4.46756e-05	3.3716e-05	7.11498e-05	0.000129266	3.74498e-05	3.42063e-05	3.72904e-05	4.38923e-05	2.13964e-05	3.32057e-05	5.16978e-05	4.2162e-05	1.06058e-05	2.1033e-05	0.000124789	1.47766e-05	5.58112e-05	1.45616e-05	2.0603e-05	3.55079e-05	4.07095e-05
CBM74	0.000130453	0.000166094	9.81556e-05	9.59145e-05	0.000191163	0.000102878	0.000160042	0.000152639	0.000139297	0.000323358	9.99034e-05	0.000109808	0.000126797	0.000267564	0.000154946	0.000181463	0.000375689	0.000228621	0.000133148	0.000347816	0.000121481	0.000100065	0.000379174	0.000282413	0.000307273	0.00015688	6.89415e-05	0.000271467	0.000200101	2.06284e-05	3.51819e-05	8.12064e-06	0.000218129	0.000374196	9.59428e-05	8.46741e-06	5.89608e-05	1.10197e-05	0.00096097	0.000146714	3.39891e-05	0.000126314	0.000193088	0.000144661	2.96886e-05	2.96377e-05	3.93243e-05
CBM76	2.28658e-06	6.23026e-06	1.17484e-05	8.11727e-06	3.29821e-06	0.000104617	7.2954e-06	6.5718e-05	2.56137e-05	7.84915e-06	1.54803e-05	1.54092e-05	1.95195e-05	2.63618e-06	2.34222e-05	2.1968e-05	5.33964e-06	1.47448e-06	7.44721e-05	3.17355e-07	1.33599e-05	2.52794e-06	6.71552e-06	2.27288e-05	2.03187e-06	7.79194e-06	1.47529e-05	6.62063e-08	9.48892e-06	4.91844e-05	6.32934e-07	0	0	5.8607e-06	0	0	3.66415e-06	0	0	0	6.07483e-05	0	1.48273e-07	3.9512e-05	3.79141e-05	2.37072e-05	0
CBM77	0.00104122	0.000848733	0.00104434	0.00104025	0.000573795	0.000718972	0.00108313	0.00100571	0.000823947	0.000672228	0.000783685	0.00044197	0.000971552	0.000603137	0.000790721	0.000709505	0.000815845	0.000928037	0.00144408	0.000575515	0.000821522	0.000501902	0.000577388	0.000883901	0.000483046	0.000522979	0.000618146	0.000899996	0.000943508	0.000101315	0.000157746	0.000255333	0.000267762	0.000126107	0.00181049	4.65202e-05	0.000988878	8.21463e-05	0.000437191	0.00041488	0.000235417	0.00426115	0.000384157	0.00175667	0.000563862	0.000399243	0.000192332
CBM78	1.61426e-06	2.90432e-05	6.2935e-05	6.17068e-05	5.25185e-05	0.000165822	1.84882e-05	0.000161961	7.97486e-05	3.88809e-07	8.20598e-05	5.28699e-06	0.000169294	1.20048e-05	4.03249e-05	2.2395e-05	4.72173e-06	3.9198e-05	4.21626e-05	5.04051e-07	7.40332e-05	3.76462e-07	1.27436e-07	6.92442e-07	3.40624e-07	1.29779e-05	9.39529e-06	1.20572e-05	6.11966e-05	0.000135585	0	0	0	9.29857e-06	1.03692e-05	0	8.88498e-06	0	1.21599e-07	0	1.5857e-05	0	0	3.65319e-05	2.20679e-05	0	0
CBM79	3.95919e-05	7.79546e-05	1.02916e-05	8.61854e-05	2.35443e-05	0.000162183	1.0416e-05	0.000118009	9.3696e-05	0.000174765	7.906e-05	1.23522e-05	0.000221755	0.000105687	0.000122835	4.28387e-05	0.00012391	3.31902e-05	4.81932e-06	0.000119695	3.77129e-05	1.26917e-05	5.09279e-05	0.000133217	3.16935e-05	4.26996e-05	1.56013e-05	5.60111e-05	4.14685e-05	0.000106301	0	0	6.91851e-07	1.42195e-05	2.45834e-05	0	1.40493e-05	0	9.87961e-08	6.95013e-05	0.000107873	5.36124e-07	0	6.11362e-05	6.38418e-06	3.12922e-06	0
CBM8	0.000314953	0.000444602	0.000473457	0.000368001	0.000414839	0.000454628	0.000454714	0.000416149	0.000541685	0.000175521	0.00064981	0.000383314	0.000356875	0.000489401	0.000323952	0.000386887	0.000322675	0.00026253	0.000515491	0.000285635	0.000467456	0.000302181	0.000346186	0.000344511	0.000278465	0.000327505	0.000719704	0.000279936	0.000331805	0.000980803	0.000522423	0.000512257	0.000908106	0.00234011	0.000780853	0.000666541	0.000249601	0.00274334	0.000149586	0.00034711	0.000605685	0.000307696	0.00123316	0.000339988	0.00132689	0.00225144	0.00117643
CBM80	7.70633e-06	6.59326e-07	1.79162e-05	2.66449e-05	0	3.21834e-05	1.04503e-06	2.32549e-05	9.77314e-06	7.87739e-07	2.27703e-05	5.47867e-06	3.06809e-05	1.22401e-06	7.18609e-06	1.0671e-05	1.12052e-07	1.68014e-05	1.61427e-06	8.47187e-07	7.01424e-06	3.96517e-07	5.19104e-07	1.09244e-05	1.03543e-05	1.36236e-05	4.09443e-06	4.60212e-07	1.8219e-06	5.51379e-06	2.7963e-07	0	0	0	2.33545e-06	0	2.60677e-07	0	0	0	1.45386e-05	7.8549e-06	0	9.09751e-05	1.40357e-05	7.28457e-07	0
CBM82	0.000101577	8.14695e-05	0.000100485	8.80417e-05	5.79191e-05	0.000100838	6.21181e-05	0.00014398	0.00011179	8.67694e-05	8.03757e-05	4.50323e-05	4.79988e-05	9.22846e-05	8.24169e-05	8.59747e-05	6.91386e-05	9.1177e-05	0.000162137	3.02762e-05	0.000151364	7.90269e-05	8.82887e-05	7.70023e-05	4.78989e-05	3.85593e-05	9.87587e-05	6.88191e-05	0.000145395	2.37594e-05	9.89835e-06	8.02777e-06	0.000128428	0.000100275	0.000111476	0.000110679	3.54696e-06	1.87843e-06	8.36443e-05	2.33112e-06	8.26168e-06	5.32566e-05	0.000523638	0.000258559	3.73355e-05	7.20967e-08	5.73027e-06
CBM83	5.24313e-07	1.09554e-06	4.28852e-08	8.46227e-06	1.37723e-06	6.25431e-07	4.45961e-07	0	8.03886e-07	0	2.02925e-06	5.31569e-08	6.18728e-07	1.45066e-07	5.63877e-07	1.26391e-06	0	7.29236e-07	5.77745e-07	2.26587e-06	2.14353e-06	1.15675e-06	0	5.89137e-07	5.6641e-08	5.31541e-07	0	4.19535e-07	3.99246e-06	1.88452e-06	1.95536e-06	1.43936e-06	3.62741e-05	1.27286e-05	1.55869e-06	1.04799e-05	2.01378e-06	2.00263e-07	1.3347e-05	9.53574e-07	1.55136e-06	1.45089e-06	1.29203e-05	1.8669e-05	2.17629e-06	0	8.78319e-07
CBM84	1.69905e-05	1.13601e-05	7.22654e-06	8.99877e-06	9.59078e-06	9.08733e-06	4.49543e-05	1.04994e-05	1.80897e-05	1.40749e-05	3.3431e-05	2.46576e-06	1.25284e-05	1.55774e-05	1.54454e-05	3.35956e-05	3.50632e-05	1.56105e-05	2.51889e-05	6.16232e-06	2.73041e-05	1.12869e-05	2.55138e-05	1.5127e-05	7.14777e-07	2.41118e-06	1.70028e-05	1.46263e-05	4.96582e-06	2.34458e-07	1.30878e-05	6.92361e-07	0	8.38676e-08	3.64669e-06	3.08736e-07	0	1.12387e-06	0	0	3.11615e-06	0.000104918	1.5246e-07	1.9591e-07	0	2.95535e-06	8.35179e-07
CBM85	0	8.51625e-07	3.71326e-06	9.00312e-07	2.8783e-05	5.25925e-05	4.82264e-05	4.30381e-05	2.10628e-05	0	2.54391e-05	1.34535e-07	3.04228e-07	4.2461e-06	7.39063e-05	4.50158e-07	0	2.65655e-06	2.79172e-05	9.80465e-05	2.87566e-06	1.59434e-05	0	4.23152e-06	4.91096e-05	0	1.95083e-05	1.43769e-06	0	0	0	0	0	0	1.48522e-06	0	1.75521e-06	0	0	0	0	6.08424e-06	0	4.50687e-06	0	0	0
CBM86	4.19056e-07	1.65151e-05	2.44233e-05	1.36385e-05	2.80394e-07	8.41936e-06	1.01789e-05	2.44121e-06	6.74954e-05	2.95939e-05	7.47015e-06	6.54956e-06	0.000122699	4.13641e-06	1.24208e-05	1.7111e-06	1.57861e-05	1.44867e-05	1.18782e-05	0	7.86062e-06	4.83512e-06	3.38728e-06	2.22394e-05	2.0776e-06	9.06611e-06	6.97794e-06	5.63262e-06	3.95547e-07	5.57892e-06	2.37338e-06	7.51615e-06	4.54316e-05	2.54557e-05	6.67198e-06	2.70918e-05	3.12421e-07	1.87666e-06	5.45438e-05	2.23839e-07	7.64941e-06	1.76849e-05	0.00012049	5.15853e-05	4.47779e-06	4.87581e-07	1.12828e-06
CBM88	0.000670631	0.000600456	0.000658914	0.000656799	0.000465166	0.000574155	0.000662248	0.000577093	0.0005855	0.000468547	0.000475613	0.000438387	0.000524236	0.000371253	0.000534411	0.00047593	0.000635862	0.000605067	0.000851406	0.000473298	0.000592267	0.000381993	0.00057737	0.00054558	0.000310419	0.000516447	0.000393729	0.000700047	0.000572257	0.000238429	0.000477317	0.00074258	0.000227477	0.000343952	0.00120662	0.000510198	0.000929653	0.0003958	0.000778613	0.000346167	0.000105709	0.0042414	0.000278704	0.00148701	0.000857585	0.000700853	0.000492777
CBM9	0.00113204	0.00132578	0.00132781	0.00113988	0.00105491	0.00138361	0.00170815	0.00113816	0.0017045	0.00114935	0.00132441	0.00119882	0.00133615	0.00118425	0.00106097	0.00130844	0.00134653	0.00143449	0.00141842	0.00122141	0.001375	0.00131749	0.00123419	0.00152916	0.00130425	0.00119967	0.00170631	0.00119891	0.00135591	0.00102052	0.00116258	0.00103515	0.00174018	0.000980501	0.00219375	0.000896961	0.00164592	0.000572853	0.0015647	0.00146435	0.00110283	0.00192262	0.00121929	0.00107383	0.000425315	0.000297254	0.000805467
CE0	0.0103628	0.00877008	0.0102313	0.0108606	0.00847283	0.0104319	0.0106775	0.00917838	0.00942891	0.00720132	0.0109739	0.0102813	0.00998797	0.00854743	0.00938055	0.00869364	0.00880541	0.0104658	0.0110903	0.00734922	0.010338	0.00856354	0.00803498	0.00809393	0.00796907	0.00959791	0.00837903	0.00898088	0.0093474	0.00672452	0.00649883	0.0069122	0.00571327	0.00587048	0.00411098	0.00632121	0.00774169	0.00566532	0.0100392	0.00534633	0.00635568	0.00542395	0.00623975	0.00542493	0.00745153	0.00739903	0.0067543
CE1	0.000993321	0.00095231	0.0011727	0.00109292	0.00104423	0.00106199	0.00115498	0.00104795	0.00118234	0.000845627	0.00114282	0.0010742	0.00119379	0.000926497	0.000972588	0.000998762	0.00105011	0.00104012	0.00116428	0.00085341	0.00120539	0.00120429	0.00102494	0.00106471	0.000791466	0.000836061	0.00134699	0.000990418	0.00118784	0.00250261	0.00291425	0.0018259	0.00183314	0.00229137	0.00197425	0.00191753	0.00174563	0.00224412	0.00170482	0.00170414	0.00228338	0.00273104	0.0015091	0.00254491	0.00192777	0.00169068	0.00160362
CE11	0.00287032	0.00290339	0.00319169	0.00325014	0.00247891	0.00328174	0.00271994	0.00289527	0.00322948	0.00218299	0.00322425	0.00351896	0.00277909	0.00259347	0.00274474	0.00314196	0.00233459	0.00303707	0.00318407	0.00234011	0.00277723	0.0028336	0.00256357	0.00231052	0.00254746	0.00236277	0.00285715	0.00270722	0.0025772	0.00456994	0.00421882	0.00525142	0.00415101	0.00600204	0.00557659	0.00388824	0.0052063	0.0059074	0.00454052	0.00485346	0.00563446	0.00830161	0.00511098	0.00454095	0.00518505	0.00569283	0.0046241
CE12	0.00533337	0.00477292	0.00532999	0.00568946	0.00454477	0.00555635	0.00446655	0.00533504	0.00498852	0.00365114	0.00632143	0.00438818	0.00551018	0.00486428	0.00565297	0.00467709	0.00409595	0.00529296	0.00439325	0.00464397	0.00516288	0.00433593	0.00403977	0.00444408	0.00509511	0.00544611	0.00454593	0.00450261	0.00504275	0.00558425	0.00615478	0.00876847	0.00341014	0.00605082	0.00240507	0.00721748	0.00320085	0.00573839	0.00361058	0.00362592	0.00412711	0.00207031	0.00327098	0.00356368	0.0101386	0.0105567	0.00889162
CE13	0.000856814	0.00142374	0.000140138	0.000365202	0.00183201	0.000163751	0.000620132	0.00129099	0.000845014	0.00352419	0.00030766	0.000818794	0.00119946	0.00221868	0.00161236	0.00130534	0.00361217	0.000423031	0.000424467	0.00275411	0.000571136	0.00115369	0.00307859	0.00218455	0.00191937	0.00165576	0.000518954	0.00225236	0.000965852	7.02868e-06	4.13698e-05	2.85075e-05	4.44275e-05	2.58046e-05	1.62251e-05	3.61882e-05	3.67604e-06	3.03016e-05	2.02476e-05	0.000676788	7.05676e-06	6.06475e-05	7.18488e-06	3.55682e-05	3.99676e-05	1.06493e-05	3.91928e-06
CE14	0.003328	0.00387174	0.00405652	0.0039735	0.00372665	0.00398045	0.00379743	0.0038113	0.00371843	0.00259741	0.00374048	0.00418658	0.00359377	0.00347434	0.0031917	0.00351313	0.00319737	0.00356048	0.00366081	0.00288144	0.00383385	0.00382073	0.00302107	0.00294963	0.00279351	0.00291831	0.00445329	0.00323381	0.00365912	0.0050167	0.00505784	0.00494235	0.00541811	0.00432369	0.00575526	0.0045242	0.00530522	0.00504765	0.00776342	0.0062237	0.00514654	0.00485169	0.00582855	0.00645548	0.00507044	0.00496728	0.00482134
CE15	0.00203005	0.00160499	0.00206419	0.00200199	0.00155286	0.00220882	0.00227147	0.00218019	0.00195417	0.00131621	0.00251664	0.00149497	0.00208976	0.00156913	0.00224889	0.00175089	0.00185351	0.00202733	0.00207896	0.00136426	0.00191481	0.00166168	0.00159439	0.00166833	0.00148835	0.00196098	0.00193264	0.00183169	0.00184568	0.00121351	0.00132417	0.00147802	0.000835853	0.000884864	0.000635632	0.00199949	0.000833288	0.00099832	0.00112612	0.000924752	0.0011057	0.000595138	0.00152204	0.000830493	0.00161502	0.0013683	0.00120385
CE16	1.07281e-05	3.02242e-05	4.19179e-05	1.39806e-05	9.68968e-05	3.48379e-05	2.11448e-05	5.03925e-05	3.84887e-05	4.70638e-05	1.45134e-05	2.77844e-05	3.48352e-05	4.43923e-05	3.81858e-05	1.99824e-05	3.22661e-05	2.03935e-06	4.21802e-05	7.4951e-05	3.20401e-05	6.00403e-05	0.000146224	4.26122e-05	3.43022e-05	1.18533e-05	8.60195e-05	7.02444e-05	0.000121409	2.63206e-05	0	1.7314e-06	5.35952e-06	0	8.33678e-05	0	6.8512e-05	0	2.15824e-05	9.77908e-05	8.16767e-05	5.02984e-05	0	3.8262e-05	4.30842e-06	3.44452e-05	0
CE17	1.2662e-05	3.70313e-05	4.2717e-05	9.92715e-05	5.71395e-05	8.3122e-05	0.000110728	4.22051e-05	0.000118608	5.33906e-05	0.00013242	4.21586e-05	8.0846e-05	4.95921e-05	3.38364e-05	7.91144e-05	5.67264e-05	3.11418e-05	6.61023e-05	3.25355e-05	6.83649e-05	3.89891e-05	4.95127e-05	4.9866e-05	7.06379e-05	2.96362e-05	8.73698e-05	4.78255e-05	3.85626e-05	1.22838e-05	1.12149e-05	1.0651e-05	0.000100504	5.05313e-05	1.7755e-05	7.68083e-05	6.73829e-07	4.5823e-06	9.3566e-05	1.10199e-05	1.44005e-05	2.82513e-05	0.000300383	6.0721e-05	3.92565e-06	7.33577e-07	1.29696e-05
CE19	0.000536705	0.00020623	0.00062593	0.000356021	0.000372876	0.000363796	0.000384125	0.00043236	0.000382408	0.000196042	0.000413368	0.000372163	0.00047302	0.000230362	0.000386332	0.00025173	0.000163673	0.00037954	0.00026758	0.000296608	0.000302502	0.000260677	0.000203936	0.000207557	0.000394911	0.000403091	0.000237837	0.00022911	0.000351355	0.000282699	0.000140828	0.000235659	0.000218815	0.000331512	0.000390789	9.41146e-05	0.000227943	0.000126963	0.000841238	0.000213382	8.44177e-05	9.99104e-05	0.000126005	0.000136337	8.15006e-05	7.05189e-05	0.000187069
CE2	0.00112543	0.00099698	0.00108381	0.00125514	0.00107188	0.00118218	0.00104864	0.0010761	0.00120738	0.000956603	0.00126683	0.00109237	0.00125398	0.00113372	0.00127491	0.00112903	0.000870544	0.00122182	0.00134783	0.000936279	0.00125069	0.00111243	0.000943038	0.000928985	0.00146192	0.00145674	0.00112609	0.00112435	0.00121389	0.00139342	0.000730116	0.00100234	0.00123789	0.000705842	0.000328703	0.00107285	0.00113302	0.000962402	0.000835238	0.000625386	0.00255159	0.000243101	0.00107198	0.000520031	0.00094082	0.00143602	0.00179795
CE3	0.000162673	0.000367145	0.000346681	0.000415297	0.00034275	0.00100556	0.000388875	0.0004291	0.000426474	0.000228737	0.000426904	0.000225986	0.000353489	0.000321343	0.000411928	0.00034302	0.000499907	0.00030237	0.000432072	0.000310235	0.000402785	0.000281848	0.000419548	0.000449207	0.000210506	0.00023287	0.00033277	0.000296178	0.000338988	0.000584875	0.00047982	0.000439244	0.00041895	0.000427962	0.000417782	0.000819208	0.000138885	0.000305899	0.000348579	0.00039191	0.000219935	0.000276177	0.000333504	0.000579386	0.000258073	0.000153314	0.000141319
CE4	0.00598647	0.00672044	0.00665607	0.007156	0.00600421	0.00780052	0.00718898	0.00701503	0.00726021	0.00501972	0.00692988	0.00682365	0.00691865	0.00603715	0.00640865	0.00723003	0.00577068	0.00647621	0.00720405	0.00623923	0.00711945	0.00743563	0.00639543	0.00614801	0.00579604	0.00587734	0.00883406	0.00649857	0.0071639	0.00738249	0.00708298	0.00699497	0.00937266	0.00685459	0.00643856	0.0071117	0.00728382	0.00815454	0.00680801	0.00620226	0.00611888	0.00540839	0.00904324	0.00898245	0.0071299	0.00787432	0.00721909
CE5	0.000118432	3.46034e-05	7.29045e-05	0.000132759	2.10615e-05	5.91951e-05	3.23952e-05	7.58031e-05	2.42622e-05	2.44321e-05	5.26503e-05	3.11347e-05	8.20576e-05	3.85091e-05	9.19204e-05	7.73988e-05	4.07629e-05	0.000126269	4.40159e-05	6.51487e-05	4.57697e-05	8.44466e-05	8.62959e-05	1.83928e-05	4.1711e-05	3.91049e-05	8.94162e-05	2.59248e-05	2.13206e-05	0.000355915	0.000138083	0.000382513	0.00342339	0.000125326	0.000253582	0.000297892	3.09295e-05	0.000150993	2.88906e-05	0.000153888	9.28282e-05	4.05883e-05	0.000206466	1.92521e-05	4.70628e-05	7.53376e-05	7.05308e-05
CE6	0.00619796	0.00450061	0.00580623	0.00520449	0.00435035	0.0050959	0.00554231	0.00501246	0.00459428	0.00418275	0.00557935	0.00417493	0.00504067	0.00502841	0.00574607	0.00528893	0.00371608	0.00590487	0.00519213	0.00467783	0.00568251	0.00428156	0.00320475	0.0039288	0.00433973	0.00550407	0.00348233	0.00437311	0.00495704	0.00236057	0.00263987	0.00216619	0.00158728	0.00132717	0.00147227	0.00230663	0.00271865	0.00178286	0.00309011	0.00274353	0.00191412	0.00126523	0.00211442	0.00221065	0.00214661	0.0014136	0.00187293
CE7	0.00255942	0.00166709	0.00225568	0.00212312	0.00164253	0.00209564	0.00179003	0.00211159	0.00144103	0.00143332	0.00212384	0.00157445	0.00212401	0.00153196	0.00211265	0.00128736	0.0011363	0.00197338	0.00180764	0.00148525	0.00188519	0.00149679	0.00112627	0.00144877	0.00156021	0.00218118	0.00155643	0.0014817	0.00197314	0.00132757	0.0009986	0.00138467	0.000978962	0.000747668	0.000655352	0.00102115	0.00174202	0.00118588	0.00202518	0.00126184	0.000984433	0.000639185	0.00100861	0.000544697	0.00178994	0.00211885	0.00226785
CE8	0.00902952	0.00879188	0.00909068	0.00899549	0.00865464	0.00854606	0.00869978	0.00872938	0.00901085	0.0087229	0.00917964	0.00781821	0.00909954	0.00833132	0.00790555	0.00909431	0.00817937	0.00900948	0.00848879	0.00836515	0.00863523	0.00854293	0.00833612	0.00857436	0.00789948	0.00788567	0.00803591	0.00815573	0.00888856	0.00707925	0.00699003	0.00787468	0.00677062	0.0072289	0.00840697	0.00638257	0.00683348	0.00700089	0.00811487	0.00728032	0.00649517	0.00867606	0.00586413	0.00839653	0.00855675	0.00836118	0.00784734
CE9	0.00310788	0.0033209	0.00346583	0.00337505	0.00389747	0.00403552	0.00406866	0.0040211	0.00460425	0.00292296	0.00381723	0.00307375	0.00401126	0.00388903	0.00299825	0.00387311	0.00305707	0.00323103	0.00439197	0.00309243	0.00364557	0.00486571	0.00402701	0.00380355	0.00294624	0.00281379	0.00584196	0.00436128	0.00436488	0.00434217	0.00419372	0.00355412	0.00626977	0.00530421	0.00693564	0.00421431	0.00494848	0.00485122	0.0053812	0.00542956	0.00582802	0.00596506	0.00780476	0.0057755	0.00388882	0.00385186	0.0036507
GH0	0.0132233	0.0113774	0.0125585	0.0121105	0.0117456	0.0121183	0.0123141	0.0120394	0.0122701	0.0114432	0.0127545	0.0128661	0.012652	0.0121634	0.0122952	0.0120843	0.0115906	0.0123433	0.0123297	0.0115137	0.0125448	0.0116574	0.0116547	0.0120592	0.0123376	0.0126145	0.0119933	0.012069	0.0117061	0.0139383	0.0167755	0.0141978	0.0172353	0.0120443	0.0113635	0.0121572	0.0122543	0.0111972	0.0111199	0.0117656	0.0146264	0.00966311	0.0127647	0.0115443	0.0141707	0.0144234	0.0141259
GH1	0.0096362	0.0120747	0.0116334	0.0117469	0.0124967	0.012569	0.0119466	0.0120329	0.012795	0.0111281	0.0120243	0.0116009	0.0123798	0.0119939	0.0102875	0.0118524	0.0122853	0.0108213	0.0129604	0.0116916	0.0114252	0.0123317	0.0130081	0.0121306	0.0111308	0.00985251	0.0151219	0.0123821	0.0133058	0.0131992	0.0143894	0.0125579	0.0164993	0.0179032	0.0139985	0.0119219	0.0114401	0.0147959	0.0115998	0.0140249	0.0138955	0.0132623	0.0166448	0.0143091	0.012166	0.0135106	0.0126106
GH10	0.00553146	0.00374466	0.00467767	0.00562083	0.00396917	0.00559143	0.00469763	0.00449259	0.00446526	0.00341934	0.00620216	0.00338395	0.00538931	0.00388595	0.00527485	0.00437523	0.00343465	0.00500898	0.00492532	0.00347723	0.00474585	0.00365705	0.00347878	0.0034795	0.00396577	0.0046393	0.00396423	0.00424656	0.00407736	0.00219323	0.00175697	0.00241197	0.00149748	0.00149665	0.00156453	0.00270449	0.00278239	0.00218027	0.00422634	0.00222192	0.00244157	0.00242323	0.00262124	0.00248946	0.00264746	0.00263017	0.00278834
GH100	7.29949e-05	8.54032e-05	0.00011599	0.000157749	8.15286e-05	0.000154385	0.000147565	9.95684e-05	0.000147561	6.53493e-05	9.21169e-05	0.000129064	8.89827e-05	8.23572e-05	8.78537e-05	8.25037e-05	0.000119062	0.000107123	0.000128255	7.60014e-05	7.70483e-05	9.43004e-05	9.76689e-05	0.000121136	5.34584e-05	7.04662e-05	0.000104894	6.60671e-05	0.000118812	0.000338495	0.00024928	0.000502987	0.000301618	0.000294954	0.000913638	0.000266337	0.000117993	0.000221998	8.98818e-05	0.000325045	6.06358e-05	0.00010552	0.000434123	0.000167375	0.000582787	0.00072246	0.000590474
GH101	0.000703886	0.000770537	0.000922889	0.000724025	0.000828784	0.000823776	0.000831151	0.000825979	0.000942506	0.00066977	0.000855025	0.000746188	0.000786503	0.00068568	0.000759345	0.000773977	0.000816508	0.000856134	0.000904832	0.000767688	0.000737397	0.000699661	0.000682199	0.000702786	0.000568171	0.000722887	0.000776158	0.000758761	0.000842762	0.00117947	0.00115161	0.000817309	0.000987066	0.000797637	0.00134726	0.0012247	0.00118182	0.00130853	0.000947923	0.00101911	0.00148775	0.00113496	0.00126478	0.000564001	0.00082157	0.00097586	0.0010029
GH102	9.19044e-06	3.16967e-05	6.53795e-05	0.000139098	3.12738e-05	5.49432e-05	6.02878e-05	2.36383e-05	6.4057e-05	8.61246e-05	0.000108958	5.54103e-05	1.75887e-05	4.22581e-05	6.85714e-06	4.52918e-05	0	1.75558e-05	0.000104676	6.84157e-05	6.20982e-05	9.67567e-05	2.82726e-05	4.13798e-06	3.50857e-05	4.00392e-05	7.56219e-05	8.35284e-05	6.46809e-05	6.67002e-05	0.000112516	0.000155492	0.00012978	0.000196376	5.72532e-05	0.000216385	0.000101644	0.000133964	6.1338e-05	0.000111379	0.000185376	3.01096e-05	5.02453e-05	1.87268e-05	6.62678e-05	0.00014218	0.000218624
GH103	0.00316514	0.00322129	0.00360878	0.00393775	0.00333077	0.00364424	0.00344785	0.00362898	0.00346792	0.00246514	0.00355687	0.0035568	0.00381134	0.00308277	0.00299238	0.00353712	0.00282917	0.00344915	0.00361564	0.00328446	0.00348799	0.00324771	0.00276437	0.00270199	0.00315681	0.00324443	0.00390953	0.00306896	0.00357207	0.00443818	0.00486143	0.00452746	0.00443865	0.00458366	0.00364701	0.00454948	0.00484492	0.00473409	0.00425181	0.00359307	0.00426946	0.00348993	0.0042446	0.00371629	0.00456119	0.00419286	0.00452778
GH104	0.00026002	0.000424759	0.000337333	0.000361938	0.000279554	0.000265866	0.00045402	0.000383116	0.000472926	0.000575888	0.0002358	0.000345404	0.000222074	0.000362687	0.000293383	0.000352603	0.000525288	0.000370379	0.000547423	0.000328794	0.000352699	0.000213559	0.000309322	0.000505015	0.000222616	0.000190203	0.000258925	0.000424958	0.000429233	0.000206493	0.000170718	0.00014844	0.000405172	0.000119543	0.000341876	6.2925e-05	6.0773e-05	0.000186371	0.000145279	0.000195705	6.48132e-05	0.000176199	8.76204e-05	0.000127035	8.35726e-05	4.00522e-05	2.9762e-05
GH105	0.00511423	0.00418739	0.00474381	0.00496403	0.00425555	0.00454563	0.00447994	0.00446424	0.00474967	0.00306617	0.00468202	0.00447648	0.00524903	0.00406865	0.00433287	0.00351506	0.0039518	0.00474034	0.00424723	0.003448	0.00471425	0.00429223	0.00326701	0.0038607	0.00424784	0.00386613	0.00476699	0.00391703	0.00450159	0.00411125	0.00389964	0.00393506	0.00415005	0.00329493	0.00256356	0.00366972	0.00262588	0.00309676	0.00331272	0.00321296	0.00322009	0.00182224	0.00453076	0.00403751	0.00346744	0.0035888	0.00341496
GH106	0.00246693	0.00189641	0.00249247	0.00258567	0.00182316	0.0022275	0.00274753	0.00250437	0.00247641	0.00142449	0.00264214	0.00198352	0.00224696	0.0021398	0.00197767	0.00193985	0.00208973	0.00219029	0.0025602	0.00158175	0.00190897	0.00194547	0.00159052	0.00218722	0.00188581	0.00173754	0.00218671	0.00194992	0.00213107	0.00416413	0.00108055	0.00230781	0.00122735	0.00191999	0.00129459	0.00138801	0.0066898	0.00153219	0.00174709	0.00135421	0.00423772	0.0012688	0.00276243	0.000803244	0.00224716	0.00247371	0.00315482
GH107	0.00010012	0.000121668	0.000106226	8.56719e-05	8.66575e-05	2.93047e-05	8.88869e-05	9.61686e-05	0.000118798	0.000147374	4.42328e-05	6.904e-05	7.02946e-05	9.91908e-05	6.88036e-05	0.000121307	0.000156011	0.000147482	0.000253052	3.26592e-05	0.000180166	7.47466e-05	0.000135534	0.000121634	3.43619e-05	4.3925e-07	3.39481e-05	0.000178854	9.88856e-05	0	1.29334e-05	0	9.78987e-06	0	0.000161243	0	9.26665e-06	7.37048e-08	2.92377e-05	1.28379e-05	0	5.69752e-05	4.03079e-06	2.13444e-06	0	0	0
GH108	0.000537674	0.000564866	0.000526828	0.000622829	0.000557257	0.000533944	0.000499976	0.000332816	0.000420693	0.000471592	0.00019999	0.00037202	0.000270573	0.00092424	0.000518581	0.000566544	0.00034658	0.000539005	0.000803411	0.000552654	0.000475895	0.00090764	0.000275957	0.000324073	0.000507876	0.000473801	0.000803815	0.000435012	0.000499779	0.000162794	0.000306525	9.37134e-05	0.000738928	0.000831253	0.000372911	0.000176196	0.00045359	0.000971553	0.000360143	0.000324882	0.000661456	0.000388168	0.000740968	0.000562009	0.000595194	0.000762667	0.000467789
GH109	0.000814586	0.00117106	0.000951639	0.00110442	0.000849332	0.000854397	0.00139831	0.00100299	0.00118047	0.000629746	0.00113947	0.000956714	0.00101525	0.000822895	0.000965698	0.00104935	0.000967722	0.00104864	0.00117781	0.000743533	0.000953286	0.00105182	0.00100293	0.00103302	0.000831046	0.000836436	0.00107056	0.00110989	0.0010372	0.00172127	0.00102698	0.00133985	0.00100359	0.00121056	0.00204525	0.00112657	0.00153172	0.00094035	0.00145168	0.00147151	0.00160137	0.00180339	0.0011317	0.00127888	0.00142993	0.0013005	0.00163743
GH11	0.000904745	0.000543797	0.000828849	0.000960023	0.000743155	0.00148226	0.00060494	0.000986224	0.000713177	0.00077506	0.00113813	0.00085389	0.00102083	0.000898128	0.00103429	0.000668823	0.000544728	0.000935308	0.000704928	0.000786054	0.000823585	0.000618947	0.000474973	0.000617221	0.000843719	0.00100112	0.000804952	0.000674779	0.000669711	0.000827052	0.000135534	0.000215193	0.000265536	0.000216295	0.000249878	0.000246825	0.00074515	0.000137979	0.000494098	0.000414744	0.000692114	0.000273322	0.000330416	0.000381402	0.000234563	0.000241821	0.00043609
GH110	6.91959e-05	6.53095e-05	5.74626e-05	4.57159e-05	0.000114258	7.06639e-05	0.000122229	6.90339e-05	7.41691e-05	2.19074e-05	8.06462e-05	4.02757e-05	6.09991e-05	5.57923e-05	6.07276e-05	6.13126e-05	7.19476e-05	7.18417e-05	0.000119563	2.86071e-05	5.4926e-05	0.000112051	9.35486e-05	4.60045e-05	3.71804e-05	2.9054e-05	0.000107649	6.6026e-05	9.87381e-05	0.000304795	0.000122413	0.000187353	0.000434895	7.00078e-05	0.000485482	0.000294518	0.000150779	0.000296011	0.000130585	0.000314838	0.000165324	0.000209721	0.000137296	9.3483e-05	0.000129256	4.46447e-05	0.000171054
GH111	3.44311e-07	1.21726e-05	7.4333e-07	3.28604e-06	8.11994e-06	9.78077e-06	1.21287e-05	4.14016e-06	2.05772e-05	5.42278e-06	1.95209e-05	3.73266e-06	6.44555e-06	1.62096e-05	1.54597e-06	7.81729e-06	9.51234e-06	7.0692e-06	1.24812e-05	4.02464e-06	1.40681e-05	7.05181e-06	3.87543e-06	4.65158e-06	4.87056e-06	1.31853e-05	2.44839e-05	5.44125e-06	5.54509e-06	3.66456e-06	1.88435e-05	2.8874e-07	2.42041e-05	1.80378e-06	0	1.31047e-06	7.37511e-07	1.72724e-06	0	8.06387e-06	1.89148e-05	1.76183e-05	1.46896e-05	1.13096e-06	5.5917e-07	1.40829e-06	7.85409e-06
GH112	4.02164e-05	0.000118077	4.00999e-05	6.3375e-05	0.000134427	0.000157908	6.09471e-05	5.07562e-05	9.64563e-05	3.74372e-05	9.5661e-05	3.47676e-05	0.000120244	2.16667e-05	3.68559e-05	5.04899e-05	4.64171e-05	3.02314e-05	4.50035e-05	1.4168e-05	3.87534e-05	8.49861e-05	9.56715e-05	5.14413e-05	3.56735e-05	0.000164096	0.000108633	7.21704e-05	6.46239e-05	1.34692e-06	1.58258e-05	1.86363e-05	5.40632e-05	5.15671e-05	2.60618e-05	2.18785e-05	2.13845e-06	1.87648e-05	1.99755e-05	5.45607e-05	2.36712e-05	6.23206e-05	1.12349e-05	6.48476e-05	4.86489e-06	6.63936e-06	3.28766e-06
GH113	0.000381333	0.000492842	0.00052083	0.000438874	0.000457778	0.000574564	0.000529487	0.000467837	0.000688266	0.000226834	0.000766867	0.000510771	0.000467895	0.00058354	0.000357288	0.000456437	0.000359731	0.000346672	0.000555821	0.00039415	0.000531344	0.000407126	0.000418075	0.000497609	0.000318665	0.000425415	0.000802057	0.000331559	0.000409983	0.0013389	0.00068881	0.00062243	0.00121798	0.00282956	0.000862989	0.0007594	0.000276801	0.00279626	0.000188743	0.000355299	0.000612968	0.000404382	0.00181672	0.000380428	0.0013128	0.00234671	0.00131461
GH114	0.000416966	0.000542024	0.00048637	0.000416759	0.000430059	0.000486906	0.000555987	0.000440747	0.00052466	0.000368313	0.000487298	0.000383128	0.000408135	0.000409011	0.000398785	0.000424793	0.00046233	0.000491816	0.000578234	0.000401045	0.000424609	0.000471443	0.000381918	0.000475664	0.00035951	0.000328219	0.000538617	0.000439598	0.00050444	0.0010523	0.00121188	0.00120709	0.00100384	0.00128551	0.00130216	0.000871634	0.000964818	0.00145442	0.000977143	0.00149628	0.00118997	0.00166398	0.000983497	0.00148197	0.00137148	0.00168766	0.00115305
GH115	0.00345387	0.0020162	0.00296143	0.0031062	0.0023544	0.00280017	0.00219543	0.00263947	0.00231704	0.00197905	0.00300525	0.00190692	0.00274695	0.00238621	0.00297799	0.00220355	0.00203054	0.00309472	0.00259604	0.00226529	0.0028992	0.00182717	0.00168251	0.00185957	0.0025113	0.00338919	0.0017627	0.00210113	0.00251559	0.00117777	0.00132596	0.00235824	0.000768515	0.00163433	0.000901533	0.00229531	0.00188926	0.00129069	0.00153385	0.00106828	0.00132939	0.000480598	0.00125337	0.00123026	0.00103292	0.000920435	0.00124024
GH116	2.64883e-05	6.66407e-05	4.64164e-05	5.81531e-05	3.77151e-05	4.87173e-05	9.35028e-05	5.00791e-05	6.63907e-05	1.37455e-05	7.07864e-05	1.98278e-05	6.82719e-05	4.77298e-05	3.69756e-05	5.2596e-05	0.00011176	2.11918e-05	8.73662e-05	4.79751e-05	6.39174e-05	4.75534e-05	0.000104775	7.10342e-05	1.5838e-05	6.61719e-05	4.53209e-05	7.64613e-05	8.85636e-05	6.76121e-05	2.61026e-05	1.03067e-05	1.07444e-05	4.19751e-05	2.15548e-05	7.54521e-05	0.000184908	3.34668e-06	4.09874e-05	3.41537e-05	2.51674e-05	7.70652e-05	6.43953e-05	4.16312e-05	1.4846e-05	7.74117e-05	0.000117068
GH117	0.000496418	0.000575764	0.000709118	0.000557022	0.000524823	0.000625341	0.000683041	0.000603564	0.00062704	0.000540546	0.000645718	0.000464634	0.000603745	0.000588441	0.000490926	0.000602341	0.000554425	0.00055066	0.000590776	0.000595382	0.000596202	0.000463239	0.000505111	0.000607135	0.000454108	0.00045304	0.000555222	0.000585931	0.000727461	0.00192829	0.00065322	0.00114835	0.000890401	0.00100703	0.00121296	0.00096337	0.00194599	0.000571873	0.000888702	0.00101901	0.00193951	0.000733099	0.00138135	0.000541985	0.00072474	0.000635577	0.00111332
GH119	1.36289e-06	7.51938e-07	2.03714e-06	1.26407e-06	1.3181e-06	7.57157e-06	8.56427e-07	1.02912e-06	3.92832e-06	4.60199e-06	3.96033e-06	2.68646e-06	2.28575e-06	3.73069e-06	2.38456e-06	8.96155e-07	0	3.32221e-06	3.1532e-06	1.44968e-06	0	0	9.02759e-06	7.14528e-06	7.73392e-07	0	5.11101e-07	1.57716e-06	2.22729e-06	1.07853e-06	3.38239e-07	4.88864e-05	1.11688e-07	3.19084e-05	7.81043e-06	5.80839e-05	9.12194e-06	2.60144e-06	1.72759e-06	0	3.98583e-05	7.27111e-06	2.24845e-06	3.53383e-06	4.63024e-06	3.64333e-06	2.18819e-06
GH12	0.00344522	0.00474551	0.00460993	0.00514169	0.00478336	0.00508459	0.0052941	0.00490103	0.00602141	0.0038031	0.00525626	0.00513715	0.00520496	0.00472617	0.00443992	0.00521195	0.00494277	0.00433627	0.00552762	0.00433295	0.00493627	0.00536351	0.00506059	0.00463408	0.00421366	0.00353221	0.00649599	0.00490464	0.0053705	0.00471909	0.00491159	0.00424418	0.00716696	0.00454904	0.00588961	0.00383266	0.00501273	0.00508978	0.00483524	0.00483943	0.00434139	0.00698647	0.0063738	0.00735974	0.00505094	0.00537516	0.005615
GH120	0.000179606	0.000310604	0.000258419	0.000381347	0.000493546	0.000343799	0.000340385	0.000303154	0.000645679	0.000114792	0.000601392	0.000157963	0.000595826	0.000223358	0.000238473	0.000426404	0.000385278	0.000207582	0.000521733	0.000248544	0.000372095	0.000313648	0.000440498	0.000207552	0.000224715	0.000207425	0.000647829	0.000442547	0.000420191	0.000357558	0.000415208	9.86196e-05	0.000324421	0.000348621	0.000161017	0.000121768	0.000157977	0.000244347	9.61508e-05	5.49275e-05	6.79262e-05	9.50583e-05	9.18448e-05	0.00014186	8.44855e-05	0.000300248	0.00032889
GH121	5.47905e-07	5.25543e-06	6.62395e-06	5.20343e-06	1.09118e-06	1.89502e-06	1.33623e-05	1.1404e-06	7.37578e-06	5.44119e-07	2.16341e-05	4.34807e-06	1.97162e-05	6.59849e-06	2.49009e-06	6.50474e-06	6.60789e-06	3.57829e-06	6.65738e-06	1.70293e-06	8.70194e-06	5.29575e-07	1.37474e-06	1.67221e-05	1.65969e-06	1.14526e-06	2.19983e-05	2.37312e-06	8.65118e-06	3.6371e-07	4.32685e-06	1.85238e-07	1.43311e-06	5.93504e-06	4.82435e-07	0	0	2.63488e-05	2.60497e-07	1.46371e-05	2.89529e-06	3.55282e-05	1.45477e-06	0.000203511	1.20473e-05	1.53981e-07	3.33284e-06
GH123	5.06744e-05	5.32437e-05	0.000154203	8.97334e-05	0.000104004	9.25776e-05	0.000182038	0.000103953	0.000154763	7.18779e-05	8.84268e-05	4.00715e-05	6.79355e-05	6.55498e-05	5.26824e-05	0.00011738	0.000128505	7.34641e-05	9.36733e-05	6.95631e-05	0.000117095	0.000153945	8.70458e-05	0.00010275	6.01522e-05	8.53612e-05	0.00019524	0.000100723	0.00015574	0.000329577	0.000167747	0.000457337	0.000167913	0.000199126	0.000236307	0.00024409	0.000113	0.000162865	6.87359e-05	0.000178071	0.000249568	0.000141852	0.000100356	5.34585e-05	0.000133608	0.000151344	0.000330915
GH124	2.61953e-07	4.83747e-07	7.12936e-07	5.79087e-06	3.37687e-06	8.9291e-06	9.0981e-07	9.5617e-06	2.72254e-06	1.53033e-05	8.91318e-06	9.66597e-07	1.2182e-05	1.52924e-05	8.66783e-06	2.70804e-06	1.66613e-05	9.01052e-07	1.86213e-06	8.46047e-06	4.58969e-06	1.93022e-06	3.59804e-06	1.75447e-05	2.31185e-06	3.23848e-06	4.67815e-07	4.43602e-06	9.50761e-07	7.20338e-06	0	0	0	0	0	2.16946e-07	0	0	0	2.11946e-05	7.73569e-07	0	0	1.4087e-05	4.16764e-06	3.28003e-07	0
GH125	0.000685325	0.000866942	0.000760503	0.000977577	0.000804519	0.000755616	0.000978832	0.000660504	0.000907292	0.000868404	0.000680378	0.000805716	0.000742466	0.000797467	0.000886996	0.000761765	0.00102192	0.000821313	0.00099135	0.000847785	0.000766802	0.000833101	0.00112837	0.00133347	0.00122188	0.000850447	0.000652366	0.000822885	0.00102767	0.00110941	0.000786712	0.000724304	0.000850694	0.000811386	0.000656555	0.00134148	0.000890276	0.000649412	0.000967903	0.000956238	0.0010717	0.000416443	0.000837123	0.000534745	0.000642576	0.000423495	0.000560926
GH126	0.00013522	0.00015604	0.000126214	0.000169095	0.00012012	0.000150304	9.87989e-05	0.000172136	0.000138069	8.70914e-05	0.00019586	6.45162e-05	0.000137596	0.000139743	0.00017344	0.000102529	8.45229e-05	0.000217954	0.000110748	0.000157993	0.000167985	0.000120897	6.94613e-05	0.00010396	0.000171782	0.000247208	9.60082e-05	0.000127445	0.000157511	0.000234121	5.5994e-05	0.000105248	0.000110054	5.49009e-05	0.000333022	6.75103e-05	0.000267843	4.65361e-05	0.000167068	0.000175291	4.05323e-05	0.000131134	0.000167987	9.32091e-05	4.03336e-05	5.52229e-06	1.72436e-05
GH127	0.00143185	0.00126832	0.00151401	0.00173804	0.00132895	0.00140111	0.0018989	0.0015687	0.00157668	0.00126863	0.00174965	0.00165637	0.00150152	0.00133809	0.00138634	0.00129106	0.00125823	0.00172297	0.00159274	0.00151474	0.00156307	0.00116335	0.0009807	0.00140503	0.0014411	0.00172629	0.00144371	0.00140116	0.00141157	0.00136579	0.000959484	0.00127254	0.000841554	0.00133921	0.000442399	0.0019277	0.00173935	0.000895923	0.00100008	0.000622708	0.00123995	0.000441947	0.00113636	0.00052697	0.000778164	0.000736739	0.00105913
GH128	0.00126732	0.00115904	0.00126601	0.00117073	0.000975626	0.00128272	0.00127452	0.00123506	0.00118009	0.000889757	0.00119328	0.00126876	0.00105272	0.000954889	0.000984192	0.00100939	0.000959449	0.00124379	0.00116482	0.000918709	0.00117709	0.00109104	0.00100263	0.000964287	0.00106551	0.0010128	0.00101652	0.000931144	0.00114436	0.00284259	0.00385871	0.0021523	0.000939428	0.00261388	0.00197819	0.00254914	0.00256214	0.00229392	0.00199086	0.00273553	0.00256202	0.00155495	0.00124499	0.000876841	0.00228562	0.00198342	0.0018407
GH129	2.20235e-06	8.77443e-06	3.15314e-06	8.59522e-06	1.34648e-05	5.21487e-06	1.04799e-05	4.78686e-06	9.98871e-06	2.416e-07	1.24462e-05	4.39494e-07	1.75388e-06	6.2275e-06	1.88907e-06	1.19456e-05	1.04258e-05	1.01688e-06	8.70363e-06	1.68559e-06	1.37592e-05	3.66789e-06	4.82797e-06	9.88371e-06	1.69238e-06	4.4631e-06	4.88739e-05	3.0448e-06	5.50368e-06	1.75144e-05	2.39978e-05	2.79288e-05	7.19786e-07	4.31629e-06	3.14865e-06	1.50059e-05	5.53662e-06	2.45922e-05	2.78324e-05	1.31107e-05	1.46509e-05	3.67644e-05	3.13843e-06	1.47782e-05	6.19816e-06	3.32612e-06	5.40872e-05
GH13	0.0432935	0.0412907	0.0452599	0.0422585	0.0432312	0.0442444	0.0454738	0.0433862	0.0455045	0.0365043	0.044759	0.0435661	0.0430768	0.0411359	0.0412179	0.0420767	0.0401839	0.0439212	0.0442849	0.0394113	0.0441926	0.0433614	0.0409757	0.0397583	0.0400835	0.0392439	0.0475655	0.0425667	0.0435666	0.0488751	0.0512177	0.0428971	0.0512216	0.0463233	0.0414534	0.0480798	0.0458445	0.0526719	0.0522431	0.0467602	0.0435612	0.0353847	0.0474355	0.0473571	0.0472637	0.0493857	0.0470094
GH130	0.00346642	0.00332127	0.0033837	0.00396638	0.00354703	0.00378108	0.00421174	0.00375356	0.00427322	0.00300135	0.0038097	0.00314376	0.00419186	0.00392443	0.00338988	0.00381564	0.00422781	0.0036738	0.00428586	0.00317773	0.00369335	0.00361432	0.00393578	0.00374309	0.00335517	0.00300719	0.0045016	0.00405407	0.00404756	0.00367139	0.00413086	0.0038278	0.00372916	0.00335314	0.00462072	0.00349916	0.0033551	0.00373834	0.00479579	0.00467507	0.00363836	0.00485058	0.00470409	0.0039101	0.00389624	0.00413832	0.00454923
GH131	0.000497268	0.000291316	0.000467796	0.000334933	0.000369343	0.000429038	0.000267503	0.000389519	0.000304015	0.000513961	0.000327096	0.000605728	0.00032629	0.000461399	0.000478477	0.000382005	0.000390258	0.000345939	0.000206276	0.000491191	0.000402971	0.000487971	0.000329344	0.000330283	0.000469947	0.000518453	0.000281579	0.000374212	0.000323701	0.000802527	0.000602791	0.000453362	0.00033265	0.000627385	0.000140885	0.000376891	0.000764189	0.000501404	0.000462225	0.000352749	0.000661859	9.09546e-05	0.000501952	0.00012557	0.000769496	0.000838856	0.000856483
GH133	0.00241145	0.00209127	0.00228063	0.00237756	0.0018453	0.0021269	0.0022497	0.00213947	0.00202731	0.00177037	0.00196921	0.00254818	0.00229323	0.00214182	0.00199902	0.00194478	0.00158458	0.00225811	0.00207246	0.00200494	0.00231192	0.00190307	0.00162764	0.0018767	0.00172684	0.00227555	0.00208165	0.00201986	0.00182719	0.00253185	0.00231376	0.00359081	0.00230519	0.00258289	0.00281687	0.00222662	0.00279858	0.00226318	0.00245633	0.00245942	0.0022702	0.0022794	0.00309173	0.00254695	0.00222402	0.00197894	0.0021991
GH135	0.000281853	0.000179677	0.000253703	0.000240377	0.000281266	0.00024872	0.000244813	0.000195757	0.000155133	0.000175946	0.000245996	0.000123105	0.000234235	0.000267298	0.000272999	0.000392203	0.000115495	0.000287699	0.000185553	0.000182114	0.000278311	0.000216093	0.000150312	0.00012362	0.00029444	0.000257578	0.000228402	0.000184517	0.000207591	0.000102258	4.23e-05	0.000134677	0.000148486	0.000209024	0.000156896	0.000116943	3.40084e-05	0.000202824	9.79709e-05	0.000207107	0.000142822	6.71742e-05	0.000106303	6.89237e-05	0.000129417	8.30236e-05	4.35933e-05
GH136	0.000279791	0.000300933	0.000384579	0.000318553	0.000184376	0.000240914	0.000394668	0.000296407	0.000392223	0.000227666	0.000228334	0.000160541	0.000204323	0.000263397	0.000251222	0.000505701	0.000232242	0.000259665	0.000355033	0.000171709	0.000290665	0.000191331	0.000259523	0.000327947	0.000182771	9.35974e-05	0.000207776	0.000361194	0.000444186	0.00054643	0.000149501	0.000240107	0.000191168	0.000240107	0.000135936	0.000263476	0.000530454	0.000158246	0.000175048	0.00016821	0.000606162	0.000224355	0.000222144	0.000130098	0.000159145	0.000183582	0.000340871
GH137	0.000338416	0.000187942	0.000310114	0.000269643	0.000257395	0.000265683	0.000223075	0.000341	0.000197551	0.000178536	0.000374743	0.000308649	0.000316478	0.000154379	0.000246112	0.000146053	0.000149971	0.000288919	0.000235952	0.000192651	0.000286659	0.000225381	0.000157622	0.000159871	0.000213622	0.000208681	0.000129694	0.000236164	0.000289826	0.000169551	7.97513e-05	0.000160509	3.32092e-05	6.66898e-05	5.63859e-05	5.12568e-05	0.000124354	8.43771e-05	0.000212331	0.000102854	2.40797e-05	3.06354e-05	4.04038e-05	7.11218e-05	4.71657e-05	3.74752e-05	0.000127074
GH138	0.000257367	0.000126463	0.000271936	0.000212638	0.000171822	0.00021	0.000224036	0.000223516	0.000196129	0.000130368	0.000230541	0.000225	0.000233862	0.00020155	0.000187172	0.000162738	9.62629e-05	0.000308761	0.000200047	0.000166472	0.000187779	0.000199423	0.000127652	0.000146905	0.000209177	0.000200031	0.000120407	0.000166345	0.000213382	0.000173444	7.5794e-05	0.000165236	2.84811e-05	5.18618e-05	7.12917e-05	5.56092e-05	0.000128767	9.25629e-05	0.00019597	8.88359e-05	1.64816e-05	9.66278e-06	3.94959e-05	7.6896e-05	4.9909e-05	4.4283e-05	0.000154904
GH139	0.000210724	0.000132106	0.000276357	0.000243957	0.000138114	0.00016622	0.000178011	0.000179573	0.000220975	0.00013713	0.000268514	0.000230435	0.000340915	0.000112881	0.000181669	8.91496e-05	8.96222e-05	0.000181236	0.00019601	0.000130041	0.000300446	0.000178795	9.63189e-05	0.000135466	0.000172367	0.000187303	0.000226993	0.000125493	0.000180616	0.000168626	9.51788e-05	0.000171329	5.51474e-05	5.18915e-05	7.45055e-05	5.75503e-05	7.84383e-05	0.000101727	0.000202364	0.000122042	1.77488e-05	6.19568e-05	4.88803e-05	0.000117045	5.56596e-05	4.32431e-05	0.00014656
GH140	0.000625827	0.000436202	0.000660133	0.000790651	0.000661218	0.00068543	0.000518248	0.000619496	0.000700593	0.000406459	0.000568413	0.000659006	0.000768532	0.000495911	0.000650823	0.000513926	0.000447251	0.000843257	0.000555206	0.000474276	0.00063471	0.000558467	0.000399854	0.000613596	0.000537467	0.000517262	0.000633589	0.000566679	0.000590077	0.000832562	0.000540013	0.00126827	0.000825403	0.000966027	0.00018596	0.00077435	0.000344698	0.000617676	0.000262163	0.000380363	0.00056432	0.000223797	0.000801489	0.000312534	0.000884751	0.000857404	0.0009612
GH141	0.000697545	0.000366189	0.000740148	0.000597743	0.000536333	0.00059305	0.000420078	0.000622047	0.00040529	0.000415473	0.000592877	0.000574773	0.000668863	0.000435271	0.000606868	0.000414559	0.000359653	0.000729802	0.000504552	0.000478576	0.000519469	0.000556211	0.000346997	0.000441189	0.000516939	0.000426653	0.00035269	0.000368076	0.000488995	0.000390002	0.000171099	0.000411293	0.000241707	0.000367151	0.000508196	0.000273776	0.00051731	0.00032725	0.000654268	0.000223722	0.000548783	0.000203952	0.000213099	0.000290194	0.000230115	0.000179708	0.000501229
GH142	0.000382074	0.000237002	0.000408308	0.000398558	0.000316457	0.000239299	0.000265069	0.000259634	0.00020945	0.000190522	0.000296475	0.000327261	0.000373738	0.000193201	0.000253628	0.000209873	0.000147051	0.000304468	0.000237779	0.000198709	0.00023258	0.000227206	0.000132419	0.000161063	0.000242832	0.000254093	0.00018395	0.000211945	0.000287504	0.000191145	8.46922e-05	0.000162159	3.0508e-05	5.66174e-05	7.58507e-05	5.44067e-05	0.000142139	9.44782e-05	0.000306656	0.000132788	4.85366e-05	2.64511e-05	7.51061e-05	0.000128343	5.99142e-05	4.3343e-05	0.000136411
GH143	0.000238048	0.000134108	0.000271559	0.000309953	0.000126755	0.000156589	0.00018875	0.000158911	0.000131217	9.7241e-05	0.00017358	0.000272419	0.0002405	0.000128635	0.00017957	0.000126316	8.30918e-05	0.000243736	0.000131608	0.000137394	0.000157593	0.000158705	8.43567e-05	0.000106632	0.000184508	0.000192055	0.000109136	0.000115704	0.000216126	0.000220006	0.000149973	0.000226275	6.22091e-05	9.59707e-05	6.81282e-05	0.000220706	0.000206448	0.00013373	0.000242232	0.00015557	1.60672e-05	3.86835e-05	7.71511e-05	0.000107657	7.54701e-05	7.49646e-05	0.000213235
GH144	6.9129e-05	0.000163209	0.000146426	0.000164713	0.000161841	0.000152779	0.000252815	0.000162766	0.000278311	0.000132585	0.000176338	0.000115447	0.000133844	0.00013794	9.81658e-05	0.00014781	0.000291648	8.60452e-05	0.000211956	0.000131973	0.00017789	0.000224139	0.000217318	0.000250145	0.00012536	0.000100465	0.00019369	0.00018574	0.00018097	0.000481709	0.000143228	0.000360461	0.000280376	0.000386803	0.000253834	0.000254401	0.000346929	0.000290673	0.000105741	0.000149754	0.000581164	0.000358557	0.000451821	0.000148583	0.000150428	0.000414756	0.000410919
GH146	0.0054115	0.0034074	0.00212213	0.00229187	0.00513222	0.00174692	0.00306575	0.0046756	0.00362258	0.00719475	0.00274515	0.00329335	0.00500455	0.00566126	0.00612299	0.00416321	0.00943042	0.00279396	0.00266758	0.00681536	0.00264962	0.00735337	0.00773781	0.00548145	0.00503421	0.00530606	0.00338852	0.00747572	0.00313857	0.000555484	0.000491688	0.000644324	0.000309622	0.000625399	0.000458623	0.00100054	0.000696171	0.000619669	0.000572397	0.00145361	0.000291527	0.000257186	0.000279008	0.000387267	0.000819471	0.000787834	0.00065201
GH147	2.34384e-06	7.62367e-06	1.46193e-06	1.87103e-05	1.05704e-05	6.9255e-06	1.89394e-05	9.73721e-06	3.76105e-05	2.58708e-06	1.52502e-05	9.27273e-06	1.53945e-06	3.73251e-06	2.60574e-06	1.38045e-05	1.71877e-05	1.99467e-06	1.34937e-05	4.75458e-06	7.53728e-06	1.6831e-06	1.98931e-06	4.54533e-06	1.00536e-05	1.83031e-06	5.01584e-06	1.10533e-05	1.54744e-05	0	0	0	1.02377e-07	0	1.18417e-05	0	2.7214e-07	0	2.54542e-06	3.2127e-07	9.64639e-07	1.00856e-05	1.74861e-07	3.09985e-06	4.91671e-07	0	0
GH148	0.000115424	5.21896e-05	0.00010859	0.000122241	6.48163e-05	0.000109346	0.0002264	0.000112423	0.000104655	4.17718e-05	0.000316334	4.44861e-05	0.000132676	6.77091e-05	0.000141313	0.000183461	5.7078e-05	9.83884e-05	0.00014045	8.00762e-05	0.000110694	9.50541e-05	0.000146656	9.77082e-05	4.21551e-05	6.52629e-05	9.06236e-05	0.000119107	0.000159261	9.85001e-05	5.19243e-06	6.59986e-07	1.33249e-05	4.8152e-07	6.84332e-05	3.37867e-07	5.3136e-05	5.92362e-05	0.000129708	7.51758e-05	0.000192177	0.000119073	0.000186278	9.70345e-05	0.000108475	8.62559e-05	0.000179364
GH149	2.62525e-05	6.30538e-05	3.47098e-05	3.34897e-05	1.84676e-05	3.48367e-05	2.98364e-05	4.98793e-05	3.42884e-05	1.46241e-05	0.000141627	3.44588e-05	2.24436e-05	3.84899e-05	1.46723e-05	3.41411e-05	5.68521e-06	0.000105691	7.4347e-06	1.73762e-05	7.49527e-05	2.3067e-05	2.63621e-05	3.83275e-05	0.000215841	1.14546e-05	1.2265e-05	1.98944e-05	2.59059e-05	2.03062e-07	2.29342e-07	6.8626e-08	2.37656e-06	0	2.44055e-05	0	1.83701e-05	0	5.66476e-05	0.000138713	2.83424e-05	3.87801e-05	1.20497e-05	3.50778e-05	2.78023e-06	0	0
GH15	3.61635e-05	9.87596e-05	7.71124e-05	0.000114888	6.02015e-05	6.73623e-05	5.57077e-05	8.64143e-05	7.02058e-05	0.000192466	8.01139e-06	7.58861e-05	5.38544e-05	8.49712e-05	5.36881e-05	5.45798e-05	8.67005e-05	3.75766e-05	8.26188e-05	7.14289e-05	3.95059e-05	5.64085e-05	7.93508e-05	0.00010102	5.5305e-05	0.000120113	0.000107773	6.24522e-05	7.28468e-05	8.93511e-05	0.000220774	5.93833e-05	0.000330524	0.000199347	5.1203e-05	7.28415e-05	8.97751e-06	0.000138491	2.26597e-05	3.84335e-05	3.38546e-05	4.04165e-05	8.26985e-05	0.000243945	2.22943e-05	3.86883e-05	4.96961e-05
GH150	1.69733e-06	0	8.31224e-07	6.19552e-07	0	5.64329e-06	2.42913e-07	6.596e-07	1.14669e-06	0	1.586e-06	8.07417e-07	6.06475e-07	0	1.205e-06	1.35581e-06	1.17069e-06	3.93879e-06	5.65414e-07	3.07093e-07	8.78536e-07	1.24044e-06	3.07468e-07	8.58293e-07	0	0	1.1433e-06	2.23948e-06	2.37586e-06	0	0	0	0	0	0	0	0	0	0	0	0	0	0	0	0	0	0
GH151	3.48962e-05	1.87362e-05	9.42262e-06	1.05946e-05	1.62367e-05	1.27069e-05	3.94502e-05	1.13301e-05	8.00771e-06	2.87631e-05	6.52339e-05	3.33487e-06	3.41484e-05	6.94609e-06	9.67898e-06	2.31891e-05	3.47984e-05	9.91874e-06	4.02419e-05	2.20269e-06	1.55616e-05	7.19961e-06	4.1882e-06	6.0407e-06	1.84771e-06	5.08315e-06	1.962e-05	1.24841e-05	6.17501e-06	1.37281e-05	2.89587e-06	2.41744e-06	7.69758e-07	3.22672e-05	5.37125e-06	5.87624e-06	5.25373e-05	1.20657e-05	1.48867e-05	4.76575e-05	1.06504e-05	7.75979e-05	3.72087e-06	1.69328e-05	7.47194e-07	5.84675e-05	4.74251e-05
GH152	0.00167993	0.00276562	0.00125942	0.00200745	0.00227487	0.00143916	0.00159526	0.00198255	0.00192728	0.00299998	0.00139359	0.00199759	0.00172706	0.00233428	0.00187464	0.00219487	0.00277788	0.00133382	0.00124163	0.00292816	0.00183504	0.00200843	0.00284555	0.0032726	0.00264335	0.00228015	0.00186065	0.00212432	0.00166698	0.00267181	0.00452085	0.00341362	0.00383308	0.00324758	0.00293747	0.00424057	0.00146676	0.00478995	0.00269901	0.00266277	0.0034011	0.00149112	0.00300297	0.00203393	0.00521647	0.00605375	0.00399802
GH153	2.17908e-05	7.02963e-06	2.02031e-05	2.40633e-05	1.93737e-06	2.07184e-05	1.66311e-05	7.00281e-06	1.91985e-05	1.2045e-05	2.06702e-05	1.31737e-05	4.53555e-06	1.27458e-05	3.26112e-06	4.40133e-05	6.50803e-06	3.34261e-06	1.28599e-05	3.64512e-06	3.9708e-05	7.92102e-05	9.16907e-06	8.47932e-06	3.27954e-06	1.90393e-05	1.49683e-05	1.3958e-05	1.02034e-05	8.76903e-05	0.000117948	4.78534e-06	8.4208e-05	1.83886e-05	2.13558e-05	4.37375e-05	2.71494e-05	1.46399e-05	8.351e-06	0	1.98251e-05	7.2813e-07	6.91989e-05	1.07061e-05	9.24334e-06	7.56019e-05	3.98891e-05
GH154	0.000778183	0.000753459	0.000738691	0.00080217	0.000806859	0.000764961	0.000661334	0.000680043	0.000557637	0.000626916	0.00076453	0.000786159	0.000728667	0.000642188	0.00063763	0.000640373	0.000674985	0.000899698	0.000644912	0.000707205	0.000673279	0.000666735	0.000561628	0.000499767	0.000694366	0.000800442	0.000661448	0.000697475	0.000822425	0.000404753	0.000228959	0.000409078	0.00020326	0.000190103	0.000265416	0.000301866	0.000308211	0.000295855	0.000360943	0.000329965	0.000124102	0.000143553	0.000222182	0.000130368	0.000152263	0.000165216	0.000269437
GH156	1.06717e-05	1.73529e-05	7.75476e-06	4.67727e-06	1.19893e-05	1.45093e-05	1.7182e-05	1.75851e-05	1.12137e-05	5.19126e-06	2.13222e-05	9.23296e-06	1.59187e-05	6.86726e-06	1.39487e-05	1.20987e-05	8.51527e-06	1.00891e-05	2.57334e-05	1.70389e-05	1.6894e-05	8.10275e-06	7.59529e-06	1.24514e-05	4.05567e-06	1.35354e-05	1.50248e-05	2.06662e-05	8.50406e-06	4.08045e-05	9.33587e-06	2.51951e-06	1.15766e-05	0	7.56478e-05	0	3.42424e-05	5.10585e-07	1.29172e-06	3.42409e-05	3.17287e-05	2.04225e-05	3.41031e-05	2.73456e-05	2.4599e-06	8.92901e-05	0.000176122
GH157	1.16801e-06	6.70516e-06	1.00947e-06	8.3584e-06	3.83916e-06	3.40455e-06	3.91676e-06	6.93915e-06	7.17664e-06	2.87076e-07	6.04789e-06	0	2.81697e-06	3.79119e-06	8.24052e-07	4.85398e-06	9.72921e-06	1.62623e-06	1.82086e-06	1.21642e-06	1.08364e-06	7.08341e-07	5.81601e-06	1.06647e-05	6.09884e-06	9.35977e-07	4.78424e-06	9.8966e-07	4.5037e-06	0	0	0	0	0	0	0	0	0	0	0	0	0	0	0	0	0	0
GH158	1.71647e-05	2.5442e-05	2.80221e-05	0.000145134	3.06857e-05	3.31607e-05	6.9264e-05	3.78932e-05	2.2748e-05	1.99653e-05	5.3e-05	5.6635e-05	6.96005e-05	4.00142e-05	2.78551e-05	4.63647e-05	3.34863e-05	3.64538e-05	4.78725e-05	8.97822e-06	4.7077e-05	4.99211e-05	4.27296e-05	3.32702e-05	7.87951e-05	1.97835e-05	6.70147e-05	5.42073e-05	3.211e-05	3.84494e-07	0	0	2.02045e-05	0	0.000250836	0	8.8654e-06	3.5453e-07	2.05417e-05	4.74877e-05	1.17009e-05	1.47587e-05	1.83174e-06	1.89472e-05	3.86e-07	0	0
GH159	5.57305e-06	2.11775e-05	1.30005e-05	1.60202e-05	1.36118e-05	1.12343e-05	3.36658e-05	1.49807e-05	2.37225e-05	3.09505e-06	2.93205e-05	3.82598e-06	2.54231e-05	1.26961e-05	6.12117e-06	1.01628e-05	3.56016e-05	8.46735e-06	1.83142e-05	1.1344e-05	2.99554e-05	3.61572e-06	3.11452e-05	2.03973e-05	5.99974e-06	9.6809e-06	1.7042e-05	1.68533e-05	2.18528e-05	2.65954e-06	3.39792e-06	5.16216e-06	2.50697e-05	1.54136e-05	1.93359e-05	1.71834e-05	1.06846e-06	1.04462e-06	3.78836e-05	3.12583e-05	1.32016e-06	1.30891e-05	9.65406e-05	3.37204e-05	4.88442e-06	0	2.10863e-06
GH16	0.00923154	0.0126858	0.00763218	0.00795732	0.0107116	0.00844947	0.0096178	0.00968362	0.00942742	0.0156616	0.00770022	0.00941438	0.00883043	0.0125906	0.0102961	0.010753	0.0152393	0.0086876	0.00941499	0.0138554	0.00851962	0.00901031	0.0166111	0.0176157	0.0149484	0.0122914	0.00705483	0.0115962	0.00912884	0.0138423	0.011549	0.0123011	0.00815841	0.0105528	0.00924848	0.0135769	0.011879	0.00973177	0.00950474	0.0104486	0.0137023	0.00850638	0.0103643	0.00493873	0.0087478	0.00818639	0.0110467
GH160	5.70662e-07	0	1.62425e-06	1.82637e-07	1.1336e-05	0	0	1.24293e-06	1.88966e-07	1.08247e-06	1.47852e-06	1.05973e-06	2.79044e-06	4.48636e-06	0	0.000388692	1.8827e-07	8.04611e-06	0	2.73753e-07	1.29192e-07	1.96705e-05	5.21084e-05	2.4944e-07	7.09085e-07	8.9258e-07	1.509e-06	2.91497e-06	1.51485e-06	0	0	0	0	0	0	0	0	0	0	0	0	0	0	0	0	0	0
GH161	8.37531e-06	5.01291e-05	2.41232e-05	0.000164603	5.66658e-05	4.50628e-05	6.76729e-05	2.80711e-05	8.27732e-05	1.87224e-05	2.0459e-05	4.56417e-06	6.2741e-05	2.96512e-05	1.9966e-05	6.79983e-05	6.25814e-05	1.86868e-05	9.01993e-05	2.64898e-05	2.25377e-05	3.70286e-05	8.53351e-06	3.61413e-05	5.83164e-05	1.40159e-05	5.6536e-05	6.66496e-05	1.51059e-05	2.21337e-07	2.46641e-05	1.64539e-06	1.52644e-05	0	6.509e-05	0	0	0	5.52424e-06	8.97906e-06	7.21491e-07	9.02621e-06	2.22901e-05	1.67419e-05	1.06283e-06	6.3885e-08	0
GH163	0.000141039	0.000198684	0.00018015	0.000201958	0.000147202	0.000228272	0.000233963	0.000234107	0.000302261	0.000152298	0.000294763	0.000322279	0.000181547	0.000231878	0.000171869	0.000210083	0.000259327	0.000182545	0.000325928	0.000170946	0.000145405	0.000226223	0.000183025	0.000160291	0.000139534	0.000125917	0.000204989	0.00024861	0.00022234	0.000261306	0.000131978	0.000259229	0.000161482	0.000252316	0.000337529	0.000203853	0.000117672	0.000228342	0.000583972	0.000710166	0.000558073	0.00044848	0.000317303	0.000261324	0.000249509	0.000204018	0.000210369
GH164	0	2.89939e-06	2.57795e-06	1.03274e-06	0	1.18633e-06	0	6.59972e-06	8.52957e-07	0	8.41542e-07	1.05195e-06	0	2.89747e-06	2.42655e-06	0	2.2955e-06	0	0	1.1595e-06	3.30147e-06	0	2.39087e-06	0	1.18711e-06	0	1.13577e-06	0	4.2797e-06	0	1.40237e-07	0	2.36056e-06	0	0	0	0	1.2288e-07	0	4.02855e-06	5.95454e-07	1.27113e-07	4.88304e-06	8.66219e-06	4.76301e-07	0	0
GH165	5.92243e-05	0.000117803	0.000125949	0.000192147	9.6293e-05	0.000115088	0.000235961	0.000166712	0.000120721	4.86105e-05	0.000132182	7.75448e-05	8.25499e-05	8.68329e-05	0.000112549	0.0001003	0.000159209	7.40199e-05	0.000118092	8.96901e-05	8.40031e-05	9.74417e-05	0.000125722	6.30145e-05	4.57942e-05	6.36429e-05	0.000184055	0.000122347	0.000112692	4.76632e-05	1.4122e-05	3.71823e-05	1.82787e-05	1.73459e-05	8.75608e-05	1.65616e-05	6.31516e-05	8.87226e-05	4.41783e-05	6.61513e-05	7.86985e-05	0.000195586	2.82976e-05	3.20498e-05	2.64552e-05	1.81875e-05	1.76082e-05
GH166	6.61702e-05	0.000122881	6.26072e-05	0.000165217	0.000131043	0.000110669	9.18459e-05	0.000152243	0.000106245	3.17768e-05	0.000103592	6.6192e-05	9.48511e-05	0.000123346	0.000138636	8.89668e-05	0.000105531	0.000210978	0.000136434	9.06974e-05	4.19336e-05	0.000137091	8.03712e-05	7.47032e-05	0.000170341	9.34792e-05	0.000104732	4.99564e-05	9.47123e-05	4.30964e-05	2.51012e-05	1.45961e-05	5.77072e-05	0.000102088	2.44313e-05	6.38223e-05	1.57352e-05	1.2501e-05	2.77457e-05	5.57151e-05	1.82799e-05	2.82974e-05	0.000291422	8.22771e-05	1.50985e-05	2.87491e-05	5.8176e-06
GH167	8.36734e-05	6.68956e-05	5.00154e-05	2.49817e-05	6.35563e-05	6.56141e-05	0.000106135	4.25543e-05	4.22941e-05	5.37443e-05	4.68092e-05	1.91507e-05	3.16129e-05	5.77335e-05	4.43405e-05	7.2125e-05	4.14137e-05	4.74294e-05	6.68432e-05	7.34148e-05	9.79283e-05	0.000109434	3.67064e-05	4.62503e-05	2.1219e-05	1.20872e-05	5.72448e-05	6.19555e-05	7.17998e-05	6.98498e-06	1.79481e-05	8.16997e-06	7.42693e-07	0.000200948	1.37282e-05	1.03677e-05	2.15115e-06	3.28781e-05	2.78283e-05	3.66639e-06	2.87543e-05	7.55932e-05	3.14796e-05	2.29004e-05	1.40892e-05	4.60698e-06	2.37971e-05
GH17	0.00431593	0.0050463	0.00280859	0.00295625	0.00514969	0.00240752	0.00331402	0.00446194	0.00359523	0.00890901	0.00289087	0.00404131	0.00411249	0.00616482	0.00547867	0.00450432	0.00849049	0.00343032	0.00317942	0.00757153	0.0035364	0.00409773	0.00762343	0.00681515	0.00684836	0.00502075	0.00299461	0.00565055	0.00371316	0.00268943	0.00203696	0.00243189	0.0028604	0.00229693	0.00353078	0.00159827	0.00301756	0.001721	0.00290196	0.00433541	0.00186791	0.00559998	0.0029352	0.00467187	0.00275483	0.0022959	0.00221955
GH170	0.001802	0.00135948	0.00181042	0.00160802	0.00169862	0.00169104	0.00142847	0.00161336	0.00143308	0.00145588	0.0015987	0.00168732	0.00153695	0.00157106	0.00186068	0.00149907	0.00111976	0.00194009	0.0014493	0.00160544	0.00205674	0.00195721	0.00125088	0.00132508	0.00174301	0.00199253	0.00177345	0.00157028	0.00158453	0.00293893	0.00257412	0.0026175	0.00230498	0.00235729	0.00189397	0.00278881	0.00282191	0.00313797	0.00224873	0.00208831	0.00254332	0.00116233	0.00178043	0.00105566	0.00220879	0.00242389	0.00287256
GH171	0.00414805	0.00414197	0.00453698	0.00396615	0.00411077	0.00405392	0.00539647	0.004248	0.0049102	0.0031757	0.00474712	0.00406827	0.00483281	0.00371324	0.00394468	0.00440603	0.0041406	0.00438299	0.00546837	0.00358381	0.0039892	0.0041594	0.00420104	0.0040371	0.00353273	0.00326994	0.00494297	0.00407251	0.00442704	0.00459191	0.00333093	0.00354674	0.00441856	0.0028323	0.00537757	0.00264575	0.00607244	0.00235514	0.00685945	0.00495999	0.00543262	0.00566324	0.00535199	0.00497707	0.00209567	0.00206224	0.00385457
GH18	0.00758236	0.0113361	0.0063214	0.00694539	0.0106193	0.00620394	0.00827772	0.00830969	0.0082481	0.0156707	0.00673725	0.00774398	0.00821129	0.011004	0.00893997	0.00980743	0.0138216	0.00710542	0.00842405	0.0129867	0.00741399	0.00914313	0.0133779	0.0133603	0.0114188	0.00957474	0.00846511	0.0104621	0.00871055	0.00745934	0.0082532	0.00785948	0.0081696	0.00967573	0.00814405	0.00798596	0.00688468	0.0082373	0.00836814	0.0096653	0.00682734	0.0106224	0.00945955	0.0097226	0.00907148	0.0090712	0.00814969
GH19	0.00437398	0.00285914	0.00442541	0.00409607	0.00356377	0.00393085	0.0033848	0.00299055	0.0024946	0.00305211	0.00296565	0.00294849	0.0038539	0.00401165	0.00450699	0.00352833	0.00202859	0.00436553	0.00277714	0.00390658	0.00429764	0.0041963	0.00227337	0.00242365	0.00432462	0.0047925	0.00409223	0.00334573	0.00340697	0.00260017	0.00259452	0.00177169	0.000935337	0.00167239	0.00138586	0.00157845	0.0023977	0.000897238	0.00226844	0.00206329	0.00198483	0.00142928	0.00110049	0.000950351	0.0015784	0.00265214	0.00164588
GH2	0.0176881	0.0146368	0.0190195	0.0179716	0.0154671	0.0175502	0.0184458	0.0170602	0.0176136	0.0130504	0.0187496	0.0168838	0.0176219	0.0156939	0.0178969	0.0156114	0.015205	0.0188694	0.0176352	0.0145135	0.0175037	0.0164859	0.0131543	0.0147568	0.0153144	0.0181976	0.0161024	0.0159949	0.0172768	0.016098	0.015679	0.0164135	0.0335328	0.0145466	0.0126663	0.0191111	0.0182463	0.0144151	0.0176088	0.0142538	0.0141712	0.0129059	0.0130698	0.0153614	0.0156971	0.0127607	0.0141042
GH20	0.00668095	0.00776655	0.00746256	0.00797729	0.00696634	0.00774425	0.00929485	0.00805849	0.0087447	0.00570327	0.00851413	0.00739761	0.00784021	0.00681566	0.00723253	0.00686801	0.0075773	0.00717475	0.0098245	0.00615602	0.00722748	0.00746114	0.00742717	0.00767722	0.0067563	0.00642323	0.00934726	0.00769601	0.00852496	0.0101809	0.0090118	0.008776	0.00981337	0.00876849	0.0113749	0.00988777	0.00990887	0.0085602	0.00970615	0.0103359	0.0105237	0.0113734	0.00927652	0.0112975	0.00782226	0.00611602	0.0100441
GH22	5.92151e-05	0.00018576	5.05169e-05	7.01718e-05	0.000200738	4.01344e-05	7.47121e-05	6.79088e-05	7.02532e-05	0.000365657	3.77874e-05	0.00010312	0.00014068	0.000253204	0.000122047	0.000138705	0.000341066	7.31192e-05	0.000170948	0.000230541	5.30566e-05	0.000152526	0.000351182	0.000397982	0.000365071	0.000194723	7.69647e-05	0.000183128	9.88072e-05	4.20708e-06	4.20447e-07	0	4.82004e-06	0	2.18906e-06	3.45884e-06	0	0	1.45604e-05	0.000109821	2.19216e-06	6.09246e-07	9.51058e-06	1.65174e-05	0	0	0
GH23	0.0196902	0.0192239	0.0216537	0.0224539	0.019594	0.0225678	0.0214336	0.0194754	0.01938	0.016979	0.0196543	0.0241723	0.0184449	0.0193549	0.0195373	0.0212689	0.0159409	0.0217915	0.0215788	0.01916	0.0215932	0.0238772	0.0160561	0.0168121	0.0182992	0.0195809	0.0235143	0.0194443	0.0210672	0.0251476	0.0239424	0.0199295	0.0320699	0.0296281	0.0271435	0.0224953	0.0263131	0.0249635	0.0227381	0.0267594	0.0231266	0.0262373	0.027041	0.0315324	0.0211168	0.0204122	0.0244939
GH24	0.00469975	0.00354548	0.00467631	0.0045962	0.00439443	0.00514559	0.00441283	0.00352427	0.0033124	0.00395855	0.00405759	0.00514464	0.00365626	0.00393089	0.00499058	0.00488949	0.00241842	0.00500354	0.00368145	0.00402416	0.00475072	0.00525098	0.00313992	0.00308179	0.00390339	0.00476101	0.00390444	0.00403638	0.00361281	0.00705582	0.00841506	0.00876181	0.00620853	0.00608151	0.0074288	0.00637053	0.00553259	0.00671883	0.00502507	0.00556129	0.00738112	0.00796457	0.00780634	0.00601211	0.0049528	0.00406256	0.00401804
GH25	0.0103168	0.0119802	0.0111209	0.0127611	0.012856	0.0136426	0.011263	0.0113086	0.0126614	0.0109367	0.0113285	0.0119766	0.0110906	0.0122817	0.0118936	0.0182078	0.0125141	0.013713	0.0131462	0.0117938	0.0120723	0.0142621	0.0127514	0.0119523	0.0115891	0.0108895	0.0144457	0.0116569	0.0126487	0.0129072	0.0150513	0.0121327	0.0154388	0.0134448	0.0121683	0.0131524	0.0127126	0.0154272	0.0142835	0.0135809	0.0456854	0.0121336	0.0143533	0.0163006	0.0140122	0.0147683	0.0151855
GH26	0.00361081	0.00252165	0.00356248	0.00310428	0.00252293	0.00315122	0.00277252	0.00314378	0.00284028	0.00215653	0.00297708	0.00237401	0.00288214	0.00264152	0.00344918	0.00245919	0.00228533	0.0033521	0.00300674	0.00263187	0.00296112	0.0023204	0.00188541	0.00214205	0.00259435	0.00283422	0.00230383	0.00240926	0.00265873	0.00159086	0.00104084	0.00248584	0.00136101	0.00100771	0.000767059	0.00131899	0.00120407	0.00149759	0.00199546	0.00123864	0.000794457	0.000440415	0.00197979	0.00110213	0.00283037	0.00331729	0.0033117
GH27	0.00203891	0.00237143	0.00217609	0.00256583	0.00221051	0.00232528	0.00285902	0.00255452	0.00244711	0.00208378	0.00253985	0.00253735	0.0022942	0.00221848	0.00212301	0.00233594	0.00279252	0.00242219	0.00261816	0.00212088	0.00224174	0.00203513	0.00243752	0.00226784	0.00180129	0.00211793	0.00247463	0.00246167	0.00258515	0.00277618	0.00234049	0.00285567	0.00268275	0.00242874	0.00247126	0.00335825	0.00277404	0.00256056	0.00230721	0.00228755	0.00278016	0.0038725	0.00194596	0.00229625	0.00265806	0.00319263	0.00367992
GH28	0.0128331	0.0120454	0.0126896	0.0127522	0.0130442	0.0121329	0.0119747	0.0129292	0.0116554	0.0133617	0.0115519	0.0119635	0.0130875	0.0127858	0.0123427	0.0116268	0.0132411	0.0120987	0.0115854	0.0137157	0.0126074	0.0133964	0.0121035	0.012079	0.0140468	0.0122295	0.0113539	0.0125288	0.0125221	0.0152831	0.0114156	0.0134848	0.01116	0.0117712	0.00984964	0.0127726	0.011002	0.0138846	0.012143	0.0124413	0.0116192	0.00845757	0.0116031	0.00919579	0.0130362	0.0141397	0.0151162
GH29	0.0028782	0.00360682	0.00327446	0.00311494	0.00347031	0.00302758	0.00425965	0.00354592	0.00415698	0.00308117	0.00318753	0.00325535	0.00353821	0.00346829	0.00338547	0.00325076	0.00457955	0.00312145	0.00433942	0.00348078	0.00320835	0.00297064	0.00409005	0.00461259	0.00311583	0.00347682	0.0032443	0.00428075	0.0034207	0.00354284	0.00270056	0.002779	0.00284264	0.00215716	0.00320448	0.00316169	0.00337085	0.00221434	0.00387231	0.0039653	0.00337977	0.00389841	0.00330078	0.00216273	0.00210402	0.00144062	0.00237836
GH3	0.0273285	0.0280231	0.0283573	0.029958	0.027369	0.0297005	0.033717	0.0289762	0.0329495	0.0243721	0.0301424	0.0285572	0.0313678	0.0272585	0.0279363	0.0283794	0.0289963	0.0301203	0.0351561	0.0250057	0.0301994	0.0293418	0.0271551	0.028334	0.0261403	0.0274124	0.0347486	0.0287092	0.0314137	0.0238989	0.0239046	0.0227908	0.0270322	0.0220691	0.0253861	0.026416	0.024723	0.0235966	0.0274786	0.0273703	0.0238938	0.0291355	0.028012	0.029911	0.0237183	0.0234819	0.026508
GH30	0.0023295	0.00292938	0.00162575	0.0020057	0.00308039	0.00176604	0.00211839	0.0026633	0.00243316	0.00392845	0.00232485	0.00205762	0.00242606	0.00324098	0.00305991	0.00256065	0.00484545	0.00255251	0.00225998	0.00375852	0.00225457	0.00204094	0.00365561	0.00387442	0.0038259	0.00370725	0.00137871	0.00306121	0.00224683	0.00158089	0.00231633	0.00184028	0.000623952	0.00145532	0.000374391	0.00257756	0.000975389	0.00144163	0.000881484	0.00134484	0.00149018	0.000466001	0.000993276	0.000858634	0.00154314	0.0014601	0.00157373
GH31	0.00689728	0.00588459	0.00669142	0.00637706	0.00593804	0.00647644	0.00665351	0.00620026	0.00707156	0.00577282	0.00705011	0.00634503	0.00707889	0.00608104	0.00709148	0.00645911	0.00561891	0.00731337	0.00647526	0.0053205	0.00730874	0.00576807	0.00602951	0.00617509	0.00625909	0.00722832	0.00625404	0.00624276	0.00612447	0.00278635	0.00293815	0.0029883	0.00301385	0.00262957	0.00278289	0.00475087	0.00324401	0.00240905	0.00521975	0.00261747	0.0016479	0.00158581	0.00337581	0.00348744	0.00242125	0.0023771	0.00280268
GH32	0.00436367	0.00438326	0.00427383	0.00447506	0.00407569	0.00469295	0.00426681	0.00431027	0.00479273	0.0038458	0.00436696	0.00400466	0.00489031	0.00388381	0.00372026	0.00401247	0.00379128	0.0041848	0.00439614	0.00374725	0.00429937	0.00467705	0.00411986	0.00422285	0.00385161	0.00373947	0.00607026	0.0041032	0.00502513	0.00595117	0.00673655	0.00717976	0.00639061	0.00653374	0.00355678	0.00920374	0.00519107	0.00622938	0.00498593	0.00362126	0.00507213	0.00343383	0.0070573	0.00401064	0.00740886	0.00776683	0.00656248
GH33	0.00624579	0.00624149	0.00692409	0.00631035	0.00624313	0.00700261	0.00760374	0.00699987	0.00708246	0.00515523	0.00717491	0.00584617	0.00755817	0.00617692	0.00606455	0.00634508	0.00652169	0.00685318	0.00762751	0.00496632	0.00697686	0.00684298	0.00608173	0.00654452	0.00590856	0.00490343	0.00763952	0.00677524	0.00711735	0.00497905	0.00437089	0.00420651	0.00516756	0.00402313	0.0059287	0.00347406	0.00598168	0.00322425	0.00591856	0.00505377	0.0068388	0.00663637	0.00501088	0.00568351	0.00414203	0.00307544	0.00369499
GH35	0.0111285	0.00802915	0.010534	0.0107605	0.00886177	0.0101282	0.0088615	0.00963494	0.00900318	0.00775237	0.00983193	0.0111327	0.00952119	0.00847808	0.00966099	0.00754761	0.00751316	0.010506	0.00856204	0.00851027	0.01019	0.00825185	0.00622437	0.00746359	0.00990924	0.0115954	0.00739003	0.00838027	0.00905628	0.017212	0.0139666	0.0165642	0.00932719	0.0111021	0.00769327	0.015146	0.0133982	0.0130862	0.0102138	0.00879044	0.0154933	0.00387919	0.011218	0.00411013	0.0131716	0.0125205	0.0157524
GH36	0.00925455	0.0180562	0.00410989	0.00521034	0.0210661	0.00481356	0.00831148	0.0119717	0.0107929	0.0352354	0.00653426	0.0103676	0.0129568	0.0253375	0.0149466	0.0157674	0.0340541	0.00734221	0.00659372	0.0301077	0.00822555	0.0137675	0.0351089	0.0321859	0.0291836	0.0215927	0.00609998	0.0200941	0.0107902	0.00419783	0.00354483	0.00416104	0.00352489	0.00313553	0.00471163	0.00470366	0.00368995	0.00349244	0.00328067	0.0112153	0.00481484	0.00234015	0.00322607	0.00280906	0.00370746	0.003581	0.00344134
GH37	0.000603707	0.000745317	0.000237495	0.000462231	0.00106624	0.000271166	0.00046474	0.000633984	0.000673344	0.00155269	0.000308035	0.000444731	0.000720852	0.000997306	0.000776916	0.00069343	0.00153824	0.000344669	0.000481604	0.00128558	0.000450916	0.000685213	0.00127648	0.000855795	0.00079946	0.000782127	0.000490748	0.000990681	0.000547467	0.000891779	0.00141171	0.000653588	0.000462268	0.000844843	0.000395739	0.000942367	0.000358004	0.00154369	0.000718553	0.00113492	0.000433986	0.000384481	0.000516901	0.000248902	0.00122789	0.00136442	0.000887003
GH38	0.00441081	0.00624554	0.00474035	0.00459005	0.006948	0.00473895	0.00533947	0.00539783	0.00577116	0.00705347	0.00473745	0.00506742	0.00536861	0.0062008	0.00567937	0.00581885	0.00718616	0.00468296	0.00566136	0.0067868	0.00518872	0.00551879	0.00674292	0.00623513	0.00591038	0.00527933	0.00578717	0.00604438	0.00560596	0.00668208	0.00768299	0.00658718	0.00717341	0.00703545	0.00631746	0.00671916	0.00604988	0.0086124	0.00597731	0.00585244	0.00514009	0.00769972	0.00676839	0.00872464	0.00764569	0.00917992	0.00770467
GH39	0.0109414	0.00902583	0.00972795	0.00977958	0.00949702	0.0105042	0.00917362	0.00925018	0.0100841	0.00848183	0.0112781	0.00963771	0.0111696	0.00922358	0.010433	0.00936087	0.0087469	0.0102507	0.00999226	0.00858932	0.00980833	0.00993451	0.00819822	0.00838715	0.00916652	0.00993231	0.00979993	0.00981267	0.00923122	0.00737338	0.0108691	0.0104087	0.00870528	0.00911674	0.00619307	0.0118176	0.00645588	0.0076225	0.00709189	0.00641352	0.00718226	0.0060024	0.00906521	0.010722	0.00839574	0.00744905	0.00751575
GH4	0.00137393	0.00224796	0.00174504	0.00211419	0.0019789	0.00219383	0.00263189	0.00233012	0.00280241	0.00148955	0.00259152	0.00200497	0.00264756	0.00184947	0.00164234	0.00197237	0.00242718	0.00199458	0.00286579	0.00166916	0.00206494	0.00237816	0.00269032	0.00207412	0.00155094	0.00138325	0.00356123	0.00232622	0.00257109	0.00359726	0.00315207	0.00308279	0.00393719	0.00616267	0.00357173	0.00206821	0.00238574	0.00372111	0.00279042	0.00326005	0.00349418	0.00342371	0.00488169	0.00415021	0.0028299	0.00271291	0.00225774
GH42	0.000600157	0.00116401	0.000910618	0.00118072	0.000820139	0.00108105	0.00107073	0.00102363	0.00135344	0.000707839	0.000991903	0.00129542	0.00121433	0.000802078	0.000791463	0.0011166	0.00100288	0.000966947	0.00138172	0.00076764	0.00107881	0.00136487	0.00117059	0.000962416	0.000735087	0.000757843	0.00166183	0.00121357	0.00127417	0.00135716	0.00124655	0.00117448	0.00149526	0.00185692	0.00133472	0.00101176	0.000648422	0.00243643	0.00126952	0.00140972	0.000532428	0.0013002	0.00199427	0.00260893	0.00188406	0.00248098	0.00175885
GH43	0.0293994	0.0224533	0.0281886	0.0295505	0.0256552	0.0286003	0.0278186	0.0265029	0.0264872	0.0207429	0.0309925	0.0265212	0.0278229	0.0240366	0.0277422	0.0250995	0.0227099	0.029863	0.0267268	0.0223379	0.0279894	0.0234433	0.020237	0.0219577	0.0241056	0.0287043	0.0229249	0.0245243	0.0252407	0.0186401	0.0162047	0.0193017	0.0137641	0.0150287	0.0123274	0.0180968	0.0191348	0.0158193	0.0190189	0.0172171	0.013657	0.0115714	0.0186361	0.0165278	0.0173273	0.0151961	0.0164717
GH44	1.35155e-05	3.44453e-05	1.98909e-05	1.7298e-05	2.48412e-05	0.000125859	4.1412e-05	7.94364e-05	3.8427e-05	1.24649e-05	2.21917e-05	2.22308e-05	2.20601e-05	1.92949e-05	3.3579e-05	3.79593e-05	3.04339e-05	9.77457e-06	0.000105079	6.51633e-06	2.5597e-05	1.61671e-05	2.75904e-05	6.8109e-05	4.79783e-05	2.47511e-05	3.40026e-05	2.26001e-05	4.67811e-05	5.26915e-05	1.4406e-06	8.92633e-06	6.90613e-06	1.02434e-05	0	9.05006e-06	6.67442e-06	2.97273e-06	1.61366e-07	4.30839e-06	6.07483e-05	0	7.44203e-06	4.52563e-05	4.25476e-05	2.50495e-05	1.56466e-06
GH45	0.00019271	0.000191358	9.01207e-05	0.000148921	9.28724e-05	0.000131998	0.00012859	0.000307999	8.35523e-05	0.000457434	0.000134471	3.55182e-05	0.000411482	0.000354003	0.000464109	8.40771e-05	0.000274688	5.10718e-05	5.25232e-05	0.000435849	6.11591e-05	8.07175e-05	0.000134055	0.000253713	0.000131193	0.000162827	2.40814e-05	8.81918e-05	4.83156e-05	1.38212e-06	2.04033e-06	1.25076e-05	3.42192e-05	1.34367e-06	8.46224e-06	4.21238e-05	1.27391e-05	5.60199e-06	5.18199e-05	0.000414352	1.08267e-05	5.39303e-05	3.36924e-06	9.71353e-06	1.40265e-05	1.80663e-06	2.86793e-06
GH46	9.32737e-05	9.59819e-05	4.21006e-05	0.000124216	0.000108242	0.000111245	0.000165748	7.83138e-05	8.86344e-05	9.30336e-05	6.15802e-05	9.51766e-06	0.00014429	0.000138805	6.43186e-05	0.000112272	0.000162311	9.64479e-05	0.000216174	4.26094e-05	0.000118444	4.65067e-05	0.000110782	0.000202915	2.23914e-05	2.34591e-05	8.25325e-05	0.000185422	0.000116338	1.16953e-05	3.8668e-06	2.77206e-05	9.11045e-06	1.34738e-05	2.25062e-05	2.25247e-05	6.20812e-06	3.02753e-05	1.0224e-05	3.42993e-05	2.7142e-05	1.05639e-05	3.30424e-06	3.19129e-05	5.80202e-06	1.36562e-05	1.97091e-05
GH47	0.0010649	0.00173207	0.000535937	0.000860597	0.00203105	0.000712614	0.00110138	0.00131107	0.00117836	0.00318186	0.000825921	0.00115484	0.00127953	0.00211791	0.00141636	0.00158847	0.00284259	0.000842645	0.000877047	0.00271119	0.000916819	0.00145801	0.00312951	0.0028462	0.0025458	0.00201777	0.000958849	0.00196338	0.0013978	0.00040874	0.000418259	0.00030659	0.000825163	0.00077819	0.000918805	0.000513641	0.000680672	0.00103444	0.000710607	0.000811171	0.000549629	0.000349003	0.000763274	0.000493568	0.000593733	0.000729324	0.00048305
GH48	4.22852e-05	4.29257e-05	2.71414e-05	5.9394e-05	3.04308e-05	8.61639e-05	4.35308e-05	2.46549e-05	4.73644e-05	5.57945e-05	3.0495e-05	3.86514e-05	2.94749e-05	1.24257e-05	3.56358e-05	1.73771e-05	5.6793e-05	1.92231e-05	7.7436e-05	9.89729e-06	6.27584e-05	4.39665e-05	3.55084e-05	2.17221e-05	6.85774e-05	2.74787e-05	1.36642e-05	6.31511e-05	7.58228e-05	7.95073e-06	1.73607e-06	1.71535e-05	9.11404e-06	1.72504e-05	2.1605e-05	1.82627e-06	1.57061e-06	1.47386e-07	2.97908e-05	2.92258e-06	1.2594e-05	2.78184e-06	0	6.66904e-05	1.26679e-05	2.16977e-05	2.77148e-06
GH49	4.51563e-05	9.8448e-05	7.06653e-05	5.81919e-05	8.1609e-05	8.57788e-05	7.06823e-05	6.86272e-05	0.000117033	7.05606e-05	8.8997e-05	8.74713e-05	8.64932e-05	9.08595e-05	5.57431e-05	9.30941e-05	0.000115325	6.73231e-05	0.00011536	6.84323e-05	9.82846e-05	9.43826e-05	0.000110753	9.30226e-05	6.95997e-05	6.00197e-05	0.000180838	8.4244e-05	9.10697e-05	0.000174011	0.000299319	4.81839e-05	0.000299814	9.24869e-05	0.000134377	0.000113638	6.24494e-05	9.30672e-05	4.48252e-05	0.000170913	0.000124194	0.000147503	0.000308489	0.000181272	7.68107e-05	0.000112639	0.000144785
GH5	0.0290605	0.0229607	0.0293206	0.0262553	0.0234786	0.0270527	0.0246646	0.0263626	0.025487	0.0219573	0.0276292	0.022039	0.0257736	0.0222392	0.0268061	0.0247825	0.0192535	0.0286422	0.0235677	0.022215	0.0281998	0.0228765	0.0192183	0.0208721	0.022435	0.0260006	0.0216291	0.0231477	0.0235462	0.0196331	0.0176357	0.0208581	0.0180448	0.0189888	0.0200387	0.0193523	0.021252	0.0187944	0.0207167	0.0215339	0.0197477	0.0184696	0.0212963	0.0186976	0.0215164	0.0222836	0.023174
GH50	0.000189386	0.00021568	0.000211041	0.00015935	0.000209621	0.000234868	0.000353463	0.000198779	0.000177924	5.27703e-05	0.000382418	7.59944e-05	0.000199539	0.000209878	0.000175132	0.000219783	0.000159281	0.000243712	0.000363962	0.000169507	0.000118326	0.000114552	0.000131318	0.000171198	0.000138932	0.000275188	0.00019816	0.000266065	0.000213092	0.000206439	2.43951e-05	0.00016772	8.42513e-05	8.48946e-05	7.58609e-05	3.23316e-05	0.000209908	7.65661e-06	0.000151628	7.83436e-05	9.87178e-05	0.000167022	6.05928e-05	9.23693e-05	8.67816e-05	8.86254e-05	0.00010515
GH51	0.00577019	0.00454694	0.00562887	0.00588957	0.00493551	0.00547702	0.00560654	0.00515759	0.00496543	0.00361448	0.00629957	0.0049651	0.0056154	0.00424755	0.00520901	0.00475039	0.00399218	0.00607621	0.00556443	0.00471383	0.00570005	0.00431386	0.00363271	0.00403211	0.00453063	0.00577372	0.00398715	0.00447085	0.00469733	0.0025233	0.00398402	0.00404974	0.00182984	0.00380671	0.00192784	0.0066468	0.00226141	0.00348611	0.0039941	0.00276002	0.00157272	0.00115572	0.00268157	0.00211163	0.00328755	0.00298814	0.00316203
GH53	0.00641961	0.00501739	0.00651161	0.00553376	0.0051568	0.00680271	0.00565249	0.0060109	0.00549709	0.00419178	0.00681492	0.00656337	0.00639561	0.00515981	0.00580328	0.00564818	0.00382952	0.00634957	0.00528929	0.00447609	0.00633168	0.00506365	0.00416382	0.00429258	0.00561188	0.00611248	0.00524721	0.00451881	0.00519171	0.00456527	0.00429821	0.00440307	0.00335986	0.00500267	0.00330728	0.00509511	0.00514477	0.00476889	0.00542237	0.0047248	0.00230586	0.00440561	0.00510032	0.00566768	0.00437153	0.00456882	0.00418504
GH54	3.59234e-05	0.000124798	9.0187e-05	5.20381e-05	4.65921e-05	7.56093e-05	0.000227613	5.08751e-05	0.000129745	4.24845e-05	7.24627e-05	9.21789e-05	8.09214e-05	9.72043e-05	7.63997e-05	0.000138674	0.000192105	8.49828e-05	0.000169631	6.2432e-05	8.63415e-05	8.10815e-05	0.00013129	0.000124961	8.55263e-05	3.55566e-05	9.05959e-05	9.54786e-05	0.000143842	0	0	0	3.46165e-07	0	3.97891e-07	0	0	0	1.73209e-05	1.95856e-05	2.87257e-06	3.58525e-05	1.42628e-06	1.32455e-05	6.33491e-06	0	0
GH55	0.00214036	0.00132856	0.00190748	0.0016535	0.00158594	0.00149257	0.00149546	0.00161929	0.00154249	0.00147574	0.00161898	0.00146476	0.0014511	0.00170526	0.00181568	0.00177885	0.00147466	0.00173006	0.0014484	0.00156291	0.00165811	0.00163509	0.00144589	0.00138013	0.00139469	0.00169998	0.00155524	0.00156819	0.00142985	0.00395774	0.0041361	0.00259226	0.00210518	0.00216192	0.00206122	0.00341978	0.00356328	0.00282537	0.00352636	0.00319551	0.00283889	0.00201937	0.0016389	0.00133133	0.00223116	0.00194644	0.0032282
GH57	0.00312605	0.00242936	0.00295889	0.00284533	0.00173124	0.00249609	0.00274391	0.0021379	0.00203084	0.00190242	0.00248161	0.00179136	0.0024269	0.00175653	0.00265757	0.0020968	0.00170866	0.00236071	0.00257425	0.0017625	0.0020815	0.00187588	0.00182969	0.00164051	0.00198192	0.0021066	0.00205514	0.00210278	0.00223516	0.00236433	0.00244261	0.00260422	0.00159617	0.00273147	0.0030778	0.00270374	0.00281292	0.0024312	0.00335478	0.0028324	0.00251755	0.00332965	0.00212178	0.00219407	0.00282069	0.00245113	0.0024038
GH58	3.39473e-05	9.94704e-06	4.01234e-05	6.29659e-06	1.21106e-06	4.58229e-05	0	7.1617e-06	1.62439e-07	2.70203e-06	1.55762e-07	4.24893e-05	4.7354e-06	1.47135e-06	2.72922e-05	5.91726e-06	1.02786e-06	2.05803e-05	1.06095e-05	1.76459e-05	2.0253e-05	7.17188e-06	0	1.86557e-05	2.12247e-06	2.65699e-06	2.06071e-05	1.67156e-05	9.40009e-06	0	8.08395e-07	1.2514e-05	4.23083e-05	3.56827e-05	1.00165e-07	7.53878e-07	1.29672e-05	1.98694e-06	7.81809e-06	2.61552e-07	2.16536e-07	0	6.80023e-07	1.4637e-05	3.47016e-06	0	0
GH59	7.73773e-05	3.74179e-05	4.44617e-05	6.26182e-05	4.06442e-05	4.45728e-05	2.6863e-05	4.99128e-05	4.27281e-05	3.01996e-05	6.06544e-05	4.28844e-05	3.67019e-05	4.81437e-05	3.93084e-05	5.9106e-05	4.52415e-05	6.42233e-05	6.14449e-05	3.28814e-05	3.51748e-05	1.87304e-05	3.66902e-05	7.81383e-05	3.4299e-05	5.58226e-05	3.47644e-05	5.2626e-05	3.81594e-05	8.71011e-05	7.15726e-05	0.000209569	1.5999e-05	5.09268e-05	8.05e-05	6.05858e-05	8.0473e-05	0.00012518	0.000150427	6.27042e-05	1.23893e-05	3.32187e-05	6.76262e-05	0.000103072	0.000500184	0.000516328	0.000411276
GH6	0.000860762	0.000611368	0.000796739	0.000730737	0.000646772	0.000676289	0.000644358	0.000600699	0.000638198	0.000685179	0.0007779	0.000728012	0.00067869	0.000574869	0.000661668	0.000704587	0.000497373	0.000847707	0.000840959	0.000541099	0.000788928	0.000703447	0.000526196	0.000456614	0.000553095	0.000628489	0.000619591	0.000699936	0.000683888	0.000274587	0.000323165	0.000622688	0.000645315	0.000224048	0.000419756	0.000186669	0.000275421	0.000210418	0.00061459	0.000342029	0.000287471	0.00030667	0.000573155	0.000671516	0.000725975	0.000733919	0.000460781
GH62	5.12629e-05	3.06886e-05	4.60341e-05	4.22546e-05	1.04342e-05	4.76221e-05	5.39099e-05	3.58824e-05	5.57936e-05	3.62535e-05	7.81241e-05	3.73002e-05	7.50222e-05	2.65022e-05	7.72861e-05	3.11625e-05	7.39288e-05	5.84714e-05	7.73765e-05	2.58824e-05	4.85863e-05	4.13188e-05	6.15966e-05	8.11095e-05	5.42204e-05	2.58147e-05	4.07629e-05	6.7524e-05	6.73711e-05	0	0	0	4.7223e-05	0	5.36739e-06	0	8.54732e-07	0	1.51349e-07	3.97137e-05	0	1.99066e-05	4.39897e-05	1.42477e-05	0	0	0
GH63	0.000775277	0.000583989	0.000707437	0.000815871	0.000488321	0.000568809	0.000874634	0.000586446	0.000514902	0.00057209	0.000777693	0.000342898	0.000895242	0.000592175	0.000642934	0.000470422	0.00048692	0.000865459	0.000818822	0.000669609	0.000797556	0.000581738	0.000686153	0.000623582	0.000522651	0.000683497	0.000681727	0.000800082	0.000686266	0.00120724	0.00201915	0.00157913	0.000388452	0.00093602	0.000982086	0.00191876	0.000527614	0.00105021	0.000463093	0.000790026	0.000668845	0.000373495	0.000512597	0.000309206	0.00191151	0.00153572	0.000952845
GH64	0.000160375	0.000284677	0.000242094	0.000129878	0.000213632	0.000233929	0.000175852	0.000224634	0.000230854	0.000367582	0.000207862	0.000682791	0.000195687	0.000260974	0.000262289	0.000188684	0.000292182	0.000331211	0.000259942	0.000271766	0.0003969	0.000207027	0.000264404	0.000246029	0.000489023	0.000172845	0.000149321	0.000326204	0.00019561	2.75643e-05	1.80796e-05	9.27776e-06	7.47936e-05	1.75892e-06	0.000279464	3.2041e-05	0.000172508	0.000561198	0.00018355	0.00014295	1.08554e-05	0.00016886	6.76453e-05	3.63905e-05	0.000254395	0.000452936	0.000186619
GH65	0.00266367	0.0027071	0.00281864	0.00316832	0.00292928	0.00312968	0.00286751	0.00282232	0.00306285	0.00247474	0.00306464	0.00279555	0.00314032	0.00295084	0.00265577	0.0026981	0.00276654	0.00291279	0.00277758	0.00267247	0.00262176	0.00292218	0.00283853	0.00275052	0.00281886	0.0028564	0.0033438	0.00259044	0.00286127	0.00428823	0.00416619	0.00403275	0.00435969	0.00456076	0.0033686	0.00398903	0.00397377	0.00455315	0.00266272	0.00371179	0.00423514	0.00260482	0.00530023	0.00440863	0.00452408	0.0044414	0.00471923
GH66	0.000574047	0.000478127	0.000526326	0.000659226	0.000491332	0.000578316	0.000545616	0.000538902	0.000540349	0.000319549	0.000486837	0.000334527	0.000510845	0.000483858	0.000468492	0.000421736	0.000422841	0.000541574	0.000400763	0.000367943	0.000485387	0.000462636	0.000362702	0.000486585	0.000405536	0.000540444	0.000561996	0.000427854	0.000430327	0.000543057	0.000430546	0.000480804	0.000466289	0.000436503	0.000245095	0.00077327	0.000156329	0.000525086	0.000357738	0.000155946	0.000317746	0.000286346	0.000446623	0.000408681	0.000325756	0.000345111	0.000471619
GH67	0.00119579	0.000794253	0.000998391	0.00106957	0.00117505	0.00118252	0.00099271	0.0009795	0.0011078	0.000671432	0.00120325	0.000929001	0.00138787	0.000944061	0.00148248	0.000972186	0.000666936	0.00111441	0.00140265	0.000858393	0.00104527	0.00089311	0.000676839	0.000693701	0.00105485	0.0011517	0.000943996	0.000975578	0.000936331	0.000416602	0.000420755	0.000678717	0.000109409	0.000413772	0.000296175	0.000640823	0.000448712	0.00050407	0.000486816	0.000313892	0.000128203	0.000189203	0.000303	0.000387301	0.000695903	0.000751897	0.00079621
GH68	6.02302e-06	2.20234e-06	0	4.74947e-06	8.15249e-06	2.90058e-06	3.13739e-07	7.64398e-07	1.12601e-06	1.06431e-06	9.89599e-06	4.65816e-07	1.43645e-06	0	0	2.57306e-06	0	0	5.13103e-06	2.79682e-06	1.3808e-06	1.91625e-05	3.982e-07	1.61243e-06	0	0	1.11304e-06	2.91728e-07	1.04244e-06	0	0	0	0	0	0	0	0	0	0	0	0	0	0	0	0	0	0
GH7	1.1297e-05	7.51168e-06	1.49217e-05	9.13337e-06	7.63783e-06	1.68422e-05	6.5871e-06	2.4595e-05	4.00907e-05	9.35992e-06	1.44866e-05	2.28455e-05	2.33308e-05	1.36726e-05	1.20226e-05	7.57735e-06	6.06999e-06	1.53879e-05	2.23278e-05	2.77722e-05	1.26002e-05	6.00519e-06	6.60613e-06	9.08762e-06	1.69278e-05	7.90483e-05	8.46056e-06	2.79409e-05	2.79601e-05	1.60103e-06	9.15527e-07	0	1.22523e-05	4.69488e-07	0.000113283	0	1.24313e-06	7.89704e-07	2.42649e-05	3.17887e-05	4.84445e-06	2.15027e-05	1.55908e-05	4.90479e-05	2.68568e-06	3.3685e-07	4.14073e-07
GH70	1.56323e-05	3.6292e-05	1.10092e-05	1.21375e-05	6.74111e-06	3.43143e-05	5.34641e-05	2.33045e-05	1.81311e-05	4.74807e-05	2.01106e-05	2.05571e-05	6.64896e-05	4.18609e-05	3.3877e-05	2.25814e-05	2.10184e-05	4.03392e-05	4.25804e-05	1.13194e-05	1.25031e-05	1.68029e-05	3.62936e-05	2.23424e-05	5.99186e-06	6.15169e-07	3.08263e-05	1.81858e-05	2.51108e-05	2.03057e-05	6.21552e-05	8.48355e-06	2.49152e-05	4.29256e-06	4.13545e-06	2.43117e-06	2.96084e-06	3.16889e-06	3.68777e-05	2.61653e-05	1.93946e-05	4.94633e-06	4.03018e-05	1.41338e-05	3.50326e-06	7.87622e-06	3.06418e-05
GH71	0.000297589	0.000341056	0.000229911	0.000224201	0.000326419	0.000297158	0.000302495	0.000306127	0.00029887	0.000275265	0.000269513	0.000414149	0.00025907	0.000263474	0.000282593	0.00029667	0.000298843	0.000267471	0.000243031	0.000235635	0.000309491	0.000308072	0.000361781	0.000285211	0.00023289	0.000306046	0.000351763	0.000248564	0.000336082	0.000623573	0.000707114	0.000207152	0.00054286	0.000344472	0.000406272	0.000310021	0.000741811	0.000355868	0.000334096	0.000574912	0.000370395	0.000269792	0.000755905	0.00050712	0.000183597	0.000196747	0.000228041
GH72	0.00103662	0.00181039	0.00108265	0.00146486	0.00176595	0.00126661	0.00148864	0.00158744	0.00155878	0.00207148	0.00118026	0.00103299	0.00150433	0.00184721	0.00139491	0.00138271	0.00213236	0.00119563	0.00162644	0.00212614	0.00147785	0.0015552	0.00231388	0.00177831	0.00151568	0.0016665	0.0016794	0.00176355	0.00174782	0.00162931	0.00159555	0.00136132	0.00189438	0.00168099	0.0014924	0.00137223	0.00137635	0.00165652	0.00110499	0.00136402	0.00165177	0.00116319	0.00161899	0.00127919	0.00163365	0.00173378	0.00169952
GH73	0.00772974	0.00834108	0.00832372	0.00894481	0.00929943	0.00939254	0.00799065	0.00790012	0.00855362	0.00721894	0.00772027	0.00789003	0.00726697	0.00788629	0.00782138	0.00746224	0.006782	0.00819437	0.00931864	0.00877312	0.00875066	0.00965578	0.00673016	0.00679243	0.00789329	0.00799515	0.0106786	0.00764999	0.00841188	0.00982794	0.00976356	0.011312	0.0142837	0.0122726	0.00863599	0.00924381	0.00786123	0.00928313	0.00717375	0.00759762	0.00956363	0.00641059	0.0120283	0.0101445	0.0102374	0.00840443	0.00965573
GH74	0.000353039	0.000232622	0.000195837	0.000207129	0.000273135	0.000314134	0.00034611	0.000205002	0.000262803	0.00023609	0.00028695	0.000105743	0.000224159	0.000311108	0.000191009	0.000207268	0.000274606	0.000212111	0.000388137	0.000161368	0.000266513	0.000175781	0.000189096	0.000382571	0.000118654	0.000105528	0.00042189	0.000288297	0.000431634	9.62682e-06	2.5315e-05	1.92145e-05	8.05662e-06	1.29029e-05	0.000163923	6.78518e-05	3.24804e-06	3.60922e-05	0.000296098	0.000186747	2.56411e-05	0.000233476	1.18105e-06	3.61617e-05	1.73654e-05	8.33077e-06	4.82575e-06
GH75	9.06501e-06	4.90922e-07	1.00096e-05	1.37146e-05	2.33888e-06	2.10411e-05	5.18789e-05	1.3285e-05	0	5.9317e-07	1.65267e-05	8.77369e-05	3.26283e-06	3.93389e-05	1.16324e-05	4.40164e-07	7.75241e-06	0	1.09349e-05	5.92598e-05	1.24327e-05	8.67663e-06	1.82556e-05	3.73574e-05	8.06748e-06	5.6875e-06	2.15424e-05	0	2.92602e-06	0	0	0	5.08928e-05	1.03155e-06	0	0	0	0	3.46143e-06	0	0	0	7.39853e-05	0.000420624	1.73583e-05	0	0
GH76	0.00127803	0.00161564	0.00136416	0.00138573	0.00163645	0.00140568	0.00173686	0.00149984	0.00175974	0.00136744	0.00147546	0.00148339	0.00159939	0.00167697	0.0013904	0.00179958	0.00183769	0.00161979	0.00160633	0.00157823	0.00150533	0.00146189	0.00196891	0.0018731	0.0017044	0.00132363	0.00165189	0.00155947	0.00168844	0.00220861	0.00233603	0.0017807	0.00205215	0.00169133	0.00143678	0.00242023	0.00194956	0.00274084	0.00131242	0.00142082	0.00214384	0.00128161	0.0026619	0.00128254	0.00189932	0.00203647	0.0020062
GH77	0.00310636	0.00325831	0.00317971	0.00328586	0.00339078	0.00426317	0.00384785	0.00320136	0.00398989	0.00301896	0.00385548	0.00320647	0.00363892	0.00300307	0.00329918	0.00404295	0.0033118	0.00334577	0.00422522	0.00286605	0.00354219	0.00307717	0.00341086	0.00356976	0.00344731	0.00268341	0.00416622	0.00366506	0.00368178	0.0030911	0.00382592	0.00345148	0.0040487	0.00335429	0.00277757	0.00323546	0.00316175	0.00597421	0.00364802	0.00314909	0.00245492	0.00344612	0.00511756	0.00513957	0.00498334	0.00541236	0.00365874
GH78	0.00678349	0.00610295	0.00680642	0.00650572	0.00578254	0.00597271	0.00711302	0.00619226	0.00698477	0.00509162	0.0070459	0.00743704	0.00670127	0.00565238	0.00595387	0.00609478	0.00615836	0.00598703	0.00701986	0.00535532	0.00596775	0.00618964	0.00546878	0.00610121	0.00512471	0.00578156	0.0066711	0.00653636	0.00651725	0.00870103	0.00599786	0.00582862	0.00701529	0.00621533	0.00753388	0.00545908	0.00882493	0.00563704	0.00762317	0.00690494	0.00909078	0.0100995	0.00774994	0.00860817	0.00544969	0.00427959	0.00721749
GH79	0.000146569	0.000423303	3.66948e-05	5.17623e-05	0.000382733	4.44047e-05	0.000191738	0.000273379	0.000177211	0.000946436	5.65915e-05	0.000206442	0.000293975	0.000526194	0.000274278	0.00037241	0.000759946	0.000110943	0.000106769	0.000611396	0.000140239	0.000121028	0.000862815	0.000880983	0.00068448	0.000437053	5.46564e-05	0.000384479	0.00017755	0	0	0	0	0	0	0	0	0	0	0.000225206	5.22402e-07	9.44178e-07	0	0	0	0	0
GH8	0.00140737	0.00122252	0.00154197	0.00142746	0.00126449	0.00212208	0.00140281	0.00137384	0.00129077	0.00111841	0.00155056	0.00136196	0.00130516	0.00119716	0.00163919	0.00125459	0.000975354	0.00162253	0.00136568	0.000986933	0.00138079	0.00108947	0.000959318	0.00117343	0.00123097	0.00154485	0.00110797	0.00117936	0.00113362	0.000437833	0.000406629	0.00053616	0.000430733	0.00107535	0.00104681	0.000730644	0.00105562	0.000670548	0.000742282	0.000461607	0.000780011	0.00151339	0.00070865	0.000539157	0.000426376	0.000346159	0.000514392
GH81	0.000416333	0.000531234	0.000414204	0.000481279	0.000390262	0.000441854	0.000695225	0.000472419	0.000508805	0.000393953	0.000238848	0.000274002	0.00038137	0.000348593	0.000452612	0.000507254	0.000701311	0.000580823	0.000918607	0.000213923	0.000436162	0.000223043	0.00058275	0.000816206	0.000270347	9.71472e-05	0.000514981	0.000701376	0.000574569	6.78642e-05	0.000208589	0.000321782	7.59526e-05	0.000111945	0.00128415	9.80464e-05	0.000810039	0.000119437	0.000335876	0.000213876	9.51549e-05	0.00242382	0.000228414	0.000671688	0.000956662	0.00091588	0.000448008
GH82	0.000159318	0.000100053	0.00011459	4.16162e-05	9.92813e-05	0.000110002	0.000163629	6.99344e-05	9.12881e-05	0.000124796	8.31861e-05	8.93581e-05	6.96412e-05	7.35756e-05	0.000131166	0.000169219	0.000173134	0.000164649	0.000267931	5.61439e-05	0.00012502	8.26444e-05	0.00011657	0.000142571	2.46709e-05	4.21701e-05	9.79341e-05	0.000211852	0.00011015	0	1.14378e-06	0	0	0	1.83858e-05	0	1.328e-05	0	0	0	6.46146e-06	2.32917e-05	0	8.07053e-06	0	0	0
GH83	0	0	0	0	0	0	0	0	0	0	0	0	0	0	0	0	0	0	0	0	0	0	0	0	0	0	0	0	0	0	0	0	0	0.000414296	0	0	0	0	0	0	0	0	1.20164e-05	0	2.31483e-05	1.52049e-05	1.20962e-05
GH84	0.00104154	0.00159191	0.00106868	0.00129107	0.00135291	0.0015253	0.00130058	0.00124168	0.00151843	0.00122624	0.00131346	0.000806973	0.00136524	0.00134739	0.00113166	0.0013606	0.00125781	0.00128007	0.00139486	0.00137284	0.00108891	0.00158214	0.00151201	0.00132339	0.00101335	0.00118904	0.00165955	0.00144687	0.00132295	0.00117744	0.00103659	0.00105715	0.00154719	0.00163202	0.00158891	0.00126408	0.00120653	0.00188256	0.00101028	0.00103847	0.000963449	0.000715979	0.00143709	0.00132487	0.00120732	0.00133028	0.00114295
GH85	0.000972821	0.000819163	0.000736501	0.000780741	0.000864653	0.000691841	0.000797651	0.00080379	0.000863326	0.00109275	0.00095131	0.000776987	0.000805348	0.000765077	0.00106566	0.000839127	0.000902052	0.00118938	0.000690527	0.000806459	0.00106733	0.000845608	0.000874454	0.00103099	0.00100346	0.00104221	0.000567266	0.000894811	0.000657303	0.00156071	0.00125622	0.0018346	0.000697515	0.000863054	0.000291951	0.0021008	0.00128522	0.00101438	0.000532761	0.000871513	0.000925678	0.000349172	0.000914718	0.000127658	0.00122889	0.000627396	0.00133003
GH86	0.00038162	0.000484374	0.00045451	0.0004096	0.000390012	0.000436558	0.000567836	0.000412887	0.00054061	0.000512558	0.000444886	0.000187802	0.000535541	0.000408719	0.000459694	0.000524578	0.000449217	0.000434866	0.000766589	0.000309653	0.000394818	0.000336009	0.000625154	0.000407793	0.000322825	0.000378098	0.000438118	0.000542981	0.000434316	0.000441192	0.00044983	0.000138307	0.000226869	0.00021656	0.0011462	0.000206952	0.000327975	0.000496718	0.000651301	0.000617347	0.000424087	0.00133293	0.000512317	0.000767529	0.00026436	7.84051e-05	9.15175e-05
GH87	0.000267209	0.000215147	0.000341398	0.000268784	0.000405499	0.000299609	0.000247518	0.000223713	0.000475142	0.000294138	0.000315814	0.000168342	0.000654288	0.000261324	0.000272598	0.000255608	0.00029671	0.000327311	0.000228848	0.000331783	0.000259395	0.000319195	0.000435761	0.000263268	0.000226134	0.000543228	0.000278697	0.000592944	0.000169076	0.000106383	0.000196892	0.000115121	0.000296271	4.92163e-05	8.66811e-05	0.00055374	0.000172203	6.28158e-05	0.00024661	6.18e-05	4.13999e-05	7.40712e-05	0.000191792	0.000160541	0.00016854	2.49052e-05	8.71616e-06
GH88	0.000560552	0.000656	0.000539049	0.000641675	0.00048874	0.000608243	0.000706894	0.000628887	0.00068261	0.00043493	0.000533938	0.000590285	0.000679189	0.000488835	0.000475968	0.000575833	0.000838591	0.000452507	0.000689664	0.000477949	0.00050886	0.000579414	0.000721075	0.000586841	0.00040372	0.000398385	0.00060056	0.000516768	0.000699298	0.00126424	0.000455343	0.000372016	0.000860817	0.000487437	0.000809445	0.000984569	0.000674692	0.000591906	0.000576224	0.00066071	0.00083152	0.00042372	0.000796955	0.00031686	0.000369458	0.000502453	0.000719157
GH89	0.0039855	0.00273505	0.00367745	0.00311904	0.00278691	0.00333263	0.00362202	0.0031313	0.00272784	0.00252831	0.00332985	0.00384701	0.00317074	0.00241532	0.00304792	0.00291923	0.0024821	0.00330019	0.00304415	0.00273007	0.0036923	0.00277418	0.00247931	0.00298263	0.00308318	0.00328758	0.0025543	0.00301792	0.00330606	0.00241876	0.00222892	0.00432439	0.00214188	0.00211837	0.00390691	0.00348224	0.00238453	0.00251354	0.00499865	0.00348767	0.0016441	0.0026803	0.00494762	0.00183018	0.00308758	0.00343169	0.00251996
GH9	0.00220913	0.00341337	0.00254132	0.00268121	0.00231045	0.00297636	0.00278317	0.00263374	0.00290295	0.00293193	0.00276342	0.00198685	0.00277459	0.00293511	0.00291193	0.0026113	0.00296017	0.00249846	0.00257539	0.00264049	0.00241095	0.00224724	0.00297481	0.00311581	0.00280331	0.00238294	0.00234397	0.00260863	0.00232326	0.0015778	0.00187968	0.00248565	0.00183595	0.00219403	0.00231797	0.00129844	0.00214797	0.00134486	0.00289853	0.00307398	0.00151453	0.00274295	0.00139787	0.00158432	0.00216999	0.00182942	0.00165518
GH90	8.99442e-07	0	8.75998e-08	0	3.07012e-07	4.55047e-06	2.95749e-07	8.58393e-08	0	0	0	0	0	5.47732e-06	5.85942e-07	0	6.62881e-07	0	0	0	0	0	0	0	1.16033e-07	8.1139e-06	5.57941e-07	4.37087e-07	7.31898e-07	1.06887e-05	9.25507e-06	6.49387e-06	3.89812e-07	3.06167e-05	2.38853e-05	1.35624e-05	6.4395e-05	1.63568e-05	1.09832e-06	9.05122e-07	0.000107164	2.26506e-07	2.1388e-07	2.38075e-07	5.11682e-06	1.44862e-05	1.35943e-05
GH91	0.000173944	0.000168224	0.00024688	0.000231765	0.000150307	0.000252175	0.000175062	0.00020528	0.000226691	0.000121424	0.000149086	9.26456e-05	0.000122264	0.000120545	0.000243809	0.000149577	0.000183686	0.000128055	0.000177819	0.000164063	0.000140916	0.000181562	0.000114413	0.00018847	0.000125639	0.000193154	0.000298599	0.00016204	0.000275565	0.000105509	4.93986e-05	8.44238e-05	0.00038674	7.533e-05	0.000113426	5.3452e-05	0.00017465	9.12995e-05	0.000595197	9.9602e-05	0.00011093	8.33183e-05	0.000387707	0.000384184	6.67488e-05	0.000104285	0.000118244
GH92	0.00785964	0.0074574	0.00926641	0.0076299	0.00795117	0.00815915	0.00845752	0.00738628	0.0082928	0.00667199	0.00761878	0.0111498	0.00843933	0.00746963	0.00838821	0.00771784	0.00799388	0.00825352	0.00892871	0.00743627	0.00882982	0.00800305	0.00730697	0.00759657	0.00757168	0.00825372	0.00766294	0.0078628	0.00770057	0.00904738	0.00707165	0.0078798	0.00755094	0.00624153	0.00744908	0.0077579	0.0109677	0.00705438	0.0137696	0.00938062	0.0107797	0.00632081	0.00941016	0.00650077	0.00721873	0.00559532	0.00694841
GH93	8.48454e-06	3.28504e-05	1.10529e-05	1.66287e-05	5.40768e-06	5.70949e-06	1.07897e-05	1.53623e-05	5.81908e-06	2.37327e-05	9.94572e-06	1.26156e-05	1.37946e-05	5.08962e-05	1.29452e-05	1.73753e-05	3.74429e-05	7.60741e-06	1.55822e-05	2.6336e-05	4.81418e-06	2.96028e-06	3.26357e-05	4.26053e-05	3.72629e-05	9.43442e-06	1.9566e-05	2.01871e-05	2.23514e-05	1.95067e-05	2.65865e-05	1.06503e-05	3.36938e-05	2.58154e-05	2.13639e-05	2.04225e-05	9.31655e-06	2.57847e-05	7.51119e-05	1.22428e-05	4.43812e-05	1.55403e-05	4.32486e-05	8.23623e-06	1.73107e-05	2.98727e-05	1.51087e-05
GH94	0.00173971	0.00202127	0.0018808	0.00220475	0.00193607	0.00269944	0.00214772	0.00290449	0.00246139	0.00168566	0.00265528	0.00167423	0.00287162	0.002299	0.00243112	0.00206399	0.00205998	0.00191562	0.00235862	0.00184133	0.00201771	0.00199885	0.00183771	0.00225109	0.00186103	0.00230136	0.00299577	0.00213957	0.00243609	0.000577255	0.00174434	0.00168801	0.00122878	0.0023805	0.000894552	0.00296883	0.000476286	0.0024903	0.00103268	0.00171328	0.000392601	0.000610695	0.00145151	0.00214137	0.00230133	0.00234388	0.00131109
GH95	0.00495824	0.00379981	0.004823	0.0052727	0.0044056	0.00430973	0.00437206	0.0042561	0.00420585	0.00326138	0.00477896	0.00393453	0.00425103	0.00368149	0.00477186	0.00380123	0.00364559	0.00497287	0.00423436	0.00370065	0.00453408	0.003518	0.00328409	0.00312713	0.0041135	0.00471674	0.00337121	0.00379006	0.00411105	0.00253789	0.0026275	0.00428527	0.00193156	0.00251455	0.00281276	0.0034689	0.00297417	0.0029499	0.00374969	0.00316179	0.00190836	0.00177391	0.00233314	0.00162	0.00369492	0.00309597	0.00309395
GH96	4.18664e-05	4.52002e-05	1.81132e-05	2.53885e-06	1.11338e-06	2.04739e-05	3.73618e-05	3.54459e-05	3.68329e-05	2.59266e-05	5.49519e-06	2.43182e-06	1.96981e-05	8.81767e-06	1.00222e-05	1.09192e-05	1.14974e-05	7.27149e-06	3.82262e-05	5.02119e-06	1.98965e-05	1.15241e-05	3.61856e-05	1.02178e-05	2.59844e-05	1.22203e-05	3.03624e-05	1.52823e-05	4.29112e-05	1.11008e-07	0	0	1.12583e-07	2.33101e-05	7.78183e-06	0	9.2792e-07	0	1.43347e-07	9.96943e-07	0	1.4712e-06	5.57132e-07	4.90252e-06	9.17231e-07	0	2.20073e-07
GH97	0.00667422	0.00569769	0.00644976	0.00639667	0.00669257	0.00642005	0.00763734	0.00619173	0.0066763	0.00440868	0.00678617	0.00586976	0.0063493	0.0057248	0.00693513	0.00567167	0.0054501	0.00718742	0.00704402	0.00512294	0.00664718	0.00599739	0.00476175	0.00589913	0.00574921	0.00620291	0.00635958	0.00605608	0.0075518	0.00413226	0.00409352	0.00373495	0.00288397	0.00473398	0.00309722	0.00370122	0.00391923	0.00417156	0.00610402	0.00343355	0.00227334	0.00487058	0.00334124	0.0114328	0.00474706	0.00286452	0.00390998
GH98	0.000370885	0.000160458	0.000221897	0.000236332	0.000276401	0.000235467	0.000259138	0.000195998	0.000198897	0.000202587	0.000316639	0.000100619	0.000195872	0.00014432	0.000202642	0.000162081	0.000113906	0.00024447	0.000253363	0.000114318	0.000139736	0.000176246	0.000105967	0.000115959	9.98527e-05	0.000225968	0.000163887	0.000162439	0.000137868	0.000104102	0.000205915	0.000208422	5.85424e-05	0.000109006	8.21346e-05	0.000441949	0.00024373	0.000122196	0.000537219	0.000272639	5.40373e-05	2.02101e-05	0.000229032	0.000111455	5.56212e-05	4.29406e-05	2.74392e-05
GH99	2.65303e-06	1.98161e-05	2.31456e-06	2.97742e-06	1.8661e-05	1.79076e-05	7.62257e-06	1.71635e-06	1.47551e-05	3.19457e-05	1.85213e-05	1.01482e-05	6.76665e-06	8.52769e-06	3.16074e-05	6.17626e-06	2.56485e-06	1.25726e-06	4.22623e-05	3.65611e-05	1.98486e-05	1.32547e-05	2.81491e-05	2.10755e-05	7.53527e-06	7.21083e-07	5.37727e-05	2.6e-05	2.95893e-05	0.000489729	1.38688e-05	1.64641e-05	0.000176927	5.72838e-05	4.72714e-05	6.74966e-05	3.23812e-05	0.000119901	1.19405e-05	3.00865e-05	0.00054389	9.90005e-05	0.000119605	1.59536e-05	2.53435e-05	0.000117994	0.000220602
GT0	0.011539	0.0114948	0.011416	0.0124821	0.0117113	0.0113105	0.0106095	0.0111873	0.0110525	0.0125058	0.0102129	0.0143387	0.0104707	0.0123168	0.01152	0.0121393	0.0114514	0.0118713	0.010475	0.0120831	0.0117258	0.0118738	0.0112953	0.0112511	0.012388	0.0128685	0.0109943	0.0115884	0.0115312	0.0106678	0.0106237	0.0120166	0.0100243	0.0106989	0.0127532	0.0106749	0.0118799	0.0105408	0.00985953	0.0120261	0.00979483	0.0103729	0.00953243	0.011156	0.0130843	0.0131833	0.0116016
GT1	0.00778655	0.0107754	0.00670563	0.00639961	0.0102667	0.00616506	0.00728589	0.00903398	0.00750295	0.0155148	0.00628779	0.00766468	0.00983048	0.0108545	0.00977708	0.00892843	0.0145483	0.00651741	0.00723615	0.0131945	0.00713939	0.0108914	0.0135484	0.0128989	0.011036	0.00920806	0.00749427	0.0109103	0.00800147	0.00469758	0.00521453	0.00525757	0.0059467	0.00738807	0.00640768	0.00471563	0.00597974	0.00461018	0.00628762	0.00744739	0.00585026	0.00637596	0.00581738	0.00571298	0.0054578	0.00515216	0.00519295
GT10	0.00203388	0.00195434	0.00195384	0.00219149	0.00183325	0.00201591	0.00181879	0.00187512	0.00182806	0.00175338	0.00210153	0.00257463	0.00193488	0.00188579	0.00190508	0.00194289	0.00203195	0.00184447	0.00187737	0.00188394	0.00205437	0.00221897	0.00199645	0.00204375	0.00220582	0.00216491	0.00208917	0.00180351	0.00197324	0.00245428	0.00252395	0.00285826	0.00251751	0.00239327	0.00311535	0.00175101	0.00255361	0.00244789	0.00418194	0.00359359	0.00180014	0.00234241	0.00306685	0.0039839	0.00293659	0.0029317	0.00276975
GT100	7.22845e-05	7.70595e-05	8.10131e-05	0.000145785	4.89119e-05	0.000136929	6.82429e-05	0.000105452	0.000128902	3.30089e-05	0.000103017	4.30342e-05	4.52805e-05	5.87491e-05	4.47204e-05	6.71553e-05	4.95216e-05	7.36098e-05	7.14744e-05	2.22037e-05	4.32405e-05	2.37795e-05	5.38584e-05	5.62805e-05	6.68858e-05	2.05839e-05	3.47768e-05	7.13301e-05	6.54686e-05	7.95665e-05	0.000158827	3.44956e-05	8.78033e-05	7.69532e-05	2.00786e-06	9.28146e-05	2.07367e-05	8.55293e-05	2.54802e-06	4.69874e-06	1.81329e-05	7.58258e-07	1.48561e-05	8.39134e-06	4.53989e-05	0.000103191	8.76836e-05
GT101	6.87104e-05	8.35231e-05	4.37501e-05	6.14513e-05	0.00011712	0.000134939	8.33597e-05	3.14782e-05	7.50017e-05	8.83024e-05	3.12823e-05	5.93716e-05	5.11976e-05	0.00011593	5.47553e-05	6.83995e-05	5.92293e-05	0.00011002	4.69789e-05	0.000149953	8.34448e-05	5.38479e-05	0.000126127	0.000148313	0.000133094	8.34831e-05	5.73858e-05	6.73631e-05	6.03671e-05	8.19959e-05	8.45568e-05	0.000123266	0.000147107	9.96712e-05	3.63074e-06	7.3104e-05	0.000242471	6.56483e-05	4.0844e-05	8.94698e-05	6.26306e-05	3.58229e-05	3.07443e-05	6.67552e-05	6.36293e-05	3.30035e-05	2.2522e-05
GT102	1.65688e-06	1.23843e-05	9.86469e-06	3.78218e-05	3.11527e-05	2.22258e-06	1.30968e-05	3.53858e-06	8.8136e-06	1.02887e-05	9.57608e-06	1.05885e-05	2.91081e-05	2.45174e-05	2.07508e-05	4.96044e-06	1.73953e-05	1.62297e-06	9.26738e-06	2.79934e-05	3.26105e-06	1.84731e-05	1.00723e-05	6.41814e-06	7.13172e-06	3.46228e-05	3.6543e-05	5.39318e-05	2.02359e-05	9.72809e-06	1.89111e-05	1.288e-05	5.56494e-06	0	4.89578e-05	1.9048e-06	3.31713e-07	1.28945e-06	2.99357e-05	7.1673e-05	2.1439e-05	4.86566e-05	5.31922e-06	1.23031e-06	4.98416e-07	3.38581e-06	8.40745e-06
GT103	0	6.07374e-06	1.30117e-06	2.95289e-05	1.967e-05	0	1.06273e-05	3.14322e-06	2.0025e-06	4.94822e-06	1.09919e-06	8.60458e-06	2.91081e-05	6.2208e-06	2.98244e-06	8.38204e-07	3.75257e-06	6.55399e-07	7.38244e-06	5.20244e-06	0	2.8908e-06	6.45401e-06	2.60052e-06	6.60482e-06	3.84381e-06	3.02509e-05	3.78442e-05	1.92722e-05	9.72809e-06	1.82096e-05	1.288e-05	5.56494e-06	0	3.54129e-05	1.9048e-06	3.31713e-07	1.28945e-06	2.89175e-05	7.1673e-05	2.1439e-05	3.14903e-05	5.31922e-06	1.23031e-06	4.98416e-07	3.38581e-06	8.40745e-06
GT104	6.23089e-05	4.62577e-05	6.19902e-05	0.000118251	3.13046e-05	0.000112218	3.46044e-05	7.59189e-05	4.55587e-05	3.46208e-05	9.33616e-05	3.06444e-05	6.40326e-05	5.28016e-05	0.000108518	3.55963e-05	4.94596e-05	7.8584e-05	6.18808e-05	5.67013e-05	9.45599e-05	4.72962e-05	2.6519e-05	2.43729e-05	2.72732e-05	1.35066e-05	0.000106709	6.25943e-05	8.94285e-05	0.000112338	3.4618e-05	0.000221823	0.000291804	0.000391965	0.000120884	0.000242192	0.000476248	0.000154737	9.04844e-05	0.000223081	0.000325709	0.000110345	0.000370914	0.000114793	0.000111325	1.78639e-05	6.59907e-05
GT105	0.000270048	0.00017552	0.000251031	0.000207995	0.00021294	0.000109142	0.000151162	0.000202143	0.000168428	0.00016113	0.000177875	0.000113763	0.000170132	0.00016562	0.000163467	0.000147256	8.04548e-05	0.000167904	0.000175244	0.000239482	0.000164007	0.000197974	0.000117534	0.000139854	0.000111111	0.000129932	0.000149015	0.000144237	0.000156039	1.87317e-05	2.20851e-05	3.0944e-05	0.000160311	0.000304998	0.000568595	3.8819e-05	0.000103182	1.84203e-05	5.0194e-05	9.23243e-05	4.77822e-05	0.000168649	2.8846e-05	3.36081e-05	1.029e-05	6.66796e-07	2.2288e-05
GT106	0.0037861	0.00420582	0.00300479	0.0031841	0.00454769	0.00359691	0.0035914	0.00392985	0.00385878	0.00554282	0.00364678	0.00437112	0.00399351	0.00474577	0.00404424	0.00431355	0.0053939	0.00367809	0.00342142	0.00526273	0.00349046	0.00385813	0.00566212	0.00520497	0.00497863	0.00442845	0.00358593	0.00444177	0.00394536	0.00237561	0.00188702	0.00204714	0.00314952	0.00264469	0.00322611	0.00174318	0.00282938	0.00223055	0.00375235	0.00396864	0.00244767	0.00349818	0.00346655	0.00316752	0.00213769	0.00232168	0.00232613
GT107	3.05036e-05	3.72617e-05	3.49693e-05	4.72595e-05	2.28953e-05	9.11709e-05	2.52284e-05	5.90189e-05	7.42515e-05	4.53994e-05	6.62506e-05	2.7466e-05	4.6016e-05	5.78961e-05	5.22434e-05	4.90358e-05	1.80076e-05	4.20272e-05	1.3637e-05	3.59489e-05	6.18741e-05	0.000102432	4.48188e-05	6.41785e-05	0.000149008	6.49377e-05	4.51035e-05	5.48595e-05	1.62986e-05	1.73497e-05	5.37833e-05	8.12e-05	5.5069e-05	7.08312e-05	9.78234e-05	3.59997e-05	1.67225e-05	7.19819e-05	4.7544e-05	4.02587e-05	3.31939e-05	3.14383e-05	3.5343e-05	5.81741e-05	1.10598e-05	6.16599e-06	2.73973e-05
GT108	6.31117e-07	3.0051e-06	0.000108059	4.84364e-06	9.55388e-06	7.32779e-06	1.77534e-05	9.48121e-06	5.1422e-05	0	5.90902e-06	1.88002e-06	3.36877e-05	8.04004e-06	1.70281e-05	2.11321e-05	1.3977e-05	1.07501e-05	3.48196e-06	1.39585e-06	2.36935e-05	2.75323e-06	1.72975e-05	2.68828e-05	6.31379e-06	0	7.96704e-06	2.53367e-05	3.49217e-07	1.20553e-05	5.06464e-06	3.2991e-07	4.03139e-06	1.10642e-06	1.57704e-05	1.67933e-06	4.90286e-06	1.61726e-06	1.09634e-05	2.44227e-06	2.08046e-05	1.35687e-05	1.45819e-05	7.42452e-05	1.04504e-06	1.4195e-06	6.20563e-06
GT109	5.03968e-06	6.61199e-07	1.8358e-06	7.0201e-07	0	2.75702e-05	1.8663e-06	0	0	2.65266e-06	2.45924e-06	0	7.88844e-07	0	2.39911e-06	0	1.31559e-06	1.02493e-06	7.30924e-07	4.16809e-06	4.11456e-06	2.55787e-05	0	7.6042e-07	7.69274e-07	6.60651e-06	2.97079e-06	6.83849e-06	3.97298e-06	2.4763e-05	0	5.85367e-06	2.91174e-06	0.0003851	9.55167e-05	6.04598e-06	0.000135419	5.12258e-05	1.0121e-05	2.22148e-06	5.09415e-05	2.2236e-05	9.47016e-05	2.26117e-05	7.46253e-05	8.43835e-06	2.75835e-05
GT11	0.00164928	0.000970877	0.00138484	0.0013651	0.00115823	0.00120056	0.000802319	0.00111693	0.00092193	0.000962127	0.00126194	0.0010986	0.00109076	0.001083	0.00142399	0.00110189	0.000759562	0.00175578	0.000965449	0.00133626	0.00130989	0.00170765	0.00104591	0.000601519	0.00118336	0.00128298	0.00103857	0.0010675	0.000890715	0.000938272	0.00113699	0.000658454	0.000581726	0.000647707	0.000771703	0.00129789	0.00131536	0.000855293	0.000679428	0.000569279	0.00058056	0.000225458	0.000608816	0.00032468	0.000689912	0.00102748	0.000742532
GT110	1.22843e-05	4.78786e-05	2.06659e-06	5.42841e-06	5.3483e-05	3.03423e-06	1.75103e-05	2.83573e-05	2.3101e-05	0.000135295	4.55531e-06	2.30468e-05	3.26437e-05	6.78698e-05	3.73445e-05	3.21767e-05	8.56597e-05	6.82591e-06	8.66217e-06	0.000117363	1.45857e-05	3.90053e-05	0.0001112	0.000110413	9.70961e-05	6.33964e-05	8.4231e-06	5.08818e-05	1.55423e-05	0	0	0	0	0	0	0	0	0	0	2.50547e-05	2.87104e-07	0	0	0	0	0	0
GT111	0.00120049	0.0012908	0.00133148	0.00147143	0.00148792	0.00140191	0.00105485	0.0012176	0.00120575	0.00105357	0.00129174	0.000819118	0.00106275	0.00123047	0.00125013	0.00140422	0.00114029	0.0016874	0.00144121	0.00127109	0.00126395	0.00183995	0.00125701	0.00108908	0.00108755	0.00141921	0.00159776	0.00125086	0.00119411	0.00111483	0.00154998	0.0010756	0.00156105	0.0020722	0.0016493	0.00109025	0.0011318	0.00207521	0.00123153	0.00105836	0.00100155	0.00179782	0.00172151	0.00161228	0.00203833	0.00273324	0.00154455
GT112	4.68635e-05	1.90353e-05	5.45046e-05	6.61452e-05	7.93749e-05	5.84407e-05	5.60193e-05	6.00377e-05	3.94566e-05	4.09513e-05	0.000138726	8.81589e-05	7.68656e-05	6.35919e-05	7.56574e-05	7.22267e-05	1.23551e-05	3.58441e-05	0.000110887	5.02966e-05	4.8901e-05	0.000217627	5.35267e-05	3.48416e-05	3.85784e-05	5.15625e-05	7.66265e-05	6.74709e-05	4.01114e-05	3.12295e-05	2.02118e-05	3.78636e-06	4.17266e-05	4.46923e-06	1.60009e-05	0	8.32109e-05	4.6532e-07	3.03448e-05	7.07028e-05	3.54531e-05	5.49398e-05	6.41338e-05	5.12825e-05	2.41714e-05	2.47273e-05	1.22779e-05
GT113	9.38309e-05	0.000170636	8.72504e-05	0.000162248	9.00753e-05	0.000205314	7.61333e-05	0.000160346	0.000123487	0.000137566	0.000100702	5.23043e-05	7.67388e-05	8.79829e-05	0.000138242	6.68358e-05	0.000109365	0.000136616	7.96637e-05	9.75477e-05	0.000164228	0.000178831	8.28546e-05	0.000139274	8.90191e-05	0.000100209	0.000161085	8.72803e-05	0.000127112	0.000384313	0.00099058	0.00153844	9.1995e-05	0.00103521	0.00014867	0.00248091	3.61712e-05	0.000380896	4.62447e-05	0.000160701	0.000286776	0.000120922	0.000288836	5.65533e-05	0.0012438	0.00163396	0.00123372
GT114	1.10873e-05	4.18662e-05	2.02068e-05	2.57796e-05	1.98691e-05	1.27521e-05	1.51809e-05	9.29061e-06	2.37164e-05	9.59993e-06	5.95773e-06	6.25595e-06	7.19877e-06	1.24636e-05	8.85636e-06	6.75533e-06	8.67964e-06	2.37746e-05	2.27091e-05	2.35243e-05	7.47643e-06	1.71948e-05	1.18746e-05	3.00467e-05	3.04517e-05	5.27769e-06	1.44556e-06	1.97471e-05	1.80819e-05	2.57139e-05	0	0	0	0	0	0	5.10575e-05	0	3.35406e-05	8.90765e-07	5.09358e-06	5.07838e-05	0	0	6.5639e-06	6.1572e-06	4.14073e-07
GT12	5.01708e-06	1.7845e-06	3.77104e-06	0	6.60849e-06	0	0	0	9.02963e-06	1.07897e-06	4.54773e-06	4.76422e-06	6.26584e-06	3.61902e-06	3.03861e-06	1.87815e-05	1.0524e-06	1.4127e-06	1.05418e-05	7.59757e-06	0	5.63805e-06	0	1.06759e-05	0	0	4.17251e-06	1.65641e-06	1.34483e-06	0	0	0	0	0	0	0	0	0	0	0	0	0	1.92261e-06	4.26232e-06	3.44879e-07	0	0
GT13	0.000640545	0.00139352	0.000334179	0.00046025	0.000923296	0.000371411	0.000801397	0.000727549	0.00073491	0.00221659	0.000446451	0.000691338	0.000712594	0.00128003	0.000873945	0.00097178	0.00157131	0.000389317	0.00080185	0.00178253	0.000498348	0.000934553	0.00193267	0.00208721	0.00143179	0.00129887	0.00053262	0.00118049	0.000786271	0.00048029	0.000459254	0.000625164	0.000529981	0.000219488	0.000795859	0.000308224	0.000379831	0.000803906	0.000374498	0.000559886	0.000235684	0.00128447	0.000515698	0.00139886	0.000922739	0.00104725	0.000806804
GT14	0.000289967	0.000154741	0.000396242	0.000257881	0.000178907	0.000271968	0.000208075	0.000230134	0.000226344	0.000259361	0.000351612	0.000306743	0.000346561	0.000181373	0.000430214	0.000249664	0.000153466	0.000311459	0.000338449	0.000289673	0.000326145	0.000324823	0.000151285	0.000247819	0.000167093	0.000369158	0.000251131	0.000259234	0.000180479	0.000379506	0.000952113	0.00219284	0.000124409	0.000543881	0.000162971	0.00164726	0.000402461	0.000521096	6.04323e-05	0.000126473	0.000144597	0.000162731	0.00010801	0.000138359	0.000738621	0.00106523	0.000845596
GT15	0.000181144	0.000323316	8.67262e-05	0.000308515	0.000256133	0.000185854	0.000242965	0.000239481	0.000242326	0.000466825	0.00016308	0.000128373	0.000205885	0.000400431	0.00017468	0.00031417	0.000491002	0.000149698	0.000165223	0.000505274	0.000178308	0.000188811	0.000509838	0.00048453	0.000350472	0.000302703	0.000163498	0.0003227	0.000200288	6.95299e-05	9.90132e-05	0.000100524	0.00021828	0.0001426	4.56376e-05	0.000188867	3.09074e-05	0.00069657	8.59596e-05	0.000140617	9.12311e-05	3.557e-05	0.000172298	6.40851e-05	0.000417231	0.000663388	0.000262428
GT17	0.00148819	0.000658222	0.00149117	0.00100846	0.00108297	0.00100915	0.000913867	0.0011055	0.000722596	0.000924098	0.000981355	0.00184608	0.00128371	0.00118812	0.00132124	0.00116138	0.00041436	0.00129645	0.000667909	0.0010963	0.00130549	0.000970174	0.00045128	0.000490614	0.00106376	0.00130594	0.000832073	0.000715057	0.000977547	0.000199887	0.000154971	2.72617e-05	0.000149724	0.000303094	0.00025811	9.10885e-05	0.000354455	7.39537e-05	0.000204779	0.000280901	7.60685e-05	0.000133228	0.000108761	0.000241562	0.000128791	8.97019e-05	8.00817e-05
GT18	6.66473e-06	2.52561e-05	4.46828e-06	3.87602e-06	1.11083e-05	2.91273e-06	4.49629e-06	1.6301e-05	1.02512e-05	6.44744e-05	5.56462e-07	1.15616e-05	8.24743e-06	4.11534e-05	1.12154e-05	1.80858e-05	3.94503e-05	4.72899e-06	1.15667e-05	3.51838e-05	6.88212e-06	8.10588e-06	4.06988e-05	4.09232e-05	3.75444e-05	2.3396e-05	1.64384e-06	1.7167e-05	7.54659e-06	7.81731e-07	6.98653e-07	5.48846e-05	2.76713e-07	2.45056e-05	7.692e-07	0.0001072	1.1927e-05	0	5.58744e-07	1.71618e-05	2.73232e-05	0	2.3733e-07	0	0	3.17054e-07	4.1807e-06
GT19	0.00312688	0.00309343	0.00336024	0.00349806	0.00325115	0.00338693	0.00360039	0.00320761	0.00327758	0.00234784	0.00329256	0.0033464	0.00328158	0.00264078	0.00311211	0.00320113	0.00263525	0.00328599	0.00313649	0.00290571	0.00332617	0.003229	0.0028257	0.00275042	0.00288823	0.00311509	0.00358057	0.00314346	0.00344671	0.0046514	0.00427154	0.00464628	0.00443185	0.00492498	0.00464432	0.00435511	0.00484987	0.00477859	0.00467799	0.00429748	0.00539811	0.0048712	0.00394882	0.00483507	0.00497036	0.0050285	0.00543359
GT2	0.127822	0.122475	0.135787	0.129628	0.120015	0.130873	0.120982	0.124273	0.123129	0.107541	0.129729	0.126412	0.120439	0.117228	0.121586	0.122437	0.096093	0.12669	0.119423	0.110588	0.127424	0.125212	0.104059	0.105598	0.115956	0.119918	0.127844	0.113981	0.123786	0.141873	0.158141	0.156633	0.145666	0.15458	0.159768	0.150338	0.14398	0.158592	0.127903	0.142237	0.130839	0.153413	0.139042	0.132571	0.159655	0.16362	0.15256
GT20	0.00214762	0.00275453	0.00162051	0.00180168	0.00269156	0.00166122	0.00208674	0.00237511	0.00209585	0.00358386	0.00181904	0.0015213	0.00235883	0.00259337	0.00231744	0.00237408	0.00351289	0.00175905	0.00179747	0.00306349	0.0018633	0.00241562	0.00370333	0.00286794	0.00263594	0.00269969	0.00198723	0.00294002	0.00213543	0.00265633	0.00198219	0.00252627	0.0016345	0.00146522	0.00311281	0.00202314	0.00206666	0.00199384	0.00176977	0.00239178	0.00230947	0.00157115	0.00237842	0.0016825	0.00197703	0.00207595	0.00214207
GT21	7.05201e-06	1.29351e-05	9.03189e-06	2.95239e-05	3.55968e-05	2.57798e-05	3.11479e-05	1.19183e-05	1.08854e-05	3.66998e-05	1.64411e-05	1.30034e-05	1.25612e-05	4.04193e-05	8.72948e-06	9.5917e-05	1.96281e-05	1.0837e-05	9.34655e-06	1.31816e-05	4.00213e-05	6.84093e-05	2.3127e-05	1.17362e-05	4.672e-06	1.12626e-05	1.62758e-05	1.89212e-05	1.38285e-05	2.48141e-05	2.51018e-05	8.89839e-06	6.36405e-05	1.28204e-05	0.000136351	4.66632e-06	0.000136148	2.97214e-06	4.35675e-05	7.52705e-05	7.87878e-06	3.60018e-05	3.85589e-05	6.55953e-05	7.28224e-06	1.07877e-06	3.8131e-06
GT22	0.00202684	0.00325515	0.000747635	0.001219	0.00436244	0.000979158	0.00189131	0.00274431	0.00242469	0.00721645	0.00110493	0.00228622	0.00272101	0.00479216	0.0032111	0.00332966	0.00712402	0.00131642	0.00138655	0.00630448	0.00188602	0.00285713	0.00693411	0.00535397	0.00516347	0.00412076	0.00171231	0.00427879	0.00224336	0.00135172	0.0010142	0.00177656	0.00141881	0.00178484	0.000861737	0.00181599	0.000850165	0.00135322	0.000741164	0.00175285	0.000926211	0.000589885	0.000964592	0.00129789	0.000876288	0.00081404	0.0015084
GT23	0.000646126	0.00137539	8.75456e-05	0.000273932	0.00167707	0.000187643	0.000515178	0.00102214	0.000841707	0.0034743	0.000246601	0.000882086	0.00104849	0.00267464	0.00152032	0.00126229	0.00348386	0.000462808	0.000426603	0.00272956	0.000491503	0.00100992	0.00340751	0.00297699	0.0026303	0.00193821	0.000305606	0.00198191	0.000722836	0.000163837	1.40007e-05	0.00011524	3.27696e-06	6.46258e-07	5.75568e-05	1.05223e-06	5.22925e-06	0	6.1372e-05	0.000979031	2.56168e-05	5.07e-05	2.4711e-05	1.23629e-05	3.44452e-06	0	0.000102158
GT24	0	0	0	6.51864e-06	0	7.47897e-06	0	8.41048e-06	0	3.69238e-06	2.72134e-06	0	0	0	0	0	7.09769e-06	0	0	0	0	0	1.1342e-05	0	3.87903e-06	0	3.61879e-06	0	0	0	0	0	0	0	0	0	0	0	0	0	0	0	0	0	0	0	0
GT25	0.000350201	0.000331584	0.00020716	0.000220297	0.000306787	0.000130805	0.000246229	0.000219712	0.000175178	0.000572798	0.000227486	0.000237682	0.000205005	0.000295035	0.000304396	0.000287869	0.000362354	0.000273557	0.000167924	0.000559296	0.000372755	0.00034633	0.000338751	0.000402275	0.000329964	0.000327797	0.000186393	0.000279912	0.000223202	0.000363794	0.000623074	0.00028108	0.000220127	0.00116103	0.000334394	0.000491552	0.000245061	0.000386066	0.0003856	0.000236476	0.000378582	0.000197548	0.000108658	0.000200382	0.000217789	0.000287654	0.000500622
GT26	0.00399738	0.0033184	0.00442525	0.00440416	0.00360848	0.00396494	0.00407034	0.00406059	0.00382936	0.00283607	0.00400199	0.00475967	0.00342063	0.00346522	0.0034008	0.00358618	0.00308276	0.00399903	0.00319976	0.00329798	0.00361279	0.00389264	0.00278844	0.0029573	0.00342708	0.00353604	0.00358566	0.0030277	0.00372232	0.00464231	0.00414188	0.0044944	0.00385	0.00433773	0.00490322	0.00438623	0.00512265	0.0045256	0.00432336	0.00405679	0.00416618	0.00476005	0.00393372	0.00481784	0.00409638	0.00450366	0.00462688
GT27	4.56959e-05	3.28686e-05	1.2608e-06	9.17542e-06	4.39284e-05	2.14107e-06	1.9215e-05	2.94799e-05	2.85843e-05	5.92685e-05	5.70647e-06	1.40994e-05	1.92368e-05	5.41501e-05	2.65129e-05	3.64033e-05	0.000102715	1.21977e-05	8.86672e-06	7.22821e-05	0.000111958	0.000101224	8.99112e-05	8.71202e-05	6.34948e-05	7.17739e-05	2.79658e-05	9.72961e-05	2.59362e-05	8.13152e-05	2.54071e-06	4.56035e-05	2.37611e-05	2.74379e-06	0.0002963	6.28382e-06	3.74038e-07	8.92031e-05	1.7144e-06	1.54291e-05	7.58139e-05	4.01089e-05	1.38837e-05	5.94247e-05	2.12571e-06	3.71046e-06	8.86244e-06
GT28	0.00797948	0.00924903	0.00899312	0.00875831	0.00809363	0.00939244	0.00923766	0.00842809	0.00912849	0.00690719	0.00859355	0.00922795	0.00820771	0.00797242	0.00784042	0.00847374	0.00711189	0.00841516	0.00955735	0.00773107	0.0092701	0.00900563	0.00775132	0.00801749	0.00780086	0.00760446	0.0102694	0.00832934	0.00935495	0.0137883	0.0132072	0.0131111	0.0121601	0.0131512	0.0129734	0.0125459	0.0129442	0.0140446	0.0132601	0.0106128	0.0125205	0.0120772	0.0107825	0.0111066	0.0126245	0.0130249	0.0128162
GT29	0.00181105	0.00182752	0.0017461	0.00171085	0.00198697	0.00149032	0.00160801	0.00182632	0.00155875	0.00212789	0.0016547	0.00156357	0.00166248	0.00198386	0.00174821	0.00175071	0.00217293	0.00151279	0.00159896	0.0020309	0.00161801	0.00177887	0.00201042	0.00185832	0.00196823	0.00173011	0.00136559	0.00177401	0.00175952	0.00242608	0.00185497	0.00210767	0.00195	0.00166759	0.00269236	0.00196079	0.0025994	0.00212493	0.00206655	0.0024372	0.00213859	0.0035271	0.00199758	0.0024692	0.0019914	0.00201049	0.00248959
GT3	0.00274354	0.00316819	0.00136153	0.00172418	0.00341641	0.00161501	0.00215107	0.0027486	0.00222813	0.00511239	0.00196289	0.00225268	0.00313588	0.00398481	0.00315425	0.00265575	0.00581521	0.00186789	0.00166222	0.00478654	0.00207431	0.00369276	0.00529385	0.00421418	0.00367429	0.003617	0.00192917	0.00419017	0.00220346	0.000926763	0.000786464	0.00103294	0.000473582	0.000502964	0.000879039	0.000607323	0.00108448	0.00072695	0.00108983	0.00157576	0.000778429	0.00117526	0.00067941	0.000586724	0.000909586	0.000807354	0.000808737
GT30	0.00241128	0.0021386	0.00235156	0.00215531	0.00176367	0.00220193	0.00206887	0.00211489	0.00214572	0.00160151	0.00223468	0.00224358	0.00219026	0.00187207	0.00213018	0.00204497	0.00146215	0.00254927	0.00201637	0.00185845	0.00221717	0.0019849	0.00142837	0.00173969	0.00199088	0.00201063	0.00223282	0.0019106	0.00200503	0.0029578	0.00253443	0.00322904	0.00257224	0.00327251	0.00344339	0.00288372	0.00313147	0.00231163	0.00274084	0.00281706	0.00286432	0.00398897	0.00218807	0.00210315	0.00262617	0.00213121	0.00244477
GT31	0.00083097	0.00133299	0.000539605	0.000628722	0.00144624	0.000586616	0.000779642	0.000926	0.000816633	0.00221178	0.000583373	0.00106002	0.000880181	0.00155394	0.00103041	0.00133776	0.00203377	0.00061025	0.000587153	0.0019387	0.000776566	0.00133037	0.00210781	0.00190553	0.00189568	0.00132969	0.000693856	0.00125964	0.000879576	0.00160681	0.00144668	0.00160691	0.00190854	0.00191633	0.00212429	0.00166289	0.00185073	0.00222963	0.00210058	0.00190871	0.00194743	0.00119423	0.00114332	0.00116526	0.00190374	0.00205807	0.00191823
GT32	0.00234749	0.00265582	0.00264323	0.00299108	0.00230791	0.002471	0.00269696	0.00252845	0.00212048	0.00184028	0.00254547	0.00230346	0.00196167	0.00227572	0.0022292	0.00231167	0.00229877	0.00246796	0.00224732	0.0022528	0.00233874	0.00215974	0.00196405	0.00203476	0.00215149	0.00213772	0.00223851	0.00196576	0.00234252	0.00443663	0.00652977	0.00471319	0.00333001	0.00449789	0.00313897	0.00378425	0.0047097	0.00492673	0.00299743	0.00415629	0.0043266	0.00273384	0.00274326	0.00235683	0.00389857	0.00389867	0.00341985
GT33	0.0061323	0.0057262	0.00624414	0.00638705	0.00522525	0.00632447	0.00608572	0.00572855	0.00598759	0.00464823	0.00612856	0.00657948	0.00526582	0.00550004	0.00524794	0.00527732	0.00469335	0.00583842	0.00580185	0.00564107	0.00586656	0.00524928	0.00512461	0.00506941	0.00543055	0.00543799	0.00581091	0.00549785	0.00583358	0.00977533	0.0100671	0.00790424	0.00706481	0.00886605	0.00787113	0.0086371	0.00763356	0.00741032	0.00626064	0.00962922	0.0074607	0.00844778	0.0074906	0.00752041	0.00686666	0.00707828	0.00588778
GT34	0.000582887	0.000464753	0.000527503	0.000389823	0.00037715	0.000374037	0.000355454	0.000453462	0.000378514	0.000394427	0.00056901	0.000724071	0.000504753	0.000516144	0.000434911	0.000403997	0.000266361	0.000564646	0.000460001	0.00042124	0.000502785	0.000345082	0.000388487	0.000329413	0.0004281	0.00060972	0.000262527	0.000350007	0.000390883	0.000712891	0.000495427	0.00107817	0.000476944	0.000651709	0.000644376	0.000524017	0.000870934	0.000859063	0.000871155	0.000756043	0.000957251	0.000410579	0.000585494	0.000246432	0.00149136	0.00155455	0.00127784
GT35	0.00698483	0.0071385	0.00695507	0.00734134	0.00686767	0.00766006	0.00697403	0.00736279	0.0075617	0.00737858	0.00707274	0.008786	0.00734039	0.00766551	0.00727142	0.00726328	0.00719461	0.00648281	0.00762132	0.00811965	0.00748777	0.00838437	0.00730251	0.00679316	0.00795477	0.0073822	0.00797478	0.00778722	0.00716069	0.00636255	0.00712551	0.00655339	0.00895118	0.0094996	0.00595923	0.00807407	0.00686065	0.0117285	0.00600649	0.00600669	0.00500656	0.00575475	0.00895574	0.0066294	0.0103096	0.012192	0.00790535
GT38	0	0	2.97088e-07	1.61675e-05	5.10623e-07	4.15696e-07	0	3.00314e-07	0	0	0	3.6681e-07	0	0	0	0	0	0	0	4.20015e-07	0	0	4.1881e-07	3.90808e-07	0	0	7.80808e-07	0	0	0	0	0	0	0	0	0	0	0	0	0	0	0	0	0	0	0	0
GT39	0.000215288	0.000481169	0.000233147	0.000340276	0.000444213	0.00026571	0.000554889	0.000365507	0.000570669	0.000598983	0.000286568	0.000261909	0.000402342	0.000488694	0.000325018	0.000449759	0.000703645	0.00030718	0.000496974	0.000612331	0.000349016	0.000528527	0.000675021	0.000736448	0.000446044	0.000280029	0.0007709	0.000568746	0.000505894	0.000109301	0.000296315	0.000107223	0.000449064	7.54085e-05	0.000293155	6.65528e-05	0.000107355	6.46423e-05	0.00014457	0.000339831	6.78687e-05	0.000243799	0.000367686	0.000533502	4.12819e-05	5.6476e-05	0.000173831
GT4	0.0766523	0.0752896	0.0816181	0.0811593	0.0761526	0.0791939	0.072999	0.0779689	0.0762945	0.0677231	0.0782266	0.07871	0.072078	0.0712498	0.0729603	0.0765847	0.0649087	0.0776133	0.0751214	0.0692111	0.0774358	0.0770905	0.0661854	0.0650344	0.0700099	0.0727824	0.080093	0.0718852	0.0806954	0.0849205	0.0881699	0.0841748	0.0836896	0.0877219	0.0925715	0.0874073	0.0870209	0.0892216	0.0789292	0.084988	0.0826689	0.0854331	0.0819771	0.0891845	0.0819619	0.0852473	0.0851976
GT41	0.00196104	0.00265977	0.00206553	0.00237221	0.00204449	0.00245577	0.00263176	0.00239914	0.00279161	0.00182793	0.00228119	0.00187011	0.0021696	0.00211701	0.00196852	0.00220262	0.00209662	0.00240125	0.00313193	0.00178472	0.00220117	0.00264493	0.00213049	0.00229519	0.00175265	0.00170508	0.00289531	0.0023851	0.00262896	0.00220831	0.00169668	0.00247741	0.0015541	0.00192742	0.00364029	0.00194581	0.00184022	0.00138421	0.00165293	0.00231833	0.00232081	0.00243553	0.00223443	0.00167894	0.00127925	0.00134886	0.00154129
GT43	0.000313242	0.000291642	0.000251836	0.000237455	0.000308219	0.000215285	0.00020351	0.000284685	0.0003025	0.000450351	0.000186796	0.000499804	0.000294275	0.000305126	0.000303355	0.000275741	0.000379088	0.000222576	0.000195427	0.000381775	0.000251967	0.000269429	0.000430386	0.000345618	0.000326481	0.000313407	0.00024533	0.000295788	0.000293639	0.00062913	0.000529937	0.000478627	0.000192244	0.00024037	0.000371578	0.000291282	0.000622617	0.000318898	0.000403017	0.000481072	0.000651974	0.000719537	0.000202721	0.000342877	0.000602343	0.000596751	0.000419883
GT44	0	0	0	0	0	0	0	0	0	0	0	0	0	0	0	0	0	0	0	0	0	0	0	0	0	0	0	0	0	0	0	0	0	0	0	0	2.44121e-07	0	0	0	0	9.9696e-06	1.18224e-07	0	0	0	0
GT45	4.131e-06	2.47764e-05	1.29596e-06	8.07824e-06	2.98979e-05	4.09226e-06	9.16152e-06	0	6.35232e-07	1.14139e-06	3.08841e-06	1.65249e-05	8.90156e-07	1.25722e-06	7.88322e-06	1.38486e-05	2.37384e-07	3.45774e-06	7.9734e-06	1.65431e-05	4.30701e-07	2.49299e-06	7.26973e-06	2.31988e-05	3.55656e-06	2.98504e-05	1.3113e-05	9.56151e-06	3.76081e-06	6.24349e-06	7.98612e-07	6.37985e-06	3.29584e-05	0	8.63292e-06	0	6.29342e-06	1.63421e-06	2.65056e-06	1.98515e-05	3.51852e-07	4.75151e-06	1.05718e-05	1.48028e-05	6.78053e-06	2.66457e-06	2.4234e-06
GT47	0.00414854	0.00387599	0.00413356	0.00376638	0.00426907	0.0041826	0.00365216	0.00395196	0.00377568	0.00436499	0.00370977	0.00386855	0.00414946	0.00401998	0.00426422	0.00407573	0.00426798	0.00428009	0.00354647	0.00439062	0.00362611	0.00405118	0.00416214	0.00392607	0.00418098	0.00396641	0.00401647	0.00429299	0.0041527	0.00371073	0.00328186	0.00406886	0.0030528	0.00334493	0.00442713	0.00393923	0.00338504	0.00321538	0.00462944	0.00480446	0.00333228	0.00488256	0.00426547	0.00349157	0.00418445	0.00389957	0.00397252
GT48	1.03953e-05	3.62082e-05	2.50142e-06	4.01288e-06	3.07997e-05	1.30007e-06	1.17728e-05	2.09492e-05	1.55205e-05	9.87318e-05	8.68519e-06	1.24249e-05	1.39695e-05	4.07568e-05	2.01695e-05	3.16231e-05	6.39856e-05	7.85262e-06	7.876e-06	6.70406e-05	1.23522e-05	1.07715e-05	4.70987e-05	4.67283e-05	3.94315e-05	2.18222e-05	9.28024e-06	2.87097e-05	1.60246e-05	0	0	0	0	0	8.44688e-06	3.75602e-07	0	0	4.07886e-07	7.21538e-06	3.53747e-07	1.13692e-05	0	3.54959e-06	0	0	0
GT49	0.000851489	0.000719902	0.000923688	0.000839371	0.000877925	0.000880997	0.000923355	0.000745707	0.000780931	0.000759185	0.000818052	0.00119649	0.000883762	0.000814129	0.00079337	0.00100807	0.000567803	0.000866917	0.000722697	0.000759322	0.000830083	0.000949072	0.000760389	0.000638847	0.000774841	0.000827504	0.000935733	0.000741314	0.000894315	0.000573547	0.000521531	0.000832507	0.000861953	0.000731815	0.000603502	0.000916577	0.000945553	0.000433806	0.000533684	0.000402492	0.000574855	0.000867691	0.00114342	0.00109765	0.000888399	0.000806034	0.000968116
GT5	0.00469981	0.00471498	0.00529581	0.00495822	0.00469821	0.00561629	0.00514533	0.00468984	0.00513381	0.00453592	0.0055084	0.00622564	0.0052195	0.00480028	0.00462212	0.0048692	0.00403853	0.00518805	0.00521363	0.00447716	0.0053262	0.00501512	0.00438872	0.00451841	0.00417726	0.00496165	0.00626606	0.00505366	0.005082	0.00457633	0.00473778	0.00476459	0.0056531	0.00588834	0.00555772	0.00505046	0.00548737	0.00479481	0.00549746	0.00476583	0.00469788	0.00493401	0.00625506	0.00696836	0.00467615	0.00449106	0.00432631
GT50	0.000208646	0.000603371	7.54707e-05	6.22134e-05	0.00028332	6.95465e-05	0.000155894	0.000211185	0.000177854	0.000838324	9.58438e-05	0.000178367	0.000220201	0.000511498	0.000259325	0.000313616	0.000603018	0.000126194	9.78928e-05	0.000619323	0.000128648	0.000218691	0.000931157	0.00123926	0.000944267	0.000443512	7.64392e-05	0.000341927	0.000198587	9.97972e-05	0.000103284	0.000100057	0.000222294	0.000131205	8.81502e-05	0.000197582	6.40375e-05	0.000119457	0.00014404	0.000239401	0.000202769	0.000131657	7.26815e-05	0.000283379	7.25654e-05	1.72008e-05	0.000158724
GT51	0.0123889	0.0121962	0.0140397	0.0131833	0.0123026	0.0136018	0.0134799	0.0131706	0.0127978	0.0100572	0.0137215	0.0135369	0.0131995	0.01113	0.0124359	0.0123728	0.0103732	0.013254	0.014033	0.0110136	0.0129931	0.0122203	0.0100721	0.0106891	0.0108998	0.0118611	0.0137297	0.0118848	0.0130422	0.0130864	0.0121627	0.0125049	0.0149741	0.0139772	0.0144496	0.0113105	0.0143859	0.0130219	0.0154778	0.0125079	0.0149821	0.0140047	0.0159041	0.0149625	0.0135892	0.0125468	0.013092
GT52	0	6.90276e-07	0	0	0	0	0	0	0	0	0	0	4.08045e-07	0	4.0807e-07	0	0	0	0	8.31583e-07	0	8.38806e-07	0	2.70738e-06	0	0	0	6.07753e-07	0	0	0	0	0	0	0	0	0	0	0	6.39689e-06	0	0	0	0	0	0	0
GT53	0	0	0	0	0	0	0	0	0	0	0	0	0	0	0	0	0	0	0	0	0	0	0	0	0	0	0	0	0	0	0	0	0	0	2.52165e-05	0	0	0	0	0	0	0	0	0	0	0	0
GT55	9.19003e-07	0	1.0904e-06	4.53758e-07	1.21163e-06	1.01385e-06	0	0	5.16012e-06	1.03761e-06	1.41534e-06	6.75747e-06	9.99217e-07	1.95341e-06	1.02447e-06	5.1957e-06	1.90196e-06	1.94221e-06	1.40816e-06	2.03063e-06	6.61508e-06	0	0	4.8456e-07	4.76752e-07	1.41882e-06	3.26126e-06	3.81221e-07	8.73229e-07	0	0	0	0	0	0	0	0	0	0	0	0	0	0	0	0	0	0
GT57	0.000396778	0.000749723	0.000131306	0.000214885	0.000794441	0.000137336	0.000344897	0.000454699	0.000507248	0.00126571	0.000214222	0.000462269	0.000528226	0.00101639	0.000501152	0.00068764	0.00154555	0.000320076	0.000282958	0.00124093	0.000419344	0.000575249	0.00142382	0.00119849	0.00119815	0.000730628	0.000398392	0.000839939	0.000517864	0.000346429	0.000205648	0.00013498	0.000500045	9.02216e-05	0.000116259	0.000194046	0.000122801	9.42782e-05	5.62275e-05	0.000446297	0.000228605	0.000128155	0.000356509	0.000316177	5.26808e-05	0.000186396	0.000404139
GT58	0.00189438	0.00227726	0.00221734	0.00215843	0.00205548	0.00247983	0.00261683	0.00248996	0.00268508	0.00170672	0.00262675	0.00199652	0.00217971	0.00197741	0.00198434	0.00224281	0.00194252	0.00220646	0.0026314	0.0016801	0.00228627	0.00225711	0.00193341	0.00205079	0.00191785	0.00181789	0.00252591	0.0019489	0.00230402	0.00184614	0.00216751	0.00152773	0.00190696	0.00153898	0.00210284	0.0016878	0.00219855	0.00356411	0.0026142	0.00223469	0.00157211	0.00298322	0.00220817	0.00189634	0.00241649	0.00272283	0.0021627
GT59	7.11996e-05	9.1428e-05	1.83655e-05	3.89744e-05	0.000150088	1.35834e-05	4.60147e-05	8.7406e-05	6.70412e-05	0.000258924	2.4722e-05	6.54907e-05	9.18497e-05	0.000148229	0.000139642	0.000110144	0.000267559	3.26079e-05	2.33798e-05	0.000235982	4.54331e-05	8.96837e-05	0.00018997	0.000228939	0.000158657	0.000130466	3.47356e-05	0.000149667	5.9465e-05	0	0	0	0	0	1.94781e-05	0	0	0	0	5.7037e-05	0	1.70259e-05	0	0	0	0	0
GT6	9.76944e-05	4.31708e-05	4.97744e-05	0.000150374	8.87738e-05	9.47575e-05	3.89753e-05	6.50665e-05	2.64478e-05	4.21062e-05	5.22187e-05	3.27608e-05	8.54781e-05	7.48525e-05	8.38876e-05	4.13037e-05	1.42978e-05	4.85081e-05	3.20779e-05	0.000111405	4.50317e-05	5.7062e-05	3.07223e-05	1.84349e-05	4.46183e-05	9.99143e-05	6.06454e-05	5.63501e-05	4.14109e-05	3.58696e-05	7.35017e-06	8.51263e-06	1.80497e-05	3.05731e-05	0.000358778	1.43474e-05	0.000105266	1.90864e-05	1.76257e-05	7.70081e-05	1.78668e-05	9.29763e-06	7.73342e-05	3.40693e-05	6.70647e-05	9.79191e-06	5.4189e-06
GT60	0	9.55039e-06	5.60302e-06	0	0	0	5.57663e-07	0	8.04484e-06	0	0	0	0	0	1.07248e-05	0	0	0	0	7.06521e-07	0	0	7.14376e-07	0	0	1.4963e-05	1.34178e-06	0	0	0	0	0	0	0	0	0	0	0	0	0	0	0	0	0	0	0	0
GT61	0.000914486	0.00115989	0.000800612	0.000749537	0.00122106	0.000749517	0.000699533	0.000930015	0.000822077	0.00157074	0.000728481	0.000995259	0.000881436	0.00126902	0.00104659	0.000893194	0.00150379	0.0006918	0.000626825	0.00158673	0.000898511	0.001013	0.00158845	0.00133502	0.00143903	0.00127106	0.000657798	0.0011663	0.000889854	0.00107142	0.000886022	0.00135728	0.00088105	0.000564764	0.000963438	0.000724379	0.00120733	0.000745526	0.00108975	0.000908265	0.000529196	0.00132896	0.000951632	0.00117961	0.00162488	0.0016493	0.00153654
GT62	3.15603e-05	7.17536e-05	6.09328e-05	8.03769e-05	9.76089e-05	9.29336e-05	6.08651e-05	5.65831e-05	7.50964e-05	4.55935e-05	8.11421e-05	5.95052e-05	0.000105206	0.000101554	5.76273e-05	8.06757e-05	7.84332e-05	5.9569e-05	7.81617e-05	5.73043e-05	5.28181e-05	0.00013174	0.000113824	5.75624e-05	4.64195e-05	5.12568e-05	0.000153165	9.83261e-05	8.52846e-05	0.000141254	0.000218762	0.000135499	0.000427681	0.000463397	0.000220121	0.000212334	0.000137754	0.000167436	3.85854e-05	0.000265174	0.000227102	0.000107958	0.000312794	0.000471205	0.000116676	5.50972e-05	0.000240714
GT63	0	5.55952e-07	4.71383e-07	2.57172e-07	0	0	0	0	6.73876e-07	5.61985e-06	3.94675e-07	1.45651e-06	0	2.32932e-07	0	1.57593e-05	1.64008e-06	1.11345e-06	9.53708e-06	1.21876e-06	0	0	8.75848e-07	2.71549e-07	0	0	0	4.29606e-06	2.89765e-07	0	0	0	5.48511e-07	0	0	0	0	0	0	0	0	5.05505e-07	6.6296e-06	2.08336e-05	0	0	0
GT64	0.000270536	0.000685558	0.000304974	0.000262666	0.000964077	0.000161332	0.000279395	0.00039899	0.00031652	0.00156787	0.000102544	0.000488248	0.000420626	0.000864089	0.000497824	0.000516483	0.00109754	0.000203248	0.000228907	0.00104109	0.000290741	0.000609556	0.00125502	0.00107563	0.00107877	0.000661823	0.000219608	0.000694605	0.000681899	4.47619e-05	0.000114701	0.000143848	0.000259909	4.81041e-05	5.84617e-05	2.94879e-05	9.66258e-05	1.56549e-05	3.99395e-05	0.000260625	0.000129205	0.000237447	0.000466408	0.000162174	3.15638e-05	2.02052e-05	3.16738e-05
GT65	1.09603e-05	4.7847e-05	5.65018e-06	8.96043e-06	5.48214e-05	3.41218e-06	1.36049e-05	1.80081e-05	1.63704e-05	0.000135366	0	2.15274e-05	1.74307e-05	5.23771e-05	3.17989e-05	5.04885e-05	8.0418e-05	1.8298e-05	1.89868e-05	6.19692e-05	1.69112e-05	2.90079e-05	8.50707e-05	3.41939e-05	6.6964e-05	5.44728e-05	3.46171e-06	2.55084e-05	1.64295e-05	0	0	0	0	0	0	0	0	0	0	7.06597e-06	0	0	0	0	0	0	0
GT66	0.000671911	0.00140737	0.0010196	0.00135889	0.0012207	0.00138766	0.00152487	0.00149565	0.00160542	0.00116106	0.00123991	0.00126665	0.00132328	0.00139806	0.000807625	0.00135828	0.0015294	0.000990167	0.00174857	0.00101336	0.00123466	0.00155623	0.00176871	0.00176529	0.00116063	0.00114441	0.00219356	0.00152146	0.00177498	0.000651233	0.0010992	0.000614915	0.00182434	0.00153551	0.00161039	0.000725005	0.000948044	0.00140066	0.00194336	0.00139253	0.00102999	0.00195188	0.00216799	0.00221069	0.00100782	0.00124382	0.0009931
GT68	0.0012001	0.00195705	0.00114046	0.00155985	0.00197352	0.00152222	0.00167729	0.00163495	0.00189474	0.0026001	0.00155163	0.00138557	0.00158231	0.00221034	0.00165957	0.00172519	0.00238728	0.00143385	0.0014437	0.00206143	0.00131571	0.00140326	0.00275577	0.00272022	0.00225624	0.00186835	0.0016339	0.00190367	0.00162118	0.00169876	0.00251144	0.00172195	0.00221741	0.00264627	0.00232789	0.00208088	0.00175998	0.00280773	0.00246236	0.00194353	0.00144318	0.00420892	0.00241364	0.00371823	0.00210264	0.00251067	0.00212997
GT69	2.43085e-05	8.99505e-05	9.91979e-06	1.56404e-05	4.52656e-05	1.07551e-05	3.32355e-05	4.36511e-05	3.20761e-05	0.000125352	8.91395e-06	3.905e-05	2.24368e-05	0.000102785	4.5717e-05	7.79367e-05	0.000140961	4.52784e-05	2.8012e-05	0.000114224	3.70935e-05	3.00604e-05	0.000213063	0.000196274	0.000180737	9.74711e-05	2.05053e-05	7.67087e-05	3.1144e-05	0	0	0	7.21814e-07	0	1.24006e-05	0	0	0	2.00862e-07	5.4396e-06	0	2.5639e-06	6.62114e-06	1.07168e-05	0	0	0
GT7	0.000880856	0.00128433	0.000907132	0.00129394	0.00140871	0.00116111	0.0012751	0.00121017	0.00134469	0.00137768	0.00110733	0.00109116	0.00130434	0.00119535	0.0011047	0.00128556	0.00161507	0.00103664	0.00146335	0.00136413	0.0010062	0.00124891	0.00162984	0.00139827	0.00123609	0.00105124	0.00151841	0.00142354	0.00134324	0.00161978	0.00152403	0.00123344	0.00155106	0.00190114	0.00186027	0.00143194	0.00144208	0.00265459	0.00182945	0.00184895	0.00142821	0.00179231	0.00177088	0.00169117	0.00171734	0.00212147	0.00184407
GT70	0	0	1.14381e-05	0	0	0	3.07769e-07	5.59661e-07	1.10063e-06	1.17935e-06	0	6.83972e-07	0	1.24813e-06	5.03593e-06	0	1.14959e-05	2.50119e-06	1.79388e-05	1.5687e-06	0	0	0	3.6416e-07	7.41779e-07	2.19001e-05	0	0	0	0	0	0	0	0	1.59451e-05	0	0	0	0	0	0	0	0	0	0	0	0
GT71	0.000238695	0.000491244	1.70851e-05	8.40402e-05	0.000357522	9.4683e-05	0.000124975	0.000244391	0.000171856	0.000720343	0.000110404	0.000135819	0.000196925	0.000460409	0.000276011	0.000361841	0.000610811	6.74559e-05	5.47856e-05	0.000644231	0.00012899	0.000214221	0.000850712	0.00091646	0.000676886	0.000333333	9.7504e-05	0.000331984	0.000134004	3.89728e-05	2.49729e-05	1.61835e-05	6.79516e-05	0.000479275	3.84107e-05	9.43318e-06	8.90378e-05	5.18561e-06	5.71226e-05	0.000257629	4.32301e-05	8.39285e-05	9.7031e-05	5.56995e-05	1.47768e-05	4.61613e-06	7.22296e-06
GT73	4.72543e-06	0	6.06845e-07	9.93853e-06	5.21185e-07	0	6.73312e-07	9.20167e-07	0	4.29876e-07	3.20014e-06	0	0	1.36755e-06	0	0	7.88529e-07	0	0	1.2861e-06	0	0	0	0	0	1.20401e-06	0	3.13662e-07	3.73513e-07	0	0	0	0	0	0	0	0	0	0	0	0	0	0	0	0	0	0
GT74	1.7815e-05	3.31387e-05	2.0423e-05	3.67999e-05	4.27243e-05	1.81931e-05	5.41725e-05	1.99777e-05	5.76957e-05	9.1433e-06	1.57903e-05	0.000103005	2.48406e-05	3.42436e-05	1.76707e-05	1.94904e-05	5.15637e-05	2.65315e-05	2.4711e-05	1.75336e-05	2.10331e-05	3.24192e-05	4.32189e-05	5.45577e-05	2.91882e-05	1.88923e-05	4.26717e-05	4.75631e-05	5.82241e-05	3.69735e-05	7.6446e-05	8.41635e-05	9.52156e-05	8.8557e-05	4.60564e-05	0.000139688	6.30647e-05	7.5459e-05	8.87507e-06	6.23427e-06	0.000136178	5.01843e-05	5.90778e-05	1.72502e-05	4.48006e-05	1.69699e-05	0.000105871
GT75	0	0	0	0	0	0	0	0	0	0	0	0	0	0	0	0	0	0	0	0	0	0	0	0	0	0	0	0	0	0	0	0	1.5736e-06	0	0	0	0	0	0	1.14988e-05	2.9222e-07	1.14511e-05	3.58569e-06	9.35678e-06	8.24423e-07	0	0
GT76	1.02273e-05	1.14487e-05	1.71907e-05	4.37903e-06	2.543e-06	4.6548e-06	1.38272e-05	1.34419e-05	1.2615e-05	4.10011e-06	1.57485e-05	7.81106e-06	5.59866e-06	5.76286e-06	2.66988e-06	3.96404e-06	4.84748e-06	2.93237e-06	8.57659e-06	5.18088e-06	5.05812e-05	1.48423e-05	2.06089e-05	2.8691e-05	1.79753e-05	4.54336e-05	1.7431e-05	1.35704e-05	9.64601e-06	1.37677e-05	2.02984e-05	2.13509e-06	2.05171e-05	5.87339e-06	0.000104944	8.72461e-07	1.03727e-05	6.9241e-07	1.42112e-05	1.97631e-05	2.82728e-05	3.91213e-05	0.000162451	5.41644e-06	3.22421e-06	1.43014e-05	2.0011e-05
GT77	0.00249248	0.00307214	0.00284142	0.00307895	0.00237997	0.00301791	0.00261619	0.00280265	0.00298425	0.00203261	0.00302805	0.00231228	0.00261293	0.00243772	0.00246303	0.00276003	0.00247932	0.00289956	0.00302013	0.00233695	0.00275618	0.00289491	0.00252209	0.00235678	0.00208244	0.00201024	0.00317841	0.00256801	0.0028582	0.00420976	0.00404941	0.003913	0.00397803	0.00440168	0.00447313	0.0045062	0.00338268	0.00583002	0.00365727	0.00537848	0.0048626	0.00527683	0.00391392	0.00299666	0.0044813	0.00517321	0.00454827
GT8	0.00602861	0.00747544	0.00585596	0.00644598	0.00733289	0.00584703	0.006128	0.00636677	0.00568871	0.00917396	0.00549352	0.00655397	0.00546357	0.00714523	0.00623902	0.0067472	0.00808061	0.00587646	0.00610956	0.00807992	0.00586513	0.00659675	0.00865085	0.00800878	0.00784823	0.00739405	0.00615914	0.00669211	0.00635209	0.0076958	0.00729974	0.00812168	0.00671288	0.00699643	0.00820715	0.00720483	0.00753874	0.00694092	0.00729083	0.0076154	0.00772709	0.0062751	0.00784099	0.00579893	0.00786225	0.00765022	0.00853405
GT80	1.21423e-05	1.82514e-06	3.59822e-06	4.35576e-06	2.33759e-06	3.22217e-06	3.56309e-06	7.46091e-06	4.33433e-06	1.26839e-05	9.86414e-06	8.13113e-06	1.29214e-06	8.39615e-06	6.56368e-06	0	5.11696e-06	6.29814e-06	8.74925e-06	2.57226e-06	1.24934e-05	1.38898e-05	1.38356e-05	7.45341e-06	0	3.26999e-06	4.37242e-06	7.46804e-06	2.383e-07	0.000167068	0.000136933	0.000311522	0.000219986	0.000570675	0.000367007	0.00028508	0.000136579	0.000137959	5.05966e-05	0.000129086	0.000180173	0.000695098	0.000161486	0.000237677	9.76538e-05	5.24998e-05	0.000176939
GT81	8.01878e-05	0.000211096	9.42821e-05	0.000174982	0.000233758	8.48084e-05	9.33776e-05	9.70867e-05	0.000142146	0.000113781	0.000142715	0.000104526	0.000159994	0.000145725	0.000115394	0.000129191	0.000111225	0.000166551	0.000123995	0.000135621	7.15735e-05	0.000189684	0.00021667	7.40816e-05	9.52545e-05	0.000113654	0.000217515	0.000217439	0.000258265	0.000567803	0.000828158	0.000232405	0.000456035	0.000852273	0.000270685	0.000396307	0.000258978	0.000476819	0.000170756	0.000482567	0.00037617	0.000272606	0.00104304	0.000171923	0.000203961	0.000118128	0.000103942
GT82	1.72768e-05	7.6142e-06	2.49546e-05	2.1214e-05	2.04069e-05	2.0518e-05	1.90301e-05	1.39819e-05	9.99252e-06	8.71442e-06	6.28771e-06	3.55814e-06	1.08037e-05	2.0134e-05	6.33383e-06	1.03556e-05	3.17321e-06	9.07162e-06	5.11324e-06	9.17858e-06	1.70521e-05	1.73034e-05	1.84489e-05	5.80695e-06	1.07837e-05	1.20468e-05	3.0985e-05	1.40686e-05	1.58788e-05	3.10708e-05	5.09331e-06	8.05863e-06	6.2281e-05	1.314e-06	0.000261684	1.67434e-05	4.11535e-05	5.65747e-07	3.01897e-05	1.88624e-06	1.24259e-05	4.92558e-05	0.000142373	2.59826e-05	2.92475e-06	0	6.494e-06
GT83	0.00227286	0.00285763	0.00296627	0.00293689	0.00242726	0.00298712	0.00299282	0.00270601	0.0027297	0.00213345	0.00255042	0.00246318	0.00264829	0.00231203	0.00237733	0.00300165	0.00244235	0.00263765	0.0031776	0.00237653	0.00268627	0.00263701	0.0023071	0.00217957	0.00224969	0.00194675	0.00296165	0.00243571	0.00295288	0.00416806	0.00453935	0.00403797	0.00355583	0.00475861	0.00384851	0.00380913	0.00378647	0.00488108	0.00386716	0.00414059	0.0038599	0.00463111	0.00308742	0.00370762	0.00446745	0.00438698	0.00477187
GT84	0.000172155	0.000262665	0.000275941	0.000157132	0.000248351	0.000204418	0.000260669	0.00023351	0.000220381	0.000166171	4.44022e-05	0.000331698	0.000214101	0.000309003	0.000247528	0.000143037	0.000253343	0.000168617	0.000273079	0.000172455	0.000272932	0.000259805	0.000200209	0.000217868	0.000123589	0.000323262	0.00030368	0.000239148	0.00039388	2.1344e-05	8.38393e-05	9.82165e-05	0.000286335	5.51482e-05	8.67785e-05	3.32372e-05	9.56808e-06	4.36643e-06	0.000118281	7.88376e-05	8.60292e-06	0.000121192	0.000135358	0.000671274	2.02305e-05	5.54374e-07	3.48254e-05
GT87	0.000373946	0.000375978	0.000438731	0.000389723	0.000438247	0.000471704	0.000412071	0.000483909	0.000454105	0.000332797	0.000497907	0.000630454	0.000388227	0.000352866	0.000449067	0.000373162	0.00035403	0.000418588	0.000485046	0.000324804	0.00046416	0.000518266	0.000274228	0.000344716	0.000352389	0.000390679	0.000536697	0.000425841	0.000673714	0.000601855	0.000263578	0.000536379	0.000431307	0.000492616	0.000783319	0.000474326	0.000281203	0.00118944	0.000731202	0.00136266	0.00038981	0.000600931	0.000857881	0.000568512	0.000696639	0.00126769	0.00117167
GT89	0	4.61773e-06	4.81278e-07	9.82628e-06	1.25699e-06	5.62511e-06	3.99169e-06	1.123e-06	1.02875e-05	0	8.80661e-06	2.97977e-07	1.51395e-06	1.52187e-05	7.19825e-06	2.65197e-06	6.79771e-06	2.6482e-06	6.5961e-06	1.03397e-06	1.90839e-06	3.65546e-06	3.60501e-06	4.8456e-07	1.43957e-06	4.33852e-06	0	2.65633e-06	6.88037e-06	2.87955e-07	0	0	0	0	0	0	4.6036e-06	3.88087e-07	1.84754e-06	9.20967e-07	6.89423e-07	2.85423e-06	0	8.01551e-06	4.14196e-07	0	0
GT9	0.00753479	0.00760167	0.00797027	0.00767488	0.0064782	0.00752985	0.00734492	0.00734765	0.00707437	0.006083	0.00758776	0.00784829	0.00743886	0.0064205	0.00717879	0.00718051	0.0050397	0.00730975	0.00684307	0.00656673	0.00778748	0.00700232	0.00516623	0.00532925	0.00607268	0.00650101	0.00792202	0.00732435	0.00771253	0.00784659	0.00775331	0.00757391	0.00802415	0.0100683	0.011409	0.00728693	0.00865312	0.00686796	0.00699961	0.0108953	0.00890027	0.0141854	0.00888048	0.00951483	0.00709339	0.0061748	0.00738034
GT90	0.000419452	0.000657689	0.000387219	0.000204341	0.000556548	0.000275332	0.000338633	0.000441582	0.000359985	0.000974078	0.000200164	0.000901192	0.000389075	0.000654282	0.000407598	0.000755166	0.000724042	0.000344589	0.000246374	0.000779286	0.000376103	0.000585903	0.000885374	0.000897964	0.000780791	0.000697826	0.00027828	0.000492462	0.000395926	0.000183537	0.00030867	0.000367052	0.000656156	0.000423495	0.000728238	0.000531322	0.000229228	0.000346729	0.000194316	0.000454806	0.000483624	0.000273066	0.000395595	0.000398274	0.000161914	8.38211e-05	0.000282814
GT91	1.41266e-05	5.50148e-05	5.50254e-06	3.14954e-06	4.4837e-05	4.02103e-06	6.92061e-06	2.70798e-05	1.99151e-05	6.95547e-05	3.88512e-06	1.47774e-05	1.59841e-05	7.19516e-05	2.29338e-05	2.74641e-05	8.29079e-05	9.11116e-06	1.16038e-05	6.23807e-05	8.95034e-06	7.88861e-06	8.78475e-05	0.000129546	9.02748e-05	3.14103e-05	5.2912e-06	2.2106e-05	2.19935e-05	0	0	0	0	0	0	0	0	0	0	8.59326e-06	0	0	0	0	0	0	0
GT92	0.000148134	0.000531401	4.82124e-05	0.000189292	0.0002455	6.53716e-05	0.000112957	0.000169683	0.000128585	0.000588144	8.31405e-05	0.00013827	0.000140183	0.000384355	0.000184358	0.000210151	0.00043327	0.000150037	9.54024e-05	0.000457725	0.000103491	0.000168582	0.000713407	0.000914678	0.000816889	0.000357828	4.61053e-05	0.00020092	0.000155732	6.51648e-05	5.4413e-05	5.02422e-06	5.65383e-06	4.20944e-05	3.18064e-06	0.000156457	1.95333e-05	5.36232e-06	6.09226e-06	0.000277255	4.36492e-05	4.0264e-05	6.30929e-05	4.90114e-05	6.39766e-06	4.88988e-06	5.70342e-06
GT93	0	3.04141e-06	1.09339e-06	7.48182e-06	0	0	2.9448e-06	0	0	0	0	1.59335e-05	0	0	3.75469e-06	3.42682e-06	0	0	6.87392e-06	0	0	0	0	2.89727e-06	0	1.61458e-05	1.08564e-05	0	0	3.64284e-06	0	6.37985e-06	0	0	1.42994e-06	0	0	0	0	9.50632e-07	1.24517e-07	1.32923e-07	0	0	0	0	0
GT94	0	0	0	0	0	0	0	0	0	0	0	0	0	0	0	0	0	0	0	0	0	0	0	0	0	0	0	0	0	0	0	0	5.60519e-07	0	0	0	0	0	0	0	0	0	1.07725e-05	3.07661e-07	0	0	0
GT95	5.74236e-05	0.000184624	9.72872e-05	5.28138e-05	2.00043e-05	6.58711e-05	6.84718e-05	8.38792e-05	6.45602e-05	0.000277411	0.000103192	1.56377e-05	6.1653e-05	3.50204e-05	5.98191e-05	0.000101754	4.02924e-05	7.76842e-05	4.05998e-05	5.38336e-05	3.29977e-05	2.17483e-05	5.72709e-05	6.55242e-05	6.19909e-05	3.01501e-05	2.09575e-05	3.87961e-05	6.00256e-05	2.36782e-05	1.54611e-05	6.28064e-06	0.000203125	0.000132927	2.93981e-05	7.85356e-06	3.55467e-05	1.16318e-05	5.24861e-06	1.93582e-05	0.000112455	1.64441e-05	0.000258541	3.31026e-05	7.24842e-06	2.98459e-06	4.32089e-05
GT96	0.000137241	0.000168216	0.00010476	0.000124758	9.74905e-05	0.000170559	0.000153109	0.000141012	0.000180587	7.91357e-05	0.000157654	0.000158439	0.000173563	0.000127528	9.13066e-05	0.00014416	0.000140689	9.98518e-05	0.000162739	8.44734e-05	0.000141464	0.00017446	0.000184297	0.000186035	0.000112661	7.94719e-05	0.00030527	0.00014222	0.000249578	0.000253845	0.00037664	0.000132281	0.000526066	0.000173616	0.000115589	0.00022019	0.000117328	0.000157167	0.000161024	0.000105651	0.000152715	0.0001703	0.000375625	0.000723895	8.81458e-05	0.000140593	0.000211378
GT97	1.94984e-06	4.80915e-06	8.53188e-06	1.489e-05	7.36035e-05	7.1019e-06	1.49265e-05	4.22676e-06	8.1097e-06	1.5327e-05	5.44974e-06	1.99441e-05	5.85717e-06	1.33074e-05	1.07146e-05	2.95313e-05	6.34913e-06	6.31383e-06	4.78696e-06	1.23871e-05	4.51468e-06	2.88247e-05	3.65666e-05	1.015e-05	2.47775e-05	1.92074e-05	3.26905e-05	2.27605e-05	7.71688e-05	4.24781e-06	1.11135e-06	0	3.52198e-06	6.14878e-07	1.29436e-05	3.75573e-07	1.38328e-05	1.52387e-06	0	6.34199e-06	1.64046e-05	1.53634e-05	6.12249e-06	1.71907e-05	3.56747e-07	9.43318e-07	1.82744e-07
GT98	9.66258e-05	3.67601e-05	9.91159e-05	4.11779e-05	6.69453e-05	9.55669e-05	6.74595e-05	3.56868e-05	0.000164529	5.50332e-05	8.42209e-05	8.35751e-05	0.000141961	5.42194e-05	7.66144e-05	9.29113e-05	6.95838e-05	8.52559e-05	0.000124173	4.55129e-05	6.03177e-05	4.74398e-05	8.01601e-05	5.43763e-05	3.16689e-05	6.37373e-05	4.01157e-05	6.35219e-05	2.88412e-05	1.91569e-05	5.20923e-05	2.91665e-06	3.64683e-05	8.92526e-06	2.39921e-05	1.4166e-05	3.85124e-05	6.70926e-06	1.29582e-05	2.89961e-05	3.48117e-05	2.07656e-05	2.67811e-05	4.79491e-06	1.54335e-05	1.85003e-05	1.62831e-05
GT99	3.53464e-05	4.62384e-05	4.37525e-05	5.21321e-05	5.12729e-05	5.94131e-05	5.06624e-05	3.81971e-05	5.58344e-05	3.89654e-05	3.46694e-05	5.02397e-05	3.09332e-05	4.00684e-05	4.38096e-05	2.92379e-05	4.72733e-05	8.0268e-05	3.34341e-05	3.39303e-05	6.08588e-05	3.51818e-05	3.25419e-05	3.19763e-05	5.04171e-05	5.89836e-05	1.76222e-05	3.90778e-05	4.91932e-05	8.85203e-05	9.41349e-06	1.06975e-05	0.00022068	2.32402e-05	9.79236e-05	6.15305e-06	1.53148e-05	4.01411e-05	6.26201e-05	3.18304e-05	4.66738e-05	3.15391e-05	8.34787e-06	1.56934e-05	4.45268e-05	2.81098e-05	1.61699e-05
PL0	0.000423029	0.000662971	0.000716724	0.000623548	0.000587565	0.000410091	0.000834721	0.000667342	0.000632377	0.000636318	0.000553288	0.000363872	0.000490232	0.000525764	0.000500859	0.000569642	0.000589202	0.000402486	0.000673871	0.000383319	0.000506281	0.000623868	0.000639587	0.000676352	0.000353704	0.000371832	0.000534745	0.000589301	0.00067599	0.00112111	0.00051041	0.00189998	0.00070712	0.00146543	0.00127654	0.00206281	0.00105014	0.00057226	0.00107265	0.000792234	0.00144737	0.00226547	0.000890296	0.000732758	0.000826906	0.0007101	0.0010614
PL1	0.00743343	0.00684191	0.00741335	0.00669976	0.00577902	0.00609527	0.00643754	0.00672145	0.00594332	0.0064152	0.0064944	0.00624179	0.00737108	0.00628294	0.00650282	0.00547267	0.00604155	0.0066565	0.00675247	0.00589916	0.00657944	0.00573164	0.00594999	0.00627356	0.00614172	0.00584617	0.00495455	0.00595733	0.00638851	0.00559637	0.0043367	0.00500644	0.00304135	0.00417163	0.00654257	0.00367387	0.00596722	0.00457378	0.00632231	0.00522238	0.00312584	0.0113726	0.00427418	0.00643254	0.00503863	0.00451026	0.00528988
PL10	0.00140176	0.000717273	0.00125504	0.00115148	0.000925147	0.00102068	0.000823872	0.00100495	0.000686099	0.000601806	0.000995703	0.000997081	0.00113517	0.000767675	0.00118539	0.000646583	0.000611061	0.00120321	0.000641367	0.000768113	0.000959284	0.000748067	0.000470982	0.000643917	0.000995333	0.00104165	0.000632049	0.000703817	0.00098594	0.000483246	0.00012126	0.00045159	0.000327744	0.000243808	0.000223815	0.000258145	0.000422685	0.000533333	0.000750331	0.000455592	0.000140295	7.84454e-05	0.000417498	0.000330714	0.000767578	0.000770713	0.000705366
PL11	0.00164649	0.001082	0.00135909	0.00193927	0.000998973	0.00128647	0.00129682	0.00129772	0.00108263	0.000831975	0.0015426	0.000538305	0.00122442	0.000985676	0.00113423	0.000931909	0.00079314	0.00154074	0.00101691	0.000795299	0.00119682	0.000834119	0.000737636	0.000965236	0.00111095	0.00125353	0.000833174	0.000978813	0.00139288	0.000741529	0.000976748	0.00145027	0.000226985	0.000860935	0.000505424	0.00111248	0.00114074	0.000990818	0.0012517	0.000511966	0.000426427	0.000221061	0.000406709	0.000520331	0.00202144	0.00214136	0.00140375
PL12	5.54182e-05	2.69036e-05	9.83036e-05	0.000109805	3.48243e-05	0.000162242	4.74267e-05	0.000133604	6.8469e-05	4.07273e-05	6.20017e-05	3.45088e-05	2.5429e-05	4.83804e-05	5.29357e-05	5.82929e-05	0.000111367	6.8075e-05	7.86364e-05	2.60802e-05	3.76622e-05	4.97007e-05	0.00025901	5.53342e-05	6.35612e-05	4.42139e-05	0.00017462	3.36342e-05	6.17829e-05	0.000177718	0.000151301	6.37899e-05	0.000233836	0.000108373	0.000663591	0.000173154	4.42977e-05	0.000613678	0.000133703	0.00033864	0.000116111	0.000826233	0.000249954	0.000352821	0.00036273	0.000573203	0.000273125
PL13	0	0	0	0	0	0	0	0	0	0	0	0	0	0	0	0	0	0	0	0	0	0	0	1.28642e-06	0	0	0	0	0	0	0	0	0	0	0	0	1.50577e-05	0	2.78706e-05	5.96715e-06	1.18085e-05	0	5.11046e-06	0	0	0	0
PL14	1.32048e-05	3.05422e-05	2.0728e-05	3.18843e-05	4.12339e-06	1.50171e-05	1.10723e-05	8.61726e-06	6.70617e-06	8.39469e-06	7.54456e-06	2.53473e-05	3.80215e-06	4.9781e-06	2.70513e-05	8.34299e-06	9.32481e-07	7.13771e-06	7.23308e-06	3.9095e-06	3.65789e-05	6.12485e-06	6.73841e-06	7.03911e-06	2.37414e-06	1.34204e-05	1.10829e-05	2.41299e-05	2.53488e-05	0	0	0	0	0	3.07448e-07	0	3.31712e-06	3.3296e-07	8.54219e-06	7.49491e-06	6.51241e-07	6.46689e-06	0.000133914	2.08334e-06	0	2.92517e-07	0
PL15	4.54799e-07	1.32864e-06	4.32194e-06	9.84985e-07	1.93723e-06	4.18306e-06	4.27671e-06	1.99016e-06	8.68182e-07	1.73267e-06	6.8681e-06	6.89549e-06	3.02229e-06	3.31088e-06	2.86255e-06	5.60828e-06	3.36157e-07	6.33254e-07	2.18276e-06	1.72085e-06	9.50196e-07	2.44925e-06	8.66142e-07	9.68956e-06	9.25459e-07	1.51026e-06	3.8016e-06	6.83324e-06	6.42307e-07	5.37316e-05	1.36942e-05	1.01028e-05	1.38625e-05	1.96186e-05	0.000142889	2.71904e-05	7.09345e-06	4.90947e-06	2.34529e-05	7.50177e-05	3.01168e-05	1.53687e-05	2.72872e-05	8.39275e-06	1.48985e-05	2.60753e-06	4.79006e-06
PL16	5.12318e-05	2.67684e-05	2.10472e-05	4.54344e-05	5.42865e-05	4.4887e-05	1.50105e-05	2.62899e-05	3.50784e-05	0.000224929	3.3875e-05	8.66229e-06	2.49334e-05	0.000181282	3.77278e-05	0.000673372	2.11302e-05	2.14905e-05	1.70325e-05	0.000143827	3.44937e-05	5.79713e-05	0.000134624	4.61343e-05	5.01439e-05	4.13256e-05	2.27004e-05	3.30613e-05	0.000138617	0.00018224	2.48328e-07	7.10491e-05	1.56741e-06	5.09914e-06	1.14772e-06	2.87974e-05	1.60249e-06	1.89303e-06	2.47398e-07	5.57977e-07	4.39372e-06	7.70969e-06	2.95989e-07	4.33786e-06	7.29858e-06	4.49956e-07	0
PL17	0.00063607	0.000500698	0.000465933	0.000340393	0.000437664	0.00033306	0.000417436	0.000371461	0.000469561	0.000538465	0.000347225	0.00131144	0.000365341	0.000429823	0.000393659	0.000510739	0.000288399	0.000425702	0.000285096	0.000258578	0.000635682	0.00062837	0.00026268	0.000398725	0.000272609	0.000389056	0.000308296	0.00031274	0.000431229	0.000268408	0.000130863	0.000163111	0.000445332	0.00029947	0.000347603	0.000218638	0.000157382	0.000278588	0.00021606	0.000562396	0.000180645	0.000226427	0.00033176	0.000106351	0.000269848	0.000279859	0.000274956
PL21	2.60546e-06	6.94722e-06	1.02795e-06	5.69305e-06	1.32756e-05	1.16445e-06	3.62924e-06	7.4821e-06	4.47709e-06	8.17383e-07	1.51847e-06	5.69768e-07	3.86722e-07	1.75024e-06	5.30094e-07	5.6285e-06	6.21431e-06	2.67243e-06	7.27718e-06	7.58402e-06	2.16483e-06	2.05446e-06	1.99891e-06	8.01945e-06	5.00862e-06	1.2342e-07	1.83047e-06	2.31134e-06	4.49752e-06	0.00011983	1.18253e-05	1.22957e-06	8.4098e-05	3.46696e-05	3.57847e-06	2.33702e-06	3.28401e-05	4.61629e-05	1.26728e-05	1.86226e-05	0.000361452	2.43986e-05	0.000104694	1.55745e-05	1.46861e-05	1.45652e-06	1.04896e-05
PL22	2.96576e-05	5.88902e-05	7.03529e-05	0.000135146	5.51809e-05	0.000120838	7.76184e-05	7.48265e-05	0.000103323	3.59045e-05	6.01813e-05	2.87297e-05	0.000116727	6.69676e-05	4.47429e-05	3.97287e-05	0.000116849	4.28083e-05	4.4674e-05	4.67241e-05	4.215e-05	0.000147714	7.28307e-05	8.29628e-05	6.36017e-05	2.89874e-05	9.21164e-05	5.14517e-05	0.000138533	0.000198551	0.000167805	0.000237526	0.000637426	0.000374914	0.000228721	0.000220171	0.000324067	8.90889e-05	0.000133225	0.000172021	0.000193926	0.000599812	0.00038401	0.000355514	0.000103422	5.87083e-05	0.000109087
PL24	4.0827e-05	5.22797e-05	5.45184e-05	3.08237e-05	6.00392e-05	7.56721e-06	0.000125858	2.40718e-05	7.36066e-05	2.00551e-05	4.51477e-05	1.99586e-05	5.2681e-05	4.49574e-05	5.50053e-05	9.38973e-05	5.26067e-05	3.25563e-05	0.000109554	2.91159e-05	6.28427e-05	1.64241e-05	6.04172e-05	0.000108201	1.29822e-05	2.80744e-05	3.04134e-05	5.29167e-05	6.88961e-05	3.24097e-07	0	0	1.78182e-06	0	3.8766e-05	0	0	0	0	0	5.23184e-07	0.000179802	5.53671e-07	8.07652e-08	0	0	0
PL26	0.000376581	0.000256275	0.000398089	0.000315017	0.000189546	0.000348667	0.0001901	0.000302124	0.000245709	0.000127678	0.000286764	0.000109937	0.000309201	0.000210292	0.000290893	0.000120186	0.000144689	0.000368939	0.000226512	0.000167116	0.000218636	0.000211196	8.54101e-05	0.000149142	0.000234195	0.000443205	0.00014261	0.000214627	0.000302159	0.000109425	1.45026e-05	1.5418e-05	7.92702e-05	1.89241e-05	6.54417e-05	4.68581e-06	0.000190968	5.63599e-05	0.00035281	0.000243936	2.53559e-05	7.04876e-05	7.09172e-05	3.74006e-05	3.05017e-05	8.05668e-06	1.43456e-05
PL27	9.60505e-05	7.42726e-05	6.05644e-05	7.83637e-05	4.80828e-05	4.16201e-05	7.09098e-05	0.000127244	4.61449e-05	1.77524e-05	6.30892e-05	3.14846e-05	8.0794e-05	8.02244e-05	8.34139e-05	5.81769e-05	6.83597e-05	8.23314e-05	4.78914e-05	0.000136313	2.67106e-05	5.72491e-05	2.96777e-05	2.61527e-05	4.16708e-05	2.14594e-05	7.1726e-05	3.72712e-05	8.27239e-05	2.24774e-06	1.1974e-05	4.59985e-05	1.90323e-06	2.90592e-05	4.44522e-06	1.53798e-05	2.88708e-06	2.66406e-05	1.87968e-05	3.16985e-05	2.71139e-05	3.62128e-05	6.53019e-06	3.46514e-05	1.21624e-05	9.13204e-06	6.52903e-06
PL28	6.28418e-05	6.45822e-05	3.67846e-05	2.97126e-05	8.19203e-05	4.16035e-05	0.000151382	4.68223e-05	7.49246e-05	3.72233e-05	1.66397e-05	3.70608e-06	5.82407e-05	6.87343e-05	4.44396e-05	0.000118963	7.76964e-05	6.7023e-05	0.000151762	2.33509e-05	0.000126778	0.00010426	4.54132e-05	6.66524e-05	1.26413e-05	1.26299e-05	3.56402e-05	0.000184616	6.44327e-05	0	4.79607e-06	1.22906e-07	8.35808e-06	0	0.00030527	1.73776e-07	0.000128895	0	6.1254e-05	3.74571e-05	6.96819e-07	0.00065507	1.8311e-05	0.000232245	2.86447e-05	1.03086e-07	0
PL29	0.000481132	0.000396948	0.000463159	0.000483453	0.000488917	0.000370858	0.000183554	0.00035927	0.000238358	0.000279403	0.000402673	0.000525688	0.000307415	0.000333202	0.000339999	0.00023293	0.000274295	0.00068245	0.000298804	0.000233136	0.000378457	0.000220085	0.000178648	0.000248258	0.000416869	0.000451845	0.000253792	0.000435672	0.000305604	0.000800215	0.000563919	0.000498751	0.000144652	0.000399997	0.000213644	0.00104776	0.000103354	0.000305242	0.000162791	0.00035792	5.42441e-05	6.20386e-05	3.87598e-05	3.38262e-05	0.000182219	0.000217886	0.000408711
PL3	0.000200535	8.2426e-05	0.000111839	0.000110461	6.21067e-05	9.72257e-05	8.24754e-05	0.000146897	7.88819e-05	0.000172662	0.000110623	4.16286e-05	0.000153974	0.00014655	0.000153343	7.25276e-05	0.000106534	0.000130756	0.000123387	7.70221e-05	6.43994e-05	9.89728e-05	9.14061e-05	9.75698e-05	8.02703e-05	0.00010983	6.59739e-05	8.84804e-05	8.315e-05	7.8323e-05	7.8713e-05	9.84337e-05	0.000213945	3.14886e-05	0.000104955	4.3633e-05	0.000105368	5.61937e-05	1.80414e-05	6.66902e-05	0.000133768	0.00011433	3.36249e-05	7.24549e-05	0.000669513	0.000589339	0.000258302
PL30	0	0	0	2.21491e-07	0	0	0	0	0	0	1.69459e-07	0	0	0	0	0	0	0	0	0	0	0	0	2.33391e-07	0	0	0	0	0	0	0	0	0	0	0	0	0	0	0	0	0	8.81204e-06	0	0	0	0	0
PL31	6.20127e-05	5.08994e-05	3.21541e-05	2.20055e-05	7.36287e-05	2.49041e-05	4.79908e-05	8.88297e-05	5.82383e-05	0.000170755	2.97682e-05	4.14262e-05	3.77525e-05	0.000151112	7.02346e-05	7.23641e-05	0.000186862	1.6414e-05	7.52806e-05	0.000111404	2.6562e-05	3.73414e-05	0.000128025	0.000169911	0.000110514	6.71412e-05	2.43936e-05	0.000161525	7.56927e-05	5.81473e-05	7.00753e-06	0	2.78536e-05	6.52912e-05	2.28026e-06	7.71692e-05	3.645e-07	0.000178704	4.50997e-06	2.37276e-05	8.99414e-06	3.38376e-06	8.62523e-06	1.23949e-06	3.81669e-05	7.96104e-05	0.000242542
PL33	0.000406211	0.000361601	0.000498996	0.000436129	0.000458785	0.000394363	0.000370183	0.000350467	0.000349362	0.000407062	0.000503763	0.000449252	0.00041809	0.000351551	0.000392489	0.000263312	0.000190352	0.00043584	0.00029251	0.000491336	0.000498517	0.000523269	0.000281399	0.000299292	0.000470258	0.000427108	0.000467196	0.000313882	0.00047803	0.000176136	0.000105672	6.17942e-05	0.000138728	0.000151873	0.000279482	6.00523e-05	0.000293121	0.000184589	0.000313871	0.000153682	0.000135819	9.43602e-05	0.000259453	9.01224e-05	0.000147012	3.12011e-05	6.20968e-05
PL35	3.975e-05	0.000104174	0.000104216	0.000112392	9.40525e-05	0.000184099	0.000229826	9.64774e-05	0.000186675	5.5858e-05	0.000105094	0.000160895	0.000103073	0.000114235	0.000108544	0.000138729	0.000232519	9.59642e-05	0.000233683	7.87785e-05	8.92221e-05	9.21624e-05	0.000176658	0.000183655	0.000132011	5.98743e-05	0.000158848	0.000106508	0.000107528	0.000309275	8.85191e-05	3.5832e-05	9.90513e-05	0.000211568	0.00013453	4.12183e-05	0.000497695	0.000126094	0.000265455	0.000104732	0.00020051	9.31963e-05	0.000358324	7.92294e-05	0.000202747	4.14771e-05	5.5324e-05
PL36	1.42838e-06	5.51758e-06	3.99463e-06	1.56425e-06	1.7063e-06	0	0	1.03013e-06	1.34948e-06	4.01203e-07	1.83675e-06	0	3.65341e-07	6.99358e-06	1.86097e-06	3.19684e-06	5.73921e-06	0	0	9.93555e-06	0	1.04389e-05	1.97794e-07	0	0	4.87403e-06	1.33921e-06	8.94122e-06	6.46654e-07	0	0	0	2.08437e-06	0	5.65646e-06	0	0	0	0	0	0	0	1.22308e-06	0	0	0	0
PL37	1.15627e-05	3.75933e-06	3.02871e-06	3.71406e-05	4.71847e-06	2.91519e-06	1.70806e-05	1.24749e-05	1.21504e-05	3.34009e-07	8.42359e-06	9.30075e-07	5.25557e-05	2.52277e-05	4.43427e-06	7.17866e-06	1.44135e-05	1.67612e-06	8.89541e-06	3.98055e-06	1.45706e-05	9.41434e-06	1.98954e-05	2.84635e-05	1.37606e-06	6.22398e-07	1.53027e-05	2.46851e-05	4.01671e-06	1.87565e-06	6.55147e-07	0	5.79544e-06	1.60249e-06	0.000101972	1.01403e-05	4.63045e-06	2.20668e-06	4.38187e-05	0.000112492	1.51936e-05	3.61693e-05	1.32722e-05	3.31387e-05	1.10311e-06	2.45605e-07	5.72556e-07
PL38	2.68487e-05	4.53597e-05	4.01643e-05	0.000112838	6.78709e-05	0.000126383	0.000100694	0.000101223	5.9928e-05	6.85529e-05	1.58086e-05	3.31613e-05	5.52918e-05	4.76215e-05	3.87643e-05	9.41347e-05	7.84627e-05	5.86468e-05	6.31064e-05	7.01802e-05	8.2603e-05	3.19956e-05	6.04528e-05	7.33681e-05	8.28462e-05	5.64235e-05	4.53506e-05	2.2173e-05	8.88904e-05	0.0002157	4.50461e-05	0.000107613	0.000210319	8.73145e-05	3.19105e-05	0.000125381	2.23344e-05	7.00294e-05	5.32218e-05	8.70619e-05	5.32615e-05	4.03019e-05	0.000143439	1.04796e-05	3.25601e-05	3.00629e-05	3.26078e-05
PL39	1.96193e-05	1.63946e-05	1.61059e-05	1.12572e-05	1.48912e-05	2.23033e-05	2.96651e-05	1.93342e-05	1.91807e-05	1.31075e-05	3.15411e-05	1.01878e-05	2.04807e-05	1.85885e-05	1.19813e-05	2.20275e-05	2.67128e-05	1.49502e-05	5.19668e-05	2.26094e-05	3.8155e-05	2.71999e-05	3.06335e-05	1.66833e-05	1.17566e-05	1.40329e-05	3.15857e-05	3.10504e-05	2.74203e-05	1.98396e-06	0	0	2.20518e-05	0	5.84936e-07	0	0	3.26555e-07	3.87225e-06	2.5197e-05	6.21453e-06	1.94537e-05	3.07612e-06	1.15594e-05	1.61746e-06	0	0
PL4	0.000430506	0.000326968	0.000195719	0.000242458	0.000391713	0.000127814	0.000227818	0.000399646	0.000224278	0.000784756	0.000171177	0.000214566	0.00025572	0.000402594	0.000388975	0.00034974	0.000813248	0.000207143	0.000159535	0.000583965	0.000246524	0.000417689	0.000497303	0.000468677	0.000515511	0.000393479	0.000151605	0.000389178	0.000207766	2.67431e-05	6.84479e-06	2.12545e-05	2.27046e-05	0.000115796	0.000144133	2.40139e-05	7.33996e-05	2.14951e-06	5.25112e-05	0.000126323	3.66494e-05	4.85749e-05	3.95118e-05	0.000120464	2.8655e-05	7.71548e-06	3.45334e-05
PL40	2.61668e-07	1.87632e-05	1.17689e-05	7.99063e-06	1.05417e-05	1.12802e-05	3.06128e-05	1.03554e-05	1.25252e-05	0.000136632	3.42266e-05	1.80991e-05	2.07202e-06	9.04732e-06	9.1355e-06	7.03681e-06	1.46069e-05	1.085e-05	8.91349e-06	2.00347e-06	1.46968e-05	3.06393e-06	3.34686e-05	1.6641e-05	2.43143e-06	3.35953e-06	1.52446e-05	9.18292e-06	1.43545e-05	0.000263622	0.000294241	0.00019524	2.7275e-05	0.000210228	0.000305066	0.000515708	0.00015673	0.000223747	7.43394e-05	9.38665e-05	4.58527e-05	0.00153614	5.27476e-05	0.000684721	0.000173961	0.000202473	0.000211782
PL41	8.54986e-07	7.32048e-07	3.18511e-07	1.53932e-06	0	1.11096e-06	3.28151e-06	6.32619e-07	2.91107e-06	6.77342e-07	9.10627e-07	0	4.30747e-07	1.56402e-06	1.06391e-06	2.07768e-06	1.1913e-06	8.37257e-07	1.40498e-06	1.32463e-06	2.08467e-07	1.0963e-06	4.36083e-07	2.6314e-06	1.2436e-06	6.17877e-07	1.61789e-06	9.51811e-07	7.56784e-07	0	0	0	0	0	0	0	5.22148e-06	0	0	0	0	6.03209e-07	0	0	0	0	0
PL42	4.14107e-06	1.9454e-05	1.61373e-05	2.17473e-05	9.55125e-06	2.40416e-05	1.90545e-05	2.26629e-05	3.99444e-05	3.84067e-06	1.91935e-05	7.37464e-06	5.34049e-06	9.07508e-06	1.19568e-05	2.70055e-05	1.94372e-05	1.65663e-05	1.14019e-05	1.30149e-05	9.32945e-06	5.0434e-06	1.76199e-05	1.96698e-05	4.32504e-06	8.2757e-06	4.1879e-05	1.24432e-05	2.7743e-05	6.69646e-05	3.67156e-05	2.73586e-06	7.70636e-06	0.000104689	1.97456e-05	1.02488e-05	0.000163292	3.96487e-05	5.61733e-06	1.37718e-05	6.88366e-05	8.07586e-06	0.000147137	6.0065e-06	8.41872e-05	1.49267e-05	1.54924e-05
PL5	0	0	0	0	0	0	0	0	0	0	0	0	0	0	0	0	0	0	0	0	0	0	0	0	0	0	0	0	4.88681e-06	0	0	0	0	0	2.1486e-05	0	0	0	0	0	0	0	0	0	0	0	0
PL6	0.000966349	0.000854734	0.000964861	0.000581089	0.000614981	0.000620557	0.000743298	0.00074523	0.000676064	0.000634975	0.00060405	0.000926633	0.000582224	0.000562906	0.000761565	0.000687264	0.000646236	0.00079842	0.000929776	0.000484519	0.00104713	0.000676096	0.000536573	0.000929531	0.000581741	0.000984887	0.000522681	0.000765482	0.000770931	0.000369806	7.98958e-05	0.000195732	0.000256577	8.83996e-05	0.000429294	8.84704e-05	0.000842651	5.59524e-05	0.00115034	0.000595816	0.000495799	0.000607852	0.000170646	0.000413598	0.000111336	0.000121792	0.000213787
PL7	0.000201234	0.00022761	0.000156107	7.95283e-05	9.90637e-05	0.000141547	0.000318169	0.00017749	0.00024084	0.000202221	0.000103782	7.86604e-05	0.000150757	0.000161693	0.000155479	0.00015427	0.000168834	0.000146959	0.000181093	0.000239397	0.000216977	0.000142317	0.000205435	0.000223548	0.0001123	0.000108229	0.000100491	0.000214616	0.000202702	0.000211762	8.15606e-07	6.33639e-06	1.46664e-05	0	9.82265e-05	6.51336e-07	0.000247269	1.6392e-06	0.000299489	5.21431e-05	7.29066e-06	0.000357642	0.000100848	6.37334e-05	1.22462e-05	0	0
PL8	0.00135626	0.000933616	0.00131029	0.00112577	0.0011178	0.00119328	0.00103893	0.00130883	0.000754483	0.000911171	0.00122796	0.00122012	0.00101188	0.000902153	0.00117875	0.00107143	0.000778321	0.00111137	0.000979774	0.00113256	0.0013741	0.00119973	0.000770059	0.000797949	0.00133463	0.00108191	0.00102814	0.000912293	0.00120058	0.000597703	0.000504901	0.000660471	0.000279493	0.000868832	0.00174972	0.00110168	0.00168692	0.00108014	0.000992584	0.000654711	0.000334423	0.00217865	0.000438351	0.00109555	0.000734573	0.000636265	0.000341288
PL9	0.00107598	0.00112738	0.0010612	0.00097708	0.000693382	0.000953142	0.000829374	0.00110601	0.000902773	0.00104256	0.00113983	0.000814851	0.00085163	0.00105378	0.000852128	0.00103108	0.00084658	0.000851415	0.00111094	0.000821782	0.000954384	0.000579217	0.00093191	0.00096642	0.000964081	0.000876857	0.00069011	0.00110451	0.00094585	0.000401554	0.000801194	0.00142513	0.000606183	0.00145538	0.00152432	0.000700173	0.000520393	0.00133967	0.000934278	0.000714214	0.000351071	0.00202498	0.000857036	0.00147204	0.00188758	0.00179088	0.00116537

## Sheet: COG Abundance
group	Adult_bufflos	Adult_bufflos	Adult_bufflos	Adult_bufflos	Adult_bufflos	Adult_bufflos	Adult_bufflos	Adult_bufflos	Adult_bufflos	Adult_bufflos	Adult_bufflos	Adult_bufflos	Adult_bufflos	Adult_bufflos	Adult_bufflos	Adult_bufflos	Adult_bufflos	Adult_bufflos	Adult_bufflos	Adult_bufflos	Adult_bufflos	Adult_bufflos	Adult_bufflos	Adult_bufflos	Adult_bufflos	Adult_bufflos	Adult_bufflos	Adult_bufflos	Adult_bufflos	Breastfed_buffalo	Breastfed_buffalo	Breastfed_buffalo	Breastfed_buffalo	Breastfed_buffalo	Breastfed_buffalo	Breastfed_buffalo	Breastfed_buffalo	Breastfed_buffalo	Breastfed_buffalo	Breastfed_buffalo	Breastfed_buffalo	Breastfed_buffalo	Breastfed_buffalo	Breastfed_buffalo	Breastfed_buffalo	Breastfed_buffalo	Breastfed_buffalo
id	A_S_11	A_S_12	A_S_13	A_S_14	A_S_15	A_S_16	A_S_17	A_S_18	A_S_19	A_S_1	A_S_20	A_S_21	A_S_22	A_S_23	A_S_24	A_S_25	A_S_26	A_S_27	A_S_28	A_S_2	A_S_3	A_S_4	A_S_5	A_S_63	A_S_64	A_S_6	A_S_7	A_S_8	A_S_9	D_S_11_071	D_S_17_0037	D_S_18_0084	D_S_19_0086	D_S_1	D_S_20_0040	D_S_2_0033	D_S_21_1056	D_S_21_1058	D_S_22	D_S_23	D_S_24_0082	D_S_35	D_S_4	D_S_5_0083	D_S_7_0038	D_S_8_0036	D_S_9_0039
A	0.00130284	0.00278997	0.000518353	0.000649882	0.00246641	0.000512475	0.00105306	0.00159268	0.00113751	0.0059849	0.000609396	0.00131771	0.00146233	0.00280318	0.00186149	0.00194823	0.00423965	0.000723449	0.000825919	0.00432659	0.000953842	0.00204612	0.00471219	0.00465537	0.00383828	0.00280048	0.000651694	0.00234648	0.0012646	0.00031874	0.000401689	0.000358141	0.000206913	0.000265137	0.00032262	0.00022598	0.000255476	0.000156429	0.000568953	0.00131107	0.000242355	0.000693334	0.000180013	0.000447059	0.000293913	0.000286734	0.000301479
B	0.00117625	0.00168101	0.000198283	0.000365832	0.00201141	0.000228271	0.000651938	0.00119805	0.000861353	0.00380024	0.000284292	0.000819618	0.00109267	0.00203849	0.00151789	0.00138183	0.00363647	0.000408647	0.000464458	0.00327064	0.000680717	0.00171042	0.00311742	0.0023811	0.00239626	0.00181557	0.000641165	0.00212884	0.000843324	5.08e-05	3.7e-05	5.84e-05	7.83e-05	2.88e-05	0.000140612	2.75e-05	8.24e-05	2.64e-05	8.23e-05	0.000480153	0.000125804	0.000200351	0.000119296	0.000183756	1.78e-05	2.94e-06	3.45e-05
C	0.0443786	0.0465859	0.0476657	0.0477147	0.048037	0.0488927	0.0517921	0.0475875	0.0502695	0.0422376	0.0493335	0.0467369	0.0514368	0.0459982	0.045572	0.04758	0.0478772	0.0461107	0.0515047	0.0435844	0.0479155	0.0484767	0.0487829	0.0463705	0.043359	0.0445106	0.0533014	0.049942	0.0521038	0.0522309	0.0489255	0.0472304	0.0485054	0.0514056	0.0562859	0.0521163	0.0546075	0.0510289	0.0569152	0.0520035	0.0542917	0.058337	0.0502068	0.0493807	0.0483531	0.0461704	0.0508419
D	0.0148741	0.0174961	0.0145489	0.0149944	0.0162636	0.0151883	0.0152512	0.0160638	0.0154344	0.0201628	0.0145679	0.0156512	0.0149779	0.0176832	0.0161333	0.0163289	0.018567	0.0149207	0.0151541	0.0189394	0.0153067	0.0160952	0.0182905	0.0186064	0.0184218	0.0169304	0.0152125	0.0164921	0.0156415	0.0150944	0.0156771	0.0166776	0.0157943	0.0156202	0.0154031	0.0161307	0.014399	0.0176436	0.0158333	0.0161977	0.0141244	0.015238	0.0151288	0.016233	0.016591	0.0178697	0.0159937
E	0.0465902	0.0482578	0.0494403	0.0512687	0.0505597	0.0503859	0.0543657	0.0504011	0.0546521	0.0432157	0.0542373	0.0483331	0.0549065	0.0489343	0.0479094	0.049459	0.0502542	0.0497762	0.0547149	0.0445817	0.0496767	0.051147	0.0517078	0.0490436	0.046265	0.0469274	0.055448	0.0517282	0.0532274	0.0519349	0.0484835	0.0480239	0.0524422	0.0488159	0.0517945	0.0496168	0.0543883	0.0513494	0.055038	0.048138	0.0533024	0.0511171	0.0522247	0.0467187	0.0473505	0.0467558	0.0508608
F	0.0296509	0.0305839	0.0313834	0.0329162	0.030965	0.0322895	0.032279	0.0307465	0.0318984	0.0278837	0.0317314	0.0295028	0.0319338	0.0303011	0.0311881	0.0306071	0.0303995	0.0317224	0.0334315	0.0300775	0.0308561	0.0314069	0.0298805	0.0293877	0.0288378	0.030369	0.0335064	0.0311083	0.0319084	0.0293496	0.0271951	0.0256971	0.0327407	0.0279119	0.0321384	0.0268087	0.0313109	0.026889	0.0349771	0.0343442	0.0293283	0.0319336	0.0326984	0.0289493	0.0284728	0.0259907	0.0289614
G	0.0635322	0.0623392	0.0651746	0.0675798	0.0625495	0.0653725	0.0700159	0.0657786	0.0690715	0.0576855	0.0709913	0.0619168	0.0707698	0.0633082	0.0649642	0.0632476	0.0676499	0.0652592	0.0686624	0.0591379	0.0648898	0.0595827	0.0625427	0.0645152	0.0622744	0.0639055	0.0659004	0.0643001	0.0645906	0.0584781	0.0576984	0.0538287	0.0554859	0.0545314	0.0501317	0.058213	0.0602672	0.0541553	0.0667875	0.0566137	0.0550017	0.0486288	0.0594104	0.0528809	0.0523788	0.0498534	0.0550997
H	0.0348869	0.0324119	0.0347618	0.0351053	0.0341176	0.0349994	0.0342615	0.0335466	0.0337099	0.0299159	0.035692	0.0337689	0.0351091	0.0329352	0.0350631	0.0331955	0.029584	0.0353004	0.0336447	0.0310419	0.0341511	0.0334199	0.0314523	0.0304324	0.0329156	0.0347118	0.0336217	0.0337659	0.0345274	0.035189	0.0341613	0.0357381	0.0352031	0.0349334	0.0365243	0.0374937	0.0387317	0.0326951	0.0387219	0.0348072	0.0356856	0.0344924	0.0334456	0.0303167	0.03521	0.0318285	0.0332393
I	0.027626	0.0268354	0.0269586	0.0266135	0.0251624	0.0264538	0.028262	0.0265805	0.0271793	0.0251275	0.0271439	0.0268709	0.0265856	0.0257724	0.025721	0.0258854	0.0260881	0.0265897	0.0270518	0.0246957	0.0272553	0.0248154	0.025412	0.0263704	0.0257006	0.0259217	0.026368	0.0264771	0.0260202	0.0246996	0.0235798	0.0221294	0.0218274	0.0228663	0.0271309	0.0224338	0.0269577	0.0239921	0.0259708	0.0264194	0.0242788	0.0347837	0.0231535	0.024836	0.0245519	0.0235944	0.024862
J	0.0715262	0.0828723	0.0789639	0.0810411	0.0833926	0.0804576	0.0817372	0.0801843	0.0816961	0.081627	0.0787365	0.0738872	0.0807987	0.0780604	0.0760338	0.0755345	0.0850463	0.0732574	0.083233	0.0820962	0.0777849	0.0778524	0.0854663	0.0765413	0.0733507	0.074003	0.0830405	0.0847829	0.0838691	0.0764757	0.0747348	0.0720885	0.0767823	0.0807071	0.0915423	0.0750958	0.0771673	0.0780636	0.0841434	0.0948339	0.0825247	0.0982041	0.0786357	0.081046	0.0738647	0.0733442	0.0737823
K	0.0758873	0.0721378	0.0768294	0.0752285	0.0732721	0.0766374	0.0738057	0.0754533	0.0765145	0.0685857	0.0761365	0.0773444	0.0731125	0.0723305	0.0736199	0.0775831	0.0689612	0.0764677	0.0770454	0.0698358	0.0771334	0.076319	0.0688696	0.0712719	0.0716775	0.0716233	0.0799827	0.0718386	0.0770893	0.0750868	0.076427	0.0725863	0.0821259	0.0799431	0.0759844	0.0737208	0.0711692	0.0762131	0.0728778	0.0760594	0.0750909	0.0764661	0.0887645	0.0956711	0.075363	0.0788864	0.0740528
L	0.0867842	0.0790474	0.0850089	0.0845872	0.0809647	0.0842792	0.0768535	0.0797915	0.0764067	0.074012	0.0766379	0.0819744	0.0760564	0.079886	0.0819934	0.0841749	0.0706635	0.0872203	0.0798642	0.0800938	0.0826534	0.0866297	0.0718485	0.0715363	0.0781017	0.0791758	0.080508	0.0773996	0.0802143	0.106543	0.114085	0.119743	0.106579	0.117307	0.0848401	0.107997	0.0910729	0.112168	0.079493	0.0832924	0.110694	0.0756951	0.0923358	0.0979451	0.112299	0.119938	0.111727
M	0.0713893	0.0668736	0.0734701	0.0715809	0.0650771	0.070588	0.0687663	0.0688945	0.0678906	0.0614788	0.0706213	0.0673015	0.0670562	0.0644741	0.0702449	0.065815	0.0615136	0.071549	0.0673371	0.0625149	0.0712225	0.0641974	0.0583801	0.0618166	0.0635003	0.0694849	0.0645141	0.0650146	0.067526	0.0659784	0.0650888	0.0661764	0.0594874	0.0580047	0.0667162	0.0636398	0.0704999	0.0591293	0.0704527	0.0641025	0.0660944	0.0705016	0.0586766	0.0612095	0.0629951	0.0596112	0.0626385
N	0.00935123	0.00866992	0.00966553	0.00934518	0.00863981	0.00993678	0.00858118	0.00889214	0.0101752	0.00845976	0.0102416	0.00867965	0.00864203	0.00881087	0.00913695	0.0109864	0.00760643	0.0097765	0.00839056	0.00846819	0.00901966	0.00907688	0.00773932	0.00807012	0.00938662	0.00949913	0.00769874	0.00796927	0.00733236	0.00904554	0.0078952	0.00926975	0.00920217	0.0125791	0.00828825	0.00935118	0.0105117	0.0141879	0.00983036	0.00971994	0.00787582	0.00859307	0.0101081	0.00901131	0.01194	0.0129894	0.00991114
O	0.0346782	0.0405269	0.0325472	0.0331375	0.0385573	0.0319424	0.0344771	0.036321	0.0345913	0.0495581	0.0324236	0.0340904	0.0349441	0.0405934	0.0372351	0.0371377	0.0465488	0.0333388	0.0334918	0.0444912	0.0341033	0.0353628	0.0476589	0.0458	0.0433258	0.0393147	0.0325451	0.0391188	0.0351598	0.0292279	0.03077	0.0289256	0.0295858	0.0292407	0.0314768	0.0295634	0.0307864	0.0291039	0.0314561	0.0346679	0.0279397	0.0348268	0.0282478	0.0300852	0.030124	0.0285086	0.0289912
P	0.0328666	0.0339443	0.0339469	0.0349983	0.0340899	0.0348697	0.0367918	0.0343649	0.036405	0.0316763	0.0361617	0.0330089	0.0369857	0.0331827	0.0336696	0.0338152	0.0349883	0.0339968	0.0371717	0.0317661	0.0344768	0.0347193	0.0353391	0.0348895	0.032743	0.0338865	0.0374719	0.0354735	0.0363064	0.0428286	0.0408092	0.0403354	0.0388982	0.0377854	0.0386018	0.0435678	0.039752	0.0386957	0.0377102	0.0377745	0.0418735	0.0372373	0.0400467	0.035949	0.0388109	0.0370723	0.0416104
Q	0.0148253	0.01407	0.0135787	0.0134354	0.0131591	0.013195	0.0141669	0.0140094	0.0139132	0.0136178	0.013914	0.0150665	0.0141204	0.0135483	0.0133597	0.0135715	0.0135569	0.0136663	0.0135547	0.0129524	0.0138813	0.0136757	0.0135359	0.0138051	0.0132341	0.0137075	0.0140308	0.0138222	0.0136805	0.0115405	0.010464	0.010813	0.0129107	0.0120271	0.0125878	0.0108527	0.0126648	0.00997316	0.01128	0.0115847	0.0121273	0.0143239	0.0113769	0.0126003	0.0112829	0.0102995	0.0119186
S	0.249154	0.232937	0.244955	0.240037	0.233566	0.241896	0.234147	0.236292	0.230594	0.224687	0.23633	0.251244	0.229339	0.234632	0.240162	0.236286	0.219762	0.24593	0.234099	0.232751	0.242281	0.242609	0.21699	0.227265	0.236579	0.23735	0.236821	0.229489	0.235048	0.247496	0.255808	0.261087	0.251475	0.245208	0.246003	0.253159	0.240381	0.252334	0.232493	0.234973	0.245208	0.238052	0.254959	0.248315	0.256827	0.260717	0.253391
T	0.0431873	0.0463601	0.037723	0.0367186	0.0445196	0.0389081	0.0379397	0.0433121	0.0413194	0.0620167	0.0407991	0.0449136	0.0426473	0.0487623	0.0447814	0.0444932	0.0492022	0.0403651	0.0365136	0.0533117	0.0409347	0.0419764	0.0530349	0.0544969	0.0543416	0.0498694	0.0359567	0.043909	0.0376647	0.0273419	0.0281913	0.0282215	0.0305133	0.0285152	0.0310058	0.0289219	0.031533	0.0286703	0.0331591	0.0367261	0.0247837	0.0288585	0.0306605	0.0361393	0.0294419	0.031251	0.0284963
U	0.0235003	0.0281388	0.0221472	0.0213046	0.0273352	0.0211318	0.0222376	0.0248756	0.0226427	0.036107	0.0217425	0.0248262	0.0240452	0.0293204	0.0250202	0.0265999	0.0332892	0.0218821	0.021414	0.0328758	0.0226469	0.0246091	0.0343763	0.0345183	0.0323404	0.0290287	0.0205503	0.0263278	0.0227961	0.0226843	0.0210024	0.0217358	0.0211776	0.0232756	0.0245989	0.0221676	0.0236146	0.023509	0.0230563	0.0262657	0.0217054	0.0231916	0.0209052	0.020948	0.0230927	0.0239017	0.023442
V	0.01905	0.0190215	0.0195646	0.0199056	0.0187809	0.0208708	0.0198755	0.0196074	0.0204476	0.01792	0.0202316	0.0189917	0.0195341	0.0187167	0.0190155	0.0194061	0.0178412	0.0199612	0.0204099	0.0179458	0.0195606	0.0186196	0.0180456	0.01821	0.0182487	0.0182673	0.0198321	0.0186705	0.019893	0.0178287	0.0180473	0.0189169	0.0184487	0.018591	0.0178121	0.0184335	0.0193236	0.019618	0.0186833	0.0169985	0.0171348	0.0178846	0.0185208	0.0205838	0.0204233	0.0208412	0.0194037
W	0.000114138	0.000208687	0.000131665	0.000130296	0.00014798	0.000128248	0.000156865	0.000172213	0.000166098	0.000214377	0.000116616	0.000155604	9.33e-05	0.000174794	0.000136776	0.000156005	0.000196081	0.000154459	0.000160465	0.000245759	0.000116625	0.000174011	0.000220205	0.000228227	0.000176744	0.000119192	0.000194637	0.000152085	0.000132096	0.000279304	0.000213362	0.000245899	0.000345697	0.000193984	0.000367603	0.000352857	0.000251506	0.000192285	0.000115824	0.000127618	0.000437963	0.000272493	6.81e-05	8.01e-05	0.00012333	9.84e-05	0.000280857
Y	0.000112664	0.000307017	1.28e-05	3.65e-05	0.000327237	2.41e-05	8.8e-05	0.000164217	0.00010925	0.000633765	3.39e-05	0.000164382	0.000158612	0.000362762	0.000209564	0.00021073	0.000542274	6.33e-05	5.61e-05	0.00053025	0.000111803	0.000217677	0.000599291	0.000605517	0.000497222	0.000351478	4.8e-05	0.000263853	0.000116637	0	0	7.58e-08	0	0	2.28e-07	0	0	0	0	0.000113904	7.21e-08	4.58e-07	0	0	0	0	0
Z	0.00355507	0.00590305	0.000804594	0.00130473	0.00603799	0.000811955	0.00244322	0.00417079	0.00291412	0.0133915	0.0012826	0.00343406	0.00419191	0.00737061	0.00545027	0.00459637	0.0119862	0.00156005	0.00180391	0.0104657	0.00238724	0.00526123	0.0119976	0.00918274	0.00848753	0.00642656	0.00215346	0.00747919	0.00304443	0.000297281	0.000303978	0.000112725	0.000184423	0.000243738	0.000302184	0.000110509	0.000272018	0.000205654	0.000353904	0.00244461	0.000128926	0.000468311	0.000126825	0.000469865	0.000192831	0.00018818	0.000159416

## Sheet: KEGG Abundance
group	Adult_bufflos	Adult_bufflos	Adult_bufflos	Adult_bufflos	Adult_bufflos	Adult_bufflos	Adult_bufflos	Adult_bufflos	Adult_bufflos	Adult_bufflos	Adult_bufflos	Adult_bufflos	Adult_bufflos	Adult_bufflos	Adult_bufflos	Adult_bufflos	Adult_bufflos	Adult_bufflos	Adult_bufflos	Adult_bufflos	Adult_bufflos	Adult_bufflos	Adult_bufflos	Adult_bufflos	Adult_bufflos	Adult_bufflos	Adult_bufflos	Adult_bufflos	Adult_bufflos	Breastfed_buffalo	Breastfed_buffalo	Breastfed_buffalo	Breastfed_buffalo	Breastfed_buffalo	Breastfed_buffalo	Breastfed_buffalo	Breastfed_buffalo	Breastfed_buffalo	Breastfed_buffalo	Breastfed_buffalo	Breastfed_buffalo	Breastfed_buffalo	Breastfed_buffalo	Breastfed_buffalo	Breastfed_buffalo	Breastfed_buffalo	Breastfed_buffalo
id	A_S_11	A_S_12	A_S_13	A_S_14	A_S_15	A_S_16	A_S_17	A_S_18	A_S_19	A_S_1	A_S_20	A_S_21	A_S_22	A_S_23	A_S_24	A_S_25	A_S_26	A_S_27	A_S_28	A_S_2	A_S_3	A_S_4	A_S_5	A_S_63	A_S_64	A_S_6	A_S_7	A_S_8	A_S_9	D_S_11_071	D_S_17_0037	D_S_18_0084	D_S_19_0086	D_S_1	D_S_20_0040	D_S_2_0033	D_S_21_1056	D_S_21_1058	D_S_22	D_S_23	D_S_24_0082	D_S_35	D_S_4	D_S_5_0083	D_S_7_0038	D_S_8_0036	D_S_9_0039
Biosynthesis of 12-, 14- and 16-membered macrolides [PATH:ko00522]	0	1.45115e-07	0	0	2.89603e-07	0	0	5.0672e-08	0	4.6371e-07	0	3.97506e-07	6.88873e-08	2.71976e-07	3.39983e-08	3.99265e-07	5.07908e-07	8.8104e-07	4.55274e-07	6.39121e-07	3.67064e-08	0	8.44932e-07	1.18792e-06	5.48537e-07	0	0	0	7.44216e-07	0	0	0	0	0	0	0	0	0	0	0	0	0	6.80263e-07	0	0	0	0
Alanine, aspartate and glutamate metabolism [PATH:ko00250]	0.00603542	0.00527525	0.00736457	0.00721215	0.00526059	0.00745854	0.00684333	0.0060262	0.00676279	0.00327316	0.00763125	0.00606687	0.00641424	0.00496854	0.00573215	0.00577136	0.00413614	0.00739695	0.00702404	0.00388927	0.00656464	0.00558518	0.00410379	0.00429383	0.00441099	0.00509805	0.0067104	0.00522268	0.00643054	0.00742274	0.0073071	0.00756201	0.00614712	0.00623113	0.00648284	0.00783493	0.00785402	0.00766147	0.00835658	0.00614158	0.00654074	0.00670871	0.00693109	0.00657675	0.00733031	0.00741495	0.00757578
Stilbenoid, diarylheptanoid and gingerol biosynthesis [PATH:ko00945]	0.000185524	0.000124363	0.000250965	0.000192223	0.000133588	0.000197685	0.000130548	0.00014957	0.000148679	6.84241e-05	0.000182052	0.000182632	0.000156872	0.000114	0.000206532	0.000126403	7.07657e-05	0.000208972	0.000156972	0.00011252	0.000201031	0.000121473	6.96928e-05	8.85437e-05	0.000135173	0.000158225	0.000136537	0.000120972	0.000161786	0.000250837	0.000259123	0.000317372	0.000162378	0.000216103	0.000145339	0.000254007	0.000256245	0.000188574	0.000279506	0.000198317	0.00020539	0.000108225	0.00011929	0.000126746	0.000282903	0.000221341	0.000232173
Neomycin, kanamycin and gentamicin biosynthesis [PATH:ko00524]	0.000850916	0.000513653	0.000773191	0.000765996	0.000545213	0.000785706	0.000664974	0.000621451	0.000536477	0.000388478	0.000841207	0.000679792	0.000659562	0.000510224	0.000748137	0.000587643	0.000399153	0.000842463	0.000665039	0.000435827	0.000749978	0.000559722	0.000359515	0.000360719	0.00053072	0.000728998	0.000597274	0.000554376	0.000598992	0.000729466	0.000557407	0.000529233	0.000533628	0.000519923	0.000687017	0.000727238	0.00104114	0.000637759	0.000961212	0.000697647	0.000721107	0.000579052	0.000712499	0.0010095	0.000559364	0.000486239	0.000646923
Valine, leucine and isoleucine biosynthesis [PATH:ko00290]	0.00184715	0.00138205	0.0021605	0.00221668	0.00173998	0.00232999	0.00195822	0.00178776	0.00194841	0.000972275	0.00228282	0.0021504	0.00187005	0.00143383	0.00175199	0.00180449	0.00122991	0.00215262	0.00193889	0.0011168	0.00203124	0.0016709	0.00120553	0.0011724	0.00140333	0.00149627	0.00183928	0.00151191	0.00187656	0.0034057	0.00235995	0.00280362	0.00234159	0.00257614	0.00206444	0.00236754	0.00326188	0.00310482	0.00225079	0.00140813	0.00350112	0.00187435	0.00241643	0.00140378	0.00296837	0.00345923	0.00329684
Valine, leucine and isoleucine degradation [PATH:ko00280]	0.0013476	0.00121164	0.00144294	0.00157402	0.00122146	0.00143561	0.00170252	0.00128016	0.00143451	0.000817424	0.00156009	0.00129457	0.00138642	0.00104745	0.00119782	0.00149716	0.00105114	0.00147557	0.00163323	0.000908821	0.00148489	0.00131827	0.00109587	0.000913761	0.00093205	0.0012385	0.00169613	0.00120262	0.0015726	0.00174767	0.00155616	0.00126493	0.00136106	0.00120217	0.00241225	0.00162939	0.00206213	0.00139485	0.0018405	0.00162915	0.00197685	0.00275269	0.00177456	0.00145877	0.00142832	0.00108954	0.00144071
Tropane, piperidine and pyridine alkaloid biosynthesis [PATH:ko00960]	0.000803011	0.000615311	0.000953042	0.000888302	0.000646925	0.000903446	0.000874037	0.000822863	0.000874761	0.000441656	0.000985235	0.000884959	0.000830188	0.000643052	0.000772391	0.000728629	0.000609359	0.000986852	0.000849641	0.000591428	0.000898406	0.00071982	0.000545558	0.000571881	0.000653637	0.000781492	0.000821898	0.000672018	0.000767423	0.000870041	0.00108086	0.00126226	0.000795268	0.000849877	0.000800693	0.000892049	0.00116787	0.000939459	0.00119441	0.000736972	0.000853727	0.000838736	0.000772413	0.000675726	0.00107836	0.00112647	0.00100113
Parathyroid hormone synthesis, secretion and action [PATH:ko04928]	0.000414688	0.000762825	7.08237e-05	0.000181131	0.000723748	0.000131155	0.000334859	0.000512423	0.000365199	0.00142332	0.000144133	0.000577553	0.000500625	0.000870076	0.000623256	0.000624475	0.00109114	0.000215668	0.000252739	0.00116101	0.000258807	0.000564262	0.00113799	0.00115583	0.0010199	0.000895706	0.000184312	0.000750874	0.000386829	2.9798e-05	4.40281e-06	4.63404e-05	8.28868e-06	0.000171922	0.000118832	0.000128848	5.37582e-05	1.82104e-05	3.39272e-05	0.000421089	0.000142649	0.000194742	5.28923e-05	3.09965e-05	5.37723e-05	4.47868e-07	3.88661e-07
Growth hormone synthesis, secretion and action [PATH:ko04935]	0.000458359	0.000838413	7.0306e-05	0.000185821	0.000780142	0.000120727	0.000329893	0.000549888	0.000404839	0.0015329	0.000152648	0.000584316	0.000538875	0.000956088	0.000683143	0.000652897	0.00120998	0.000236445	0.000244983	0.00128145	0.000280411	0.00060072	0.00129416	0.00130857	0.00115794	0.000982611	0.0001724	0.000806422	0.000397064	1.44395e-06	9.8828e-06	1.39603e-05	2.8538e-06	7.76744e-06	1.88533e-05	4.34066e-08	2.85874e-06	2.89666e-06	1.72611e-06	0.000397333	5.97634e-06	1.16558e-05	1.32872e-06	5.5784e-06	2.15961e-07	8.56192e-07	1.05571e-06
Glycine, serine and threonine metabolism [PATH:ko00260]	0.00523854	0.00434887	0.00620607	0.0059306	0.00450017	0.00600335	0.00590262	0.00506185	0.0056794	0.00280988	0.00639372	0.00485636	0.00553401	0.00408439	0.00476125	0.00484855	0.00378589	0.00573448	0.00602428	0.0033892	0.00545381	0.004901	0.00356658	0.00361589	0.00371017	0.00442822	0.00603177	0.00467251	0.00568746	0.00738098	0.00683798	0.00712515	0.00649019	0.00601201	0.00699898	0.00638429	0.00726246	0.00655514	0.00743188	0.00571448	0.0075372	0.00667432	0.00707367	0.00645594	0.0069029	0.00661731	0.00726385
Cutin, suberine and wax biosynthesis [PATH:ko00073]	0	0	0	0	0	0	0	0	0	0	0	0	0	0	0	0	0	0	0	0	0	0	0	0	0	0	0	0	0	0	0	0	0	0	0	0	0	0	0	0	0	0	0	0	0	0	0
Phenylalanine, tyrosine and tryptophan biosynthesis [PATH:ko00400]	0.00484929	0.00353757	0.00548088	0.00571586	0.00393817	0.00569742	0.00484894	0.00456636	0.00494058	0.00233064	0.00600138	0.00477021	0.00496832	0.00365436	0.00439756	0.00432718	0.00290193	0.00540178	0.00500701	0.0029543	0.00487928	0.00447974	0.00301851	0.0030553	0.0035127	0.00417997	0.00501263	0.00386983	0.00472937	0.00675481	0.00635246	0.00661891	0.00562573	0.00572903	0.00537763	0.00585396	0.00624277	0.00726084	0.00598178	0.00443639	0.00624555	0.0046586	0.00585018	0.00448061	0.00704574	0.0069444	0.0069672
ABC transporters [PATH:ko02010]	0.00799486	0.00928649	0.0105157	0.0113795	0.00944931	0.0115087	0.0120872	0.00985516	0.0124778	0.00622187	0.0123809	0.00934332	0.0115483	0.00869111	0.00819688	0.0105194	0.00816437	0.0105954	0.0130088	0.0067237	0.0105094	0.0113615	0.0088948	0.0085315	0.00732395	0.00757314	0.0147182	0.00941281	0.0112268	0.0132324	0.0139121	0.010581	0.0170033	0.0155229	0.0141652	0.0124546	0.0124235	0.0145357	0.0110444	0.0125965	0.0138797	0.013002	0.0164836	0.0161897	0.0115755	0.0132068	0.0130986
AGE-RAGE signaling pathway in diabetic complications [PATH:ko04933]	0.000127175	0.000257301	2.56066e-05	6.64796e-05	0.000241362	4.45244e-05	9.75385e-05	0.000149899	0.000132402	0.00048675	5.00482e-05	0.000189999	0.000217642	0.00029369	0.000195357	0.000208616	0.000363227	8.5808e-05	7.40395e-05	0.000364828	8.50184e-05	0.000195161	0.000433448	0.00045325	0.000387477	0.000291062	6.37275e-05	0.000242614	0.000131184	1.21325e-06	1.0523e-06	2.71494e-07	2.90072e-06	1.66184e-08	1.44499e-05	8.2126e-08	1.50515e-05	1.26223e-07	7.72109e-07	0.0001647	2.13021e-05	1.52549e-05	1.82524e-06	9.38717e-06	3.51391e-07	0	1.29929e-06
AMPK signaling pathway [PATH:ko04152]	0.00154326	0.00229782	0.000633189	0.000779664	0.0025127	0.000731008	0.00115123	0.00174111	0.0013644	0.00392777	0.000924215	0.00158223	0.00168425	0.00275724	0.00205302	0.00201791	0.00339949	0.00105843	0.000826594	0.00343733	0.00124017	0.00184047	0.00337008	0.00347818	0.00328023	0.0025262	0.000849284	0.00246939	0.00144199	0.000409994	0.000390605	0.000350137	0.000324037	0.00059518	0.000406727	0.000350277	0.000507295	0.000428897	0.000563121	0.0015101	0.000379712	0.000492578	0.000470102	0.000305051	0.000324456	0.000295487	0.0003478
Acarbose and validamycin biosynthesis [PATH:ko00525]	0.000787127	0.000663301	0.00093009	0.000824518	0.000578343	0.000947398	0.000802209	0.000759447	0.000771535	0.000406461	0.000889806	0.000729483	0.000733272	0.000544209	0.000750128	0.000740441	0.000469083	0.00083958	0.000797402	0.00049707	0.000871875	0.000692241	0.000474705	0.000479386	0.000512232	0.000616268	0.000829121	0.000605039	0.000797428	0.00071598	0.000722402	0.000659418	0.00092388	0.000714763	0.00118763	0.000732662	0.000871593	0.000763585	0.00117245	0.000944705	0.000761699	0.00141188	0.000802191	0.000963396	0.000703513	0.000690119	0.000820457
Acute myeloid leukemia [PATH:ko05221]	0.000144003	0.000296908	2.59483e-05	6.80324e-05	0.000266175	5.92007e-05	9.42569e-05	0.000163154	0.000145485	0.000513048	5.46672e-05	0.00017849	0.000222093	0.000341526	0.000210605	0.000232063	0.000406593	0.000105272	7.55055e-05	0.000387643	8.41839e-05	0.000218699	0.000460032	0.000591353	0.000465028	0.000302323	7.61049e-05	0.000257287	0.000158839	0	0	6.59766e-08	1.91813e-06	0	7.37292e-08	0	0	0	3.20447e-06	0.000139556	2.37141e-06	6.72409e-06	8.13189e-08	1.04185e-06	1.48419e-07	0	0
Adherens junction [PATH:ko04520]	0.000296989	0.000433874	7.38179e-05	0.000114406	0.000442855	7.60676e-05	0.000198279	0.000285662	0.000249513	0.000751546	8.45658e-05	0.000325603	0.000346649	0.000575666	0.000362148	0.000376846	0.00073552	0.000142482	0.000152547	0.000670373	0.000174342	0.000510223	0.000729663	0.000674399	0.000615565	0.0005527	0.00011681	0.000493806	0.000239848	3.78579e-08	4.00946e-07	6.85274e-08	1.78535e-06	0	3.59619e-06	0	3.09968e-06	0	4.38352e-06	0.000164018	1.70684e-06	4.40533e-06	4.37223e-07	7.13075e-07	1.88968e-07	0	0
Adipocytokine signaling pathway [PATH:ko04920]	0.00113515	0.00126364	0.00109802	0.00110073	0.00112473	0.00105341	0.00107021	0.00113646	0.00105925	0.00135864	0.00104873	0.00108936	0.00113372	0.00114627	0.00108448	0.00111878	0.00114804	0.00111249	0.00113256	0.00120642	0.00106885	0.00109946	0.00124381	0.00146856	0.00131326	0.00112191	0.00104283	0.00107345	0.00107569	0.000736346	0.000654334	0.000818407	0.00072267	0.000545815	0.000947684	0.000579784	0.00090305	0.000482282	0.000888433	0.000950951	0.000729223	0.00136115	0.000776208	0.000879216	0.000961215	0.000849896	0.000881758
Adrenergic signaling in cardiomyocytes [PATH:ko04261]	0.0012067	0.00181756	0.000204626	0.000445631	0.00194125	0.000229872	0.000859266	0.00142741	0.000963489	0.00356107	0.000344734	0.00129919	0.00132152	0.00220044	0.00177054	0.00155172	0.0030117	0.00056798	0.000598898	0.00313306	0.000827209	0.00139477	0.0028678	0.0025732	0.00248089	0.00218876	0.000458116	0.00215609	0.00101507	4.21151e-06	1.10222e-05	5.61783e-06	1.42844e-05	4.94559e-06	1.68471e-05	2.98833e-07	2.42437e-05	4.06719e-06	3.72943e-05	0.000878994	1.9971e-05	1.71431e-05	1.54742e-05	1.24086e-05	1.48781e-06	9.35713e-07	3.47663e-06
Aflatoxin biosynthesis [PATH:ko00254]	7.13004e-07	5.7234e-06	3.00304e-07	2.12124e-07	9.52809e-06	1.96037e-07	6.38709e-06	2.64736e-07	7.74251e-07	8.58586e-07	0	3.47292e-07	8.10987e-06	3.78979e-07	1.24453e-06	0	1.4384e-05	0	7.59427e-06	4.00622e-07	0	1.57049e-06	5.27968e-07	1.62617e-05	8.02223e-07	1.65628e-06	0	6.57757e-06	7.69979e-06	0	0	0	0	0	0	0	0	0	0	0	0	0	0	0	0	0	0
African trypanosomiasis [PATH:ko05143]	6.43589e-05	0.000157459	5.72215e-05	5.00375e-05	0.000135965	5.55218e-05	7.93259e-05	0.000116372	9.54596e-05	0.000220693	5.34632e-05	0.000115487	9.3171e-05	0.000180281	0.000116806	0.000123695	0.000211418	6.05747e-05	7.99127e-05	0.000208265	7.59485e-05	8.53427e-05	0.000236441	0.000209993	0.00020233	0.000176243	6.74545e-05	0.0001727	9.55504e-05	2.22244e-05	1.64837e-05	1.82763e-05	3.53129e-05	2.03156e-05	7.55822e-05	3.03692e-05	3.29214e-05	1.45057e-05	1.8351e-05	0.000125611	2.8405e-05	0.000119239	2.21769e-05	6.40949e-05	1.905e-05	1.28745e-05	3.10394e-05
Alanine	0.00603542	0.00527525	0.00736457	0.00721215	0.00526059	0.00745854	0.00684333	0.0060262	0.00676279	0.00327316	0.00763125	0.00606687	0.00641424	0.00496854	0.00573215	0.00577136	0.00413614	0.00739695	0.00702404	0.00388927	0.00656464	0.00558518	0.00410379	0.00429383	0.00441099	0.00509805	0.0067104	0.00522268	0.00643054	0.00742274	0.0073071	0.00756201	0.00614712	0.00623113	0.00648284	0.00783493	0.00785402	0.00766147	0.00835658	0.00614158	0.00654074	0.00670871	0.00693109	0.00657675	0.00733031	0.00741495	0.00757578
Alcoholism [PATH:ko05034]	0.00139647	0.00179278	0.000201445	0.000473807	0.00218041	0.000229421	0.000849919	0.00149153	0.00104003	0.00344277	0.000369161	0.00123877	0.00140917	0.00229371	0.00186912	0.00171854	0.00329967	0.000541266	0.000640974	0.00309378	0.000790595	0.00178063	0.00284088	0.00248624	0.00241207	0.00216896	0.000663659	0.00223769	0.00101851	2.95393e-06	5.00623e-06	7.17923e-06	1.79961e-05	4.20471e-06	5.1144e-06	1.22387e-06	4.25133e-05	4.45964e-06	1.83313e-05	0.000767165	1.17344e-05	2.09298e-05	1.26931e-05	4.96465e-05	4.25369e-06	9.25911e-07	1.83114e-06
Aldosterone synthesis and secretion [PATH:ko04925]	0.000828951	0.00147321	0.000121422	0.000275884	0.00133983	0.000165625	0.000618363	0.00100334	0.000620145	0.002592	0.00024904	0.000897655	0.000862889	0.00159202	0.00117651	0.0011236	0.00211581	0.000342203	0.000436829	0.0021121	0.000505205	0.000967546	0.00217659	0.00209259	0.0019447	0.0016788	0.000297736	0.00129763	0.000658934	4.6115e-06	3.85653e-06	5.74235e-06	1.51104e-05	9.40848e-06	1.60836e-06	5.50106e-07	4.52117e-06	4.13811e-06	2.35085e-06	0.000643636	1.59905e-05	1.37937e-05	1.04405e-05	7.19418e-06	5.34652e-07	6.27039e-07	3.87499e-06
Aldosterone-regulated sodium reabsorption [PATH:ko04960]	0.000119778	0.00026636	2.23398e-05	5.46923e-05	0.000248145	3.99903e-05	0.000105302	0.000153323	0.000136767	0.000451065	4.39643e-05	0.000182643	0.000186177	0.000302707	0.000189503	0.000205199	0.00036884	7.35222e-05	8.55259e-05	0.000369816	8.1654e-05	0.000192385	0.000428453	0.000397091	0.000379822	0.000322557	5.71441e-05	0.000252721	0.000116395	1.27464e-06	6.41027e-07	6.03388e-07	3.06182e-06	5.36844e-08	0	1.87338e-07	6.76824e-06	3.82567e-08	1.86188e-06	0.000162817	5.98482e-06	4.82754e-06	3.7448e-06	1.64005e-06	2.08697e-07	4.38782e-08	8.07995e-07
Allograft rejection [PATH:ko05330]	1.42266e-06	3.17543e-07	1.47756e-06	1.22226e-06	3.50568e-06	3.12532e-06	3.5227e-07	2.91234e-06	3.06323e-07	9.61956e-07	1.06625e-06	3.87877e-08	1.27829e-06	1.24709e-06	5.94715e-07	1.1334e-06	4.51588e-08	1.94567e-06	3.9508e-07	3.49212e-07	1.69937e-06	1.08921e-06	5.6296e-07	1.49854e-07	1.12673e-06	5.00411e-07	2.41295e-07	8.4672e-07	9.50876e-07	0	0	7.85038e-07	8.28268e-07	0	0	0	0	0	1.43744e-07	1.29326e-06	1.55999e-06	2.23664e-08	0	8.78796e-07	0	0	0
Alzheimer disease [PATH:ko05010]	0.00212141	0.00274104	0.000635816	0.000941804	0.00270751	0.00066409	0.00141986	0.0020902	0.0015957	0.00417355	0.000860375	0.00181241	0.00201857	0.00315047	0.0023739	0.00224949	0.00403213	0.00100071	0.00119868	0.00368523	0.00119246	0.00257011	0.00400379	0.00381149	0.00348116	0.00291107	0.00122357	0.00299331	0.00161003	0.000328779	0.000317369	0.00035313	0.000270952	0.000300792	0.000541112	0.000392198	0.000431642	0.00033434	0.000472305	0.00126655	0.000398457	0.000635929	0.000501556	0.000422478	0.000374085	0.000341702	0.000317401
Amino acid metabolism	0.000343543	0.000333358	0.000445785	0.000438702	0.000295951	0.0005005	0.000477177	0.000408648	0.000480597	0.000223359	0.000463285	0.000428196	0.000411412	0.000331243	0.000374525	0.000379633	0.000339324	0.00041366	0.000469018	0.000278694	0.000421887	0.000366857	0.000294431	0.000333726	0.000318116	0.000300896	0.000502172	0.000363727	0.00047624	0.000570679	0.000454743	0.000437139	0.000773174	0.000737005	0.000670098	0.000454664	0.000682641	0.000486519	0.000501295	0.000447893	0.000976483	0.000670581	0.000892044	0.000483862	0.00037537	0.000611267	0.000514242
Amino acid related enzymes [BR:ko01007]	0.00972505	0.0092818	0.0128765	0.011736	0.00894303	0.0124873	0.0113448	0.0102967	0.0110391	0.0063339	0.0116684	0.009746	0.0100746	0.00824912	0.0091936	0.00943414	0.00748033	0.0107891	0.0120079	0.00762154	0.010755	0.0091439	0.00745173	0.00713993	0.00714449	0.00835624	0.0115477	0.00919833	0.0110293	0.010818	0.0109995	0.0106349	0.0100488	0.00974947	0.0109763	0.00950713	0.011186	0.0102445	0.011885	0.0097682	0.0110024	0.0114188	0.00977233	0.0108333	0.0100896	0.00936109	0.0100834
Amino sugar and nucleotide sugar metabolism [PATH:ko00520]	0.0100329	0.00818785	0.0115119	0.0110063	0.00792814	0.0112203	0.0103874	0.00932573	0.00998681	0.00554453	0.0113088	0.00967782	0.00958663	0.00771365	0.00888268	0.00857651	0.00662955	0.0106828	0.0106599	0.00640501	0.0106181	0.00861796	0.00616468	0.00648558	0.00695584	0.00804106	0.0104744	0.00798941	0.00987125	0.0106362	0.0105001	0.00989828	0.00968088	0.00971704	0.0106547	0.0105442	0.0106519	0.00965697	0.0111637	0.0090789	0.00986769	0.00939319	0.0107368	0.0105302	0.00992453	0.00902054	0.00972292
Aminoacyl-tRNA biosynthesis [PATH:ko00970]	0.00673162	0.007103	0.00975319	0.00882256	0.0069353	0.00936356	0.00830463	0.00779333	0.00803484	0.00493827	0.00811134	0.00707965	0.0072499	0.00611396	0.00664156	0.006886	0.00565812	0.00750233	0.0092295	0.00573992	0.007962	0.00701292	0.00573039	0.00521396	0.00505469	0.00601657	0.00881429	0.0070311	0.00849695	0.00698154	0.00728888	0.00685752	0.00727689	0.0067834	0.00796072	0.00635424	0.00741056	0.00711951	0.00850862	0.00733034	0.00746504	0.00850287	0.00701599	0.00814726	0.006605	0.00611166	0.00658983
Aminobenzoate degradation [PATH:ko00627]	0.000239426	0.000304617	0.000353936	0.000354675	0.00026724	0.000358918	0.000531087	0.000352692	0.00040477	0.000170742	0.000349294	0.000328962	0.000358151	0.000287772	0.000269679	0.000295594	0.000259247	0.000309581	0.000457573	0.000201415	0.00039207	0.000403963	0.000289468	0.000266988	0.000239645	0.000268541	0.000474451	0.000346921	0.000455647	0.000482593	0.000470755	0.00038112	0.000578768	0.000482519	0.00072402	0.000381139	0.000401486	0.000588032	0.000410824	0.000356311	0.000335352	0.000668111	0.000844991	0.000702111	0.000375747	0.000447758	0.000324652
Amoebiasis [PATH:ko05146]	0.00106424	0.00138534	0.000618406	0.000701281	0.00159816	0.000636698	0.00087994	0.00118833	0.000994671	0.00215185	0.000737246	0.00122295	0.00106176	0.00178924	0.00136825	0.00138279	0.00222851	0.000756748	0.000779333	0.00200045	0.000916994	0.0011434	0.00196752	0.00197069	0.00178783	0.0015633	0.000625786	0.00141587	0.00101974	0.000147376	6.77048e-05	4.37006e-05	0.000240458	9.95231e-05	0.000234172	4.61856e-05	0.000273199	4.0741e-05	0.000353739	0.000854919	0.000154958	0.000257788	0.000251094	0.000332052	8.9464e-05	8.78887e-05	7.39972e-05
Amphetamine addiction [PATH:ko05031]	0.000786429	0.00130419	0.000125201	0.000288405	0.00128975	0.000150289	0.000552115	0.000957169	0.000590959	0.00233665	0.000237706	0.000857885	0.000864155	0.00151736	0.00114768	0.00105823	0.00200719	0.000323623	0.00040948	0.00203345	0.00045627	0.0009548	0.00198534	0.00179805	0.00173204	0.00152595	0.000311224	0.00129715	0.000623416	3.67727e-06	3.47905e-06	6.24559e-06	1.60543e-05	4.22319e-06	4.99643e-06	9.97062e-08	4.40058e-05	3.78413e-06	1.08309e-05	0.000650043	1.07943e-05	1.07978e-05	1.29329e-05	4.97664e-05	2.2212e-06	5.88214e-07	8.45866e-07
Amyotrophic lateral sclerosis [PATH:ko05014]	0.00339379	0.00406231	0.00141157	0.00156281	0.00441833	0.00136788	0.00242499	0.00336346	0.00258093	0.006474	0.00153458	0.00306242	0.00320106	0.00495666	0.00391948	0.00366015	0.0063657	0.00201389	0.00194175	0.00571669	0.00228602	0.00411797	0.0063141	0.00550112	0.00532162	0.00468741	0.00190738	0.00487785	0.00265152	0.000539571	0.000848353	0.000854137	0.000473227	0.000716015	0.000925538	0.000764664	0.00059883	0.000468516	0.000926363	0.00239125	0.000568811	0.000724837	0.000852357	0.000739514	0.000709367	0.000528897	0.000546997
Anthocyanin biosynthesis [PATH:ko00942]	0	1.45048e-07	0	0	0	0	0	4.26787e-07	0	1.42005e-07	0	0	0	5.76578e-07	0	0	7.41365e-07	0	0	7.64989e-08	0	2.27173e-06	2.22827e-07	1.26153e-06	0	0	0	0	0	0	0	0	0	0	0	0	0	0	0	0	0	0	0	0	0	0	0
Antifolate resistance [PATH:ko01523]	0.00153433	0.00145563	0.00149581	0.00159389	0.00132448	0.0016038	0.00159652	0.00139191	0.00151492	0.00117291	0.00155679	0.00145625	0.00149065	0.00140638	0.00143279	0.00136886	0.00128584	0.00147813	0.00165904	0.0012297	0.00136156	0.00134773	0.00127578	0.0014513	0.00143132	0.00139761	0.00149647	0.00136563	0.00154465	0.00172936	0.00170446	0.00201533	0.00169464	0.00157864	0.00173069	0.00166346	0.00167494	0.00179532	0.0016775	0.00172806	0.00163798	0.00144273	0.0022763	0.00136902	0.00180434	0.00167334	0.00196743
Antigen processing and presentation [PATH:ko04612]	0.000559101	0.000759285	0.000396506	0.000394531	0.000681898	0.000411078	0.000568827	0.000613426	0.00054913	0.00134938	0.000405602	0.000451356	0.00052851	0.000698665	0.000649945	0.000672228	0.000936184	0.000421594	0.000532036	0.000809233	0.000469774	0.000581849	0.000989307	0.00084567	0.000774138	0.000641478	0.00048518	0.000719922	0.000550261	0.000261216	0.000271148	0.000199165	0.000262789	0.000197237	0.000281818	0.000175294	0.000257755	0.000300003	0.000265836	0.000438305	0.000325867	0.000337172	0.000232964	0.0002968	0.000288501	0.000339058	0.000299065
Antimicrobial resistance genes [BR:ko01504]	0.00430062	0.00315398	0.00475014	0.00415312	0.00312821	0.00426078	0.00392508	0.00348488	0.00384243	0.00204451	0.00426849	0.00388773	0.0033119	0.00278117	0.00354704	0.00340569	0.00223997	0.00429679	0.00391334	0.00236518	0.0044138	0.00310777	0.00211399	0.00235464	0.00247398	0.00282623	0.00383598	0.00286257	0.00378011	0.00506719	0.00416461	0.00494211	0.0034384	0.00365088	0.00459175	0.00514848	0.00530926	0.00385991	0.00456918	0.00386116	0.00387234	0.0048752	0.00379406	0.00552631	0.00377896	0.00384656	0.00431477
Apelin signaling pathway [PATH:ko04371]	0.000971569	0.00173682	0.000173668	0.000395529	0.00159793	0.000247036	0.000715372	0.00112491	0.000770502	0.00309583	0.000315639	0.00102678	0.00108336	0.00189041	0.0013305	0.00130938	0.00235143	0.000470246	0.000502274	0.0025141	0.000564918	0.00128984	0.00255064	0.0026824	0.00240524	0.00175641	0.000447631	0.0014753	0.000849114	6.69621e-06	1.53994e-05	1.81341e-05	8.59341e-06	2.4337e-05	4.78066e-05	1.43653e-06	6.81725e-06	3.37119e-06	4.08598e-05	0.000746637	3.34567e-05	5.44545e-05	7.62684e-05	2.96478e-05	2.41773e-05	2.1873e-06	5.94704e-06
Apoptosis - fly [PATH:ko04214]	0.000158467	0.000337943	8.74947e-05	0.000113275	0.000268104	0.000124097	0.000168241	0.000212518	0.000175562	0.000479241	7.11445e-05	0.000221772	0.000252042	0.000304316	0.000219727	0.000275227	0.000362894	0.000149796	0.00014578	0.000360557	0.000147667	0.000272381	0.00040516	0.000447453	0.00036192	0.000269772	0.000162406	0.000276513	0.000192582	0.000231878	0.000216772	0.000227975	0.000159615	0.000212377	0.000209157	0.000200794	0.000182129	0.000173875	9.04455e-05	0.000169822	0.000311048	0.000152009	0.000180424	0.000316574	0.000155778	7.31013e-05	0.000145618
Apoptosis - multiple species [PATH:ko04215]	2.45192e-05	7.70497e-05	8.0769e-06	9.806e-06	4.13329e-05	1.13838e-05	4.73869e-05	3.64075e-05	1.88667e-05	9.28877e-05	1.0476e-05	2.73882e-05	1.86298e-05	5.49552e-05	3.51673e-05	4.90936e-05	7.12935e-05	1.55405e-05	2.77884e-05	7.01117e-05	2.03632e-05	2.70341e-05	8.31435e-05	0.000128605	8.39568e-05	4.35931e-05	2.19943e-05	4.10993e-05	2.18411e-05	5.56553e-06	4.55189e-06	1.50008e-05	3.38875e-06	6.29233e-06	4.50476e-05	1.18014e-05	1.32205e-05	5.77854e-06	3.22145e-06	1.55262e-05	2.73756e-05	9.47438e-06	1.43739e-05	2.4696e-06	7.07249e-06	2.48108e-06	4.84081e-06
Apoptosis [PATH:ko04210]	0.00130429	0.00130341	0.000606833	0.000661114	0.00131085	0.000583601	0.000926626	0.00109922	0.000911872	0.00190907	0.000606166	0.00107582	0.00106687	0.00144317	0.00126992	0.00117956	0.00188417	0.000721552	0.000747431	0.00166669	0.000840957	0.00140407	0.00188504	0.00176745	0.00172474	0.00145521	0.000639229	0.00147033	0.00093408	0.00053725	0.000543146	0.000559232	0.000280745	0.000271025	0.000347065	0.000464244	0.00058359	0.000326413	0.000514495	0.000677216	0.000374906	0.000191074	0.000315478	0.000194329	0.000687798	0.000784102	0.000698434
Arabinogalactan biosynthesis - Mycobacterium [PATH:ko00572]	0.000151707	9.06189e-05	0.000162694	0.000155956	0.000102016	0.000142621	0.000108115	0.00010967	9.33344e-05	6.74607e-05	0.000138914	0.000126661	0.000109453	9.65213e-05	0.000103373	9.70969e-05	6.20961e-05	0.000140339	0.000143143	8.05097e-05	0.000140494	0.000133341	6.57045e-05	7.21478e-05	7.78679e-05	0.000123143	0.000145144	9.72037e-05	0.000134221	0.000105811	0.000123394	0.000116296	0.000108561	0.000172388	0.000139786	0.000144889	9.98798e-05	6.20352e-05	0.000158445	0.000165501	0.000197882	9.8646e-05	0.000117439	0.000248358	0.000117135	0.000133804	9.82476e-05
Arachidonic acid metabolism [PATH:ko00590]	0.000784933	0.000601152	0.000846328	0.000687692	0.00071019	0.000739012	0.000730124	0.000667545	0.000656685	0.000531648	0.00065829	0.000672609	0.000746015	0.000602282	0.000752153	0.00066336	0.000563748	0.000862354	0.000689501	0.000606163	0.000735457	0.000615848	0.000553994	0.000535724	0.000593926	0.000679627	0.000675997	0.000655006	0.000624722	0.00051649	0.000754509	0.000612298	0.000443897	0.000561037	0.00068637	0.000487916	0.000536548	0.000427724	0.000825541	0.000761697	0.000458765	0.000576616	0.000597873	0.000554572	0.000577447	0.000476608	0.000476723
Arginine and proline metabolism [PATH:ko00330]	0.00269689	0.00225563	0.00310576	0.00307036	0.00234401	0.00295808	0.00321547	0.00269238	0.0029395	0.00145697	0.00312723	0.00268497	0.00262709	0.00215977	0.00253108	0.00241814	0.00195627	0.00312132	0.00298183	0.00177871	0.00299949	0.00232778	0.00186096	0.00188224	0.00196054	0.00223696	0.00295021	0.0022748	0.00279548	0.00311624	0.00374051	0.00427786	0.00293837	0.00344534	0.00337361	0.00431154	0.0033687	0.00407407	0.00344578	0.00266988	0.0026898	0.00343124	0.00307547	0.00265321	0.00411155	0.0046315	0.00384468
Arginine biosynthesis [PATH:ko00220]	0.00322962	0.00282037	0.00413983	0.00402665	0.00300661	0.00422862	0.00397296	0.00339966	0.00395367	0.00180635	0.00424417	0.00361052	0.0035966	0.00277546	0.00313148	0.00312776	0.00243244	0.00396408	0.00395435	0.00230045	0.00377009	0.00326195	0.00240811	0.00248341	0.00253004	0.00281133	0.00376415	0.00296156	0.00363573	0.00408212	0.00465511	0.00425431	0.00392704	0.0038283	0.00382408	0.00436286	0.00466262	0.0045116	0.00490963	0.00340741	0.00406871	0.00439638	0.00393886	0.00419574	0.00418495	0.00423114	0.00409835
Arrhythmogenic right ventricular cardiomyopathy [PATH:ko05412]	0.000204384	0.000229179	4.40786e-05	8.17012e-05	0.000229327	4.12797e-05	0.000106704	0.000153319	0.000125465	0.000367431	5.13324e-05	0.00015893	0.000161976	0.000284096	0.000212104	0.000182921	0.000372769	6.91842e-05	7.36964e-05	0.000348345	0.000108543	0.000334651	0.00036672	0.000298702	0.000295812	0.000280525	7.55414e-05	0.000267619	0.00012905	0	0	2.53302e-08	1.95047e-06	0	2.15224e-06	0	1.78052e-06	0	1.22666e-05	5.87592e-05	3.31497e-06	6.84506e-06	6.00432e-07	4.53806e-06	2.73455e-07	0	0
Ascorbate and aldarate metabolism [PATH:ko00053]	0.00122287	0.00106924	0.0013732	0.00133783	0.000968325	0.00132188	0.00126767	0.00119438	0.0012436	0.000730766	0.00139805	0.00109647	0.00118194	0.00101033	0.00112509	0.00120944	0.00089313	0.00130056	0.00125482	0.000882832	0.00124852	0.00116031	0.00087937	0.000849654	0.000880897	0.00106686	0.00122629	0.000985202	0.00117265	0.00132379	0.00123451	0.00122125	0.00125199	0.0011926	0.00119199	0.00150489	0.00122674	0.000926637	0.0011013	0.000976113	0.00136109	0.00103328	0.00122409	0.000875849	0.000983135	0.0010134	0.00129484
Asthma [PATH:ko05310]	0	0	4.87971e-07	0	2.67853e-06	1.70903e-06	0	2.6156e-06	0	4.15814e-07	4.67522e-07	0	5.642e-07	9.67193e-07	0	4.04662e-07	0	1.1106e-06	0	0	6.10144e-07	7.80216e-07	4.3319e-07	0	6.53815e-07	0	0	3.93157e-07	5.31293e-07	0	0	7.85038e-07	8.28268e-07	0	0	0	0	0	0	1.26954e-06	1.55999e-06	0	0	8.78796e-07	0	0	0
Atrazine degradation [PATH:ko00791]	1.31654e-05	1.05494e-05	1.67278e-05	2.33553e-05	9.30673e-06	4.02069e-05	2.19612e-05	2.05724e-05	2.02419e-05	9.38515e-06	2.77327e-05	2.56861e-05	1.37014e-05	8.62919e-06	1.39485e-05	1.20593e-05	1.0664e-05	1.3582e-05	1.57134e-05	7.7405e-06	2.76219e-05	1.79582e-05	7.69041e-06	1.38259e-05	6.64708e-06	2.00891e-05	2.17686e-05	1.3581e-05	1.78962e-05	0.000112629	1.59861e-05	5.99225e-05	0.00025398	0.000442083	8.5522e-05	0.000151254	0.000309092	0.000117045	5.34393e-05	0.000101355	0.000138744	0.000244865	6.55376e-05	0.000184604	8.89614e-05	3.44271e-05	6.88126e-05
Autoimmune thyroid disease [PATH:ko05320]	1.42266e-06	3.17543e-07	2.14427e-06	1.22226e-06	3.50568e-06	4.90052e-06	3.5227e-07	2.91234e-06	3.06323e-07	9.61956e-07	1.06625e-06	3.87877e-08	1.27829e-06	1.24709e-06	5.94715e-07	1.1334e-06	4.51588e-08	1.94567e-06	3.9508e-07	3.49212e-07	4.3905e-06	1.08921e-06	5.6296e-07	1.49854e-07	1.12673e-06	5.00411e-07	2.41295e-07	8.4672e-07	9.50876e-07	0	0	7.85038e-07	8.28268e-07	0	0	0	0	0	1.43744e-07	1.29326e-06	1.55999e-06	2.23664e-08	0	8.78796e-07	0	0	0
Autophagy - animal [PATH:ko04140]	0.00160611	0.00281605	0.000249717	0.000521599	0.00282879	0.000347531	0.00107196	0.00190599	0.00135505	0.00513138	0.00051024	0.00178687	0.00174265	0.00339975	0.00231754	0.00222799	0.00423675	0.000802677	0.000685872	0.00444129	0.00115659	0.00211838	0.0044583	0.00449126	0.00415822	0.00316873	0.00065758	0.00296348	0.00146176	2.12842e-05	1.38814e-05	3.98487e-05	1.10269e-05	2.20534e-05	1.16438e-05	1.22379e-05	6.29924e-06	1.36959e-05	4.29638e-05	0.00138004	2.2352e-05	4.886e-05	7.7135e-05	2.13856e-05	7.52133e-06	1.5095e-05	4.22694e-05
Autophagy - other [PATH:ko04136]	0.000380315	0.000575494	6.56883e-05	0.000111153	0.000543566	5.18018e-05	0.00022976	0.000395341	0.000292554	0.00113392	8.17054e-05	0.000376901	0.000362715	0.000638859	0.000497695	0.000374469	0.000782123	0.000174314	0.00011097	0.00106405	0.000317148	0.000391603	0.000879475	0.000833758	0.000828204	0.000573015	0.000135981	0.000803387	0.000315112	0	1.20967e-06	1.14869e-06	8.52848e-07	8.04949e-07	7.37292e-08	0	8.55597e-08	3.19698e-07	1.15693e-05	0.00022298	1.05057e-06	4.37655e-06	1.69868e-06	1.2499e-06	0	3.08674e-07	0
Autophagy - yeast [PATH:ko04138]	0.0010254	0.00169053	0.000162853	0.000386389	0.00164759	0.00022528	0.000691609	0.00118841	0.00085215	0.00322425	0.000317278	0.00112008	0.00116836	0.00205507	0.00145145	0.00130465	0.00251576	0.000518596	0.000423319	0.0028098	0.000770677	0.00126792	0.00276185	0.00268896	0.0025029	0.00184107	0.000437565	0.0019047	0.000924106	5.50866e-05	3.47353e-05	0.000134356	4.32679e-05	0.000109821	3.60153e-05	0.000200058	3.64596e-05	3.07843e-05	2.60331e-05	0.000795924	3.92222e-05	4.87501e-05	4.11107e-05	2.13318e-05	4.29428e-05	2.17865e-05	7.70229e-05
Axon guidance [PATH:ko04360]	0.000229152	0.000431583	4.69861e-05	0.000101132	0.000438301	7.29908e-05	0.00017012	0.000305786	0.000215617	0.000816585	0.000119403	0.000298076	0.000330706	0.000546565	0.000337975	0.000387385	0.000686737	0.000129765	0.000153737	0.000653058	0.000158971	0.000320487	0.000760181	0.000734929	0.000641416	0.000482772	9.64695e-05	0.000420004	0.000227596	1.73606e-06	8.07141e-06	1.10889e-05	2.22895e-06	3.70131e-06	3.38471e-06	6.82539e-08	1.96916e-06	4.55558e-07	0	0.000224328	5.6245e-06	7.71189e-06	5.72352e-07	2.67992e-06	2.37109e-07	5.35767e-07	8.1139e-07
Axon regeneration [PATH:ko04361]	0.00052447	0.00103216	0.000127996	0.000237736	0.000884618	0.000191405	0.000421149	0.000679623	0.000493279	0.00191812	0.000204342	0.000659947	0.000548751	0.00107488	0.000769945	0.000787871	0.00134515	0.000263131	0.000300451	0.00145466	0.000363359	0.000701649	0.00146422	0.00158608	0.00134838	0.00105991	0.000226103	0.000869887	0.000493507	9.09528e-05	0.000175066	8.06226e-05	0.000204091	0.000353299	0.00014516	7.27429e-05	0.000123172	0.000120992	7.56228e-05	0.000435625	0.000212023	0.000117647	0.000291184	0.000188757	7.02305e-05	7.077e-05	0.000108107
B cell receptor signaling pathway [PATH:ko04662]	0.000169646	0.000356433	4.36251e-05	9.04169e-05	0.00031563	6.51092e-05	0.000134022	0.000214418	0.000173028	0.00060793	7.10982e-05	0.000260454	0.000246197	0.000396447	0.000244572	0.000301044	0.000489057	0.000117298	9.77149e-05	0.000465711	0.000116953	0.000232572	0.000563985	0.000622502	0.000500042	0.000362185	7.70913e-05	0.000307464	0.000176428	0	7.35406e-06	1.07264e-05	1.6643e-06	3.56407e-06	1.08956e-05	0	0	0	2.68961e-06	0.000155751	1.85477e-06	7.09487e-06	1.22027e-06	6.34871e-06	4.11405e-07	4.08324e-07	6.64913e-08
Bacterial chemotaxis [PATH:ko02030]	0.000794259	0.000658765	0.00101353	0.00107582	0.00070641	0.00130617	0.000910703	0.00079119	0.00137744	0.000464282	0.0013466	0.000779872	0.000880198	0.000742818	0.00078603	0.00119451	0.00039817	0.0011098	0.000903826	0.000490163	0.0010412	0.00093084	0.000548722	0.000577283	0.000793102	0.000787251	0.000850705	0.000606588	0.000683501	0.00137153	0.00112007	0.00140835	0.00171448	0.00258303	0.000973645	0.00171896	0.00156788	0.00309529	0.000918134	0.000983025	0.00134856	0.000609381	0.00208951	0.00136612	0.00210725	0.00277646	0.00169522
Bacterial invasion of epithelial cells [PATH:ko05100]	0.000358361	0.000473579	0.000210564	0.000242693	0.000501581	0.00022571	0.000361637	0.000431761	0.000382005	0.000736199	0.000234785	0.000391385	0.000404831	0.000594963	0.000503675	0.000450068	0.000728057	0.00028479	0.000241663	0.000677742	0.000299991	0.000556019	0.000744716	0.000730705	0.000622132	0.000563736	0.000285986	0.000565037	0.000351889	0.000164534	0.00021512	4.60533e-05	0.00014926	8.60638e-05	0.000122469	4.68085e-05	9.33926e-05	0.000183022	0.000162664	0.000310241	0.000169216	0.00019031	0.000129408	0.000138719	8.96102e-05	0.000151463	0.000148603
Bacterial motility proteins [BR:ko02035]	0.0016654	0.00169136	0.00257082	0.00278413	0.00182335	0.00334905	0.00206702	0.00203491	0.00343546	0.00108805	0.00326052	0.00186201	0.00212723	0.0018529	0.00181845	0.00332806	0.00106263	0.00254461	0.00235211	0.0012725	0.00236814	0.00255541	0.00133393	0.0013357	0.00186282	0.00187399	0.00236696	0.00156081	0.00165524	0.00404702	0.00294917	0.00433235	0.00480207	0.00872564	0.00329964	0.00450343	0.00414948	0.0102176	0.00270332	0.0030309	0.00366287	0.0018222	0.00597045	0.00391512	0.00720058	0.00974655	0.00578636
Bacterial secretion system [PATH:ko03070]	0.00553803	0.00457006	0.00662529	0.00604548	0.00441673	0.00621258	0.00554116	0.00523946	0.00539647	0.00297251	0.00626875	0.00536425	0.00498141	0.00407984	0.00481319	0.00505792	0.00325655	0.00589124	0.00579625	0.00369414	0.0057677	0.00471306	0.00319336	0.00337995	0.00372201	0.00450698	0.00570694	0.00431565	0.00517631	0.00678571	0.00617957	0.00647326	0.0064095	0.00705101	0.0081833	0.00597724	0.00699258	0.00729249	0.00697197	0.00629188	0.00747639	0.00854731	0.00675506	0.00729595	0.00646377	0.00680885	0.00637869
Bacterial toxins [BR:ko02042]	0.000473838	0.000446694	0.000562956	0.000572889	0.00043807	0.000568964	0.000486786	0.000475648	0.000506747	0.000284112	0.000551449	0.000457413	0.000470422	0.000396813	0.00045382	0.000403116	0.000316303	0.00054819	0.000450898	0.000356971	0.000432293	0.000507558	0.00029494	0.00033849	0.000403612	0.000416926	0.000558517	0.000373376	0.00049001	0.000451771	0.000479227	0.000527179	0.000486433	0.000305595	0.00057398	0.000406681	0.000432148	0.000442465	0.000470174	0.000394613	0.00031568	0.000492457	0.00052906	0.000436561	0.0005504	0.000600378	0.000495018
Basal cell carcinoma [PATH:ko05217]	4.72422e-05	8.66868e-05	9.25294e-06	2.08392e-05	8.53251e-05	1.19996e-05	3.62328e-05	6.45788e-05	4.53665e-05	0.0001302	2.72467e-05	4.34259e-05	4.26547e-05	9.59399e-05	6.41926e-05	7.58461e-05	0.000136155	2.41664e-05	2.20549e-05	0.000130491	3.97679e-05	4.60813e-05	0.000106169	0.000114846	9.2692e-05	8.30165e-05	2.08628e-05	7.96317e-05	4.02311e-05	0	7.35406e-06	1.05989e-05	1.63709e-07	3.56407e-06	1.76131e-08	0	2.63182e-07	0	0	2.99478e-05	4.5768e-08	2.19365e-06	0	1.21861e-06	1.18674e-07	4.08324e-07	6.64913e-08
Basal transcription factors [PATH:ko03022]	8.02657e-05	0.000204119	5.18002e-05	0.00012066	0.000175028	7.43927e-05	7.52809e-05	0.000111295	0.000101577	0.0002417	6.57447e-05	0.000127207	0.00015519	0.000164899	0.000121465	0.000110656	0.000184878	8.25832e-05	7.1311e-05	0.000204033	6.80226e-05	0.000188313	0.000229747	0.00025978	0.000216467	0.00015653	7.06749e-05	0.000151552	0.000131482	3.61811e-05	4.59871e-05	1.42193e-05	3.89972e-05	3.79783e-05	4.45055e-05	3.16161e-05	2.91253e-05	9.28248e-05	5.42369e-05	0.000149389	5.62437e-05	5.52785e-05	4.6253e-05	2.4098e-05	4.85203e-05	7.9434e-05	4.84338e-05
Base excision repair [PATH:ko03410]	0.00237367	0.00235355	0.002752	0.00293142	0.00247542	0.00285516	0.00258888	0.0024089	0.00258399	0.00162776	0.00268086	0.00258135	0.00243378	0.00223096	0.00242639	0.00240832	0.00201259	0.00278141	0.0029666	0.00215101	0.0027201	0.00268629	0.00189248	0.00200164	0.00204171	0.00214564	0.0030725	0.00230182	0.00265703	0.00278764	0.00315874	0.00301356	0.00461389	0.003396	0.00293402	0.00330333	0.00282604	0.00298309	0.00282265	0.00278041	0.00282343	0.00286342	0.00278722	0.00328168	0.00282022	0.00274663	0.00337472
Benzoate degradation [PATH:ko00362]	0.000460743	0.000497027	0.000530795	0.000590592	0.000543076	0.00059194	0.000592743	0.000554785	0.000615669	0.000380103	0.00051195	0.000767991	0.000509454	0.000539237	0.000498511	0.000540137	0.000475635	0.000499065	0.000653988	0.00049408	0.000586368	0.00070325	0.000502127	0.000410799	0.000490519	0.00051431	0.000690091	0.000525741	0.000634115	0.000944547	0.00084285	0.000812579	0.00107274	0.00139054	0.000985885	0.000819706	0.00116478	0.000994357	0.000523513	0.000527598	0.00106546	0.000548431	0.0011694	0.000491853	0.000724551	0.000758131	0.000879428
Benzoxazinoid biosynthesis [PATH:ko00402]	5.69727e-07	2.69172e-06	0	2.52201e-06	3.63112e-06	9.03928e-07	5.60102e-08	8.3519e-07	0	1.69629e-06	0	1.73666e-06	5.56649e-06	3.16875e-06	6.35866e-06	2.35951e-06	5.18705e-06	2.43277e-06	2.27333e-06	4.7773e-06	1.7324e-06	8.15945e-06	1.1952e-06	7.55167e-06	2.83785e-06	1.22252e-06	0	1.49331e-06	2.28245e-06	0	0	0	0	0	1.3457e-07	0	0	0	0	0	0	9.51133e-07	0	0	0	0	0
Betalain biosynthesis [PATH:ko00965]	6.09839e-06	9.72972e-06	5.44385e-06	3.26052e-06	6.49806e-06	5.56425e-06	1.01666e-05	5.97049e-06	9.97273e-06	1.75492e-05	3.43511e-06	1.09168e-05	6.03663e-06	1.23087e-05	1.02534e-05	1.21225e-05	1.93723e-05	4.83776e-06	4.80427e-06	1.37697e-05	1.41221e-05	6.48293e-06	1.77017e-05	1.81118e-05	1.68452e-05	2.3461e-05	5.25112e-06	1.53961e-05	1.12259e-05	7.80336e-05	0.000114149	0.000115438	7.9904e-05	5.4906e-05	1.95856e-05	9.35463e-05	1.92434e-05	8.31516e-05	5.85344e-06	1.78765e-05	7.4768e-05	7.28475e-06	2.62291e-05	5.19017e-06	6.97163e-05	5.08346e-05	8.49205e-05
Bile secretion [PATH:ko04976]	0.000578769	0.000900377	0.000184345	0.000291146	0.000810417	0.000173994	0.000487104	0.000664638	0.000487447	0.00158886	0.000230075	0.000613717	0.000588354	0.00100294	0.000728777	0.000773735	0.00125586	0.000310609	0.000408517	0.00120604	0.000361656	0.000718055	0.00127028	0.00121983	0.00107684	0.00097569	0.000257625	0.000862541	0.000517141	2.16189e-05	3.47715e-05	3.99782e-05	4.5779e-05	3.54243e-05	7.42746e-05	2.7652e-05	6.66665e-05	1.3401e-05	2.65083e-05	0.000371848	2.99723e-05	0.000115757	5.89237e-05	0.00017652	4.85624e-05	2.50658e-05	4.00143e-05
Biofilm formation - Escherichia coli [PATH:ko02026]	0.00169918	0.00146591	0.00194243	0.00189029	0.00139729	0.00215013	0.00185515	0.00160304	0.00196535	0.00109561	0.00209235	0.0017698	0.00171383	0.00141685	0.00155954	0.00171714	0.00116119	0.00195027	0.00182959	0.00118588	0.00190224	0.0015662	0.00116468	0.00127347	0.00129151	0.00147264	0.0019338	0.00145664	0.00158899	0.00231385	0.0024411	0.00255833	0.00222733	0.00261231	0.00196098	0.00257948	0.00229277	0.00316117	0.00225823	0.0019232	0.00189945	0.0016007	0.00252967	0.00204154	0.00281429	0.00315177	0.00248978
Biofilm formation - Pseudomonas aeruginosa [PATH:ko02025]	0.00101091	0.000685425	0.00108561	0.00111525	0.000756962	0.00131015	0.000991078	0.000847201	0.00107777	0.000511208	0.00129979	0.000935619	0.000955391	0.000761316	0.000907547	0.000990675	0.000531452	0.00116309	0.00104514	0.000597222	0.00108196	0.000884101	0.000571386	0.000661282	0.000699299	0.000839434	0.00094214	0.000789939	0.000845023	0.0016411	0.00141103	0.00174855	0.0015545	0.00183737	0.00154507	0.00165497	0.00153784	0.00208388	0.00106969	0.00118208	0.00163681	0.000846305	0.00166011	0.00110325	0.00202525	0.00220504	0.00180721
Biofilm formation - Vibrio cholerae [PATH:ko05111]	0.00226956	0.00166253	0.00260904	0.0023896	0.00175675	0.0027372	0.00213506	0.00203838	0.00205182	0.00113889	0.00258057	0.00203145	0.00204118	0.00162427	0.00208191	0.00187357	0.00125526	0.00241541	0.00211792	0.00137514	0.00243519	0.00196578	0.00126017	0.00126538	0.00152286	0.00187302	0.00221555	0.00162448	0.00202684	0.00247571	0.00249017	0.00324627	0.00247101	0.00307852	0.00279362	0.0033953	0.00284187	0.00271497	0.00249312	0.00224816	0.00287085	0.00203193	0.00259349	0.00248514	0.00294559	0.00269876	0.00248245
Biosynthesis of 12-	0	1.45115e-07	0	0	2.89603e-07	0	0	5.0672e-08	0	4.6371e-07	0	3.97506e-07	6.88873e-08	2.71976e-07	3.39983e-08	3.99265e-07	5.07908e-07	8.8104e-07	4.55274e-07	6.39121e-07	3.67064e-08	0	8.44932e-07	1.18792e-06	5.48537e-07	0	0	0	7.44216e-07	0	0	0	0	0	0	0	0	0	0	0	0	0	6.80263e-07	0	0	0	0
Biosynthesis of ansamycins [PATH:ko01051]	0.00063699	0.000537129	0.000740553	0.00078755	0.000556974	0.000785494	0.000803793	0.000660704	0.000746325	0.000331677	0.000831669	0.000691824	0.000745635	0.000502625	0.000568392	0.00057395	0.000494613	0.000669428	0.000783314	0.000424391	0.000686028	0.000575626	0.000430918	0.000482822	0.000440884	0.000458244	0.000907356	0.000550127	0.00071086	0.000695013	0.000695562	0.00053406	0.000707808	0.00062144	0.00103467	0.000676044	0.000737654	0.000659677	0.000900386	0.000622715	0.000582831	0.000680046	0.000723687	0.00086167	0.00060385	0.00063806	0.000660322
Biosynthesis of enediyne antibiotics [PATH:ko01059]	3.0262e-06	6.72205e-06	6.47234e-06	2.69203e-06	6.53274e-07	1.94793e-06	2.59739e-06	4.7842e-06	4.62159e-06	1.16021e-06	4.13274e-06	1.28832e-06	2.17578e-06	1.78319e-06	4.3124e-06	2.57475e-06	2.1648e-06	4.33355e-06	1.94744e-06	1.63381e-06	1.24243e-06	2.70644e-06	1.02533e-06	2.81574e-06	3.19339e-07	1.75864e-06	2.1441e-06	1.86502e-06	8.23573e-07	4.53595e-07	1.33172e-06	0	6.71796e-06	3.59612e-07	5.38445e-06	0	3.81284e-06	1.02743e-07	4.64931e-06	8.05131e-07	3.47878e-06	1.26409e-05	1.9051e-05	6.13127e-06	6.70418e-07	9.35298e-08	6.72038e-07
Biosynthesis of siderophore group nonribosomal peptides [PATH:ko01053]	0.000303108	0.000203616	0.000239687	0.000240921	0.000176987	0.000261838	0.000216909	0.000213294	0.000197004	0.000147773	0.000266986	0.000188831	0.000177542	0.000174217	0.000247928	0.000175287	9.20715e-05	0.000264793	0.000197832	0.000121834	0.00025757	0.00016503	0.000109834	9.83618e-05	0.000153169	0.000234321	0.000194031	0.000170761	0.000178177	0.000225897	0.000262333	0.000297513	0.00015229	0.000141428	0.000218757	0.000245728	0.000191883	0.000183198	0.000176203	0.000155834	0.000101493	6.09029e-05	0.000124265	6.819e-05	0.000271621	0.000269131	0.0002586
Biosynthesis of type II polyketide backbone [PATH:ko01056]	5.95306e-06	2.89275e-07	1.14226e-06	4.44915e-06	8.21326e-07	2.00471e-06	1.56729e-06	2.33538e-06	1.83668e-06	8.6887e-07	1.37628e-06	1.50972e-07	1.25953e-06	1.42764e-06	6.27259e-07	6.4532e-07	2.73687e-06	3.12056e-06	9.10891e-07	0	2.19977e-06	2.18349e-06	2.02942e-06	1.5606e-06	6.26204e-07	1.63574e-06	1.02523e-06	1.41036e-06	6.58251e-06	0	0	0	0	0	0	0	3.11478e-06	0	0	8.63308e-08	0	2.40998e-06	0	2.89902e-06	3.21405e-07	0	0
Biosynthesis of type II polyketide products [PATH:ko01057]	4.04711e-07	4.59204e-08	4.18635e-07	2.47994e-07	1.35929e-07	1.14003e-06	6.29721e-07	1.36093e-07	2.97002e-07	1.44396e-07	8.48808e-07	3.26643e-07	5.1667e-07	2.38615e-07	1.83582e-07	0	5.53053e-08	2.15814e-07	2.39508e-07	5.82745e-08	7.73073e-08	5.96595e-08	1.12113e-07	2.13477e-07	0	3.47442e-07	4.07353e-07	4.7536e-07	3.5292e-07	0	1.37844e-06	0	0	0	8.63278e-07	0	7.09607e-08	0	2.41567e-07	6.53293e-08	0	6.44195e-07	6.55976e-08	1.14082e-06	1.37364e-07	0	0
Biosynthesis of unsaturated fatty acids [PATH:ko01040]	0.000129146	0.000123878	0.000136335	0.000105346	9.69488e-05	0.000110269	0.000143945	9.82401e-05	0.000118132	8.33537e-05	0.000149135	7.33936e-05	0.000110599	8.84506e-05	0.000115367	0.000111079	9.49885e-05	0.000114432	0.00015245	8.92253e-05	0.000115906	0.000102954	9.9608e-05	0.000119135	9.89895e-05	0.000123416	0.000121107	0.000110737	0.000109912	0.000123589	8.59662e-05	0.000208366	9.90473e-05	0.000168312	0.000114999	0.00050499	0.00016241	0.000109965	0.000147371	8.71878e-05	8.42155e-05	5.71299e-05	9.90095e-05	3.40285e-05	7.5275e-05	5.89025e-05	0.000125847
Biosynthesis of vancomycin group antibiotics [PATH:ko01055]	0.000204049	0.000243159	0.000289541	0.000253567	0.000208709	0.000366994	0.000284385	0.000274279	0.000284596	0.000134808	0.000319419	0.000219493	0.00022523	0.000193651	0.000228437	0.000296891	0.000159321	0.000288307	0.000258908	0.000201835	0.000269733	0.000250961	0.000173976	0.000176576	0.000173584	0.000198515	0.000313189	0.000230382	0.000271567	0.000336968	0.000304605	0.000297702	0.000446895	0.000366272	0.000341471	0.000293604	0.000278487	0.000385428	0.000255506	0.000260683	0.000324253	0.000382796	0.000262699	0.000250608	0.000306602	0.000323	0.000440245
Biosynthesis of various secondary metabolites - part 1 [PATH:ko00999]	0	1.45048e-07	0	0	0	0	0	4.26787e-07	0	1.42005e-07	0	0	0	5.76578e-07	0	0	7.41365e-07	0	0	7.64989e-08	0	2.27173e-06	2.22827e-07	1.26153e-06	0	0	0	0	0	0	0	0	0	0	0	0	0	0	0	0	0	0	0	0	0	0	0
Biosynthesis of various secondary metabolites - part 2 [PATH:ko00998]	0.00218072	0.0015597	0.00215287	0.00198809	0.00150601	0.00193301	0.00195112	0.00184022	0.00179595	0.00110529	0.00203843	0.00214308	0.00166453	0.00138084	0.00157574	0.00151917	0.00100318	0.00197224	0.00184171	0.00123092	0.0021048	0.00165576	0.000934394	0.001129	0.00130605	0.00146408	0.00176088	0.00147527	0.00178074	0.00320554	0.00285829	0.00271671	0.0021491	0.00317854	0.00243436	0.00258011	0.00242166	0.00288735	0.00181699	0.00241064	0.00292371	0.00321081	0.00240313	0.00260855	0.00271995	0.00284844	0.00304511
Biosynthesis of various secondary metabolites - part 3 [PATH:ko00997]	1.29189e-05	3.44253e-05	3.98892e-05	3.05376e-05	3.68791e-05	3.87682e-05	3.47185e-05	2.48892e-05	3.55995e-05	1.21663e-05	3.56241e-05	1.59051e-05	2.5499e-05	2.08344e-05	2.07884e-05	2.82314e-05	1.27941e-05	2.73449e-05	3.9532e-05	1.67976e-05	2.89612e-05	4.31033e-05	2.96956e-05	1.90713e-05	1.92239e-05	1.44763e-05	3.63847e-05	3.91837e-05	3.14397e-05	2.05703e-05	1.6334e-05	9.27728e-06	4.15373e-05	1.74212e-05	5.13607e-05	1.45595e-05	4.41338e-05	1.22076e-05	2.84807e-05	1.88379e-05	6.97777e-05	5.2266e-05	8.94208e-05	2.18051e-05	4.44031e-06	6.53182e-06	1.85438e-05
Biotin metabolism [PATH:ko00780]	0.00194207	0.00170745	0.00224708	0.00205215	0.00149307	0.00223665	0.00195828	0.00191087	0.00197636	0.00107183	0.00223577	0.00202541	0.0017167	0.00153742	0.00172858	0.00172207	0.00117019	0.00212592	0.00204543	0.00123585	0.00200504	0.00166385	0.00117383	0.00124024	0.00141291	0.00144392	0.00190963	0.00154374	0.00191898	0.0029795	0.00265938	0.0029587	0.00226919	0.00299597	0.00278904	0.00270571	0.00330808	0.00294041	0.00212423	0.00202677	0.00324795	0.00351138	0.00237659	0.00224586	0.00326113	0.00297136	0.00313276
Bisphenol degradation [PATH:ko00363]	0	0	5.78491e-06	0	0	8.07058e-06	0	0	4.69172e-07	0	1.56848e-06	3.34389e-06	6.35784e-07	0	0	1.34408e-06	1.37746e-06	9.33627e-07	3.26122e-06	0	0	0	4.85669e-07	0	0	0	6.30776e-07	0	1.18682e-06	0	1.22892e-05	0	6.27143e-07	0	8.97406e-07	0	0	0	0	0	0	6.09031e-06	1.84025e-06	6.34768e-07	0	0	0
Bladder cancer [PATH:ko05219]	0.000174356	0.000225711	0.000105576	0.00015097	0.00025707	0.00012034	0.000153151	0.00017517	0.00019267	0.000348727	0.000114959	0.000148946	0.000216419	0.000261282	0.000191434	0.000205345	0.000316325	0.00016679	0.000143819	0.000277897	0.000151804	0.000208245	0.00031134	0.000362649	0.000301649	0.000213635	0.000136311	0.000198317	0.000154161	2.51705e-05	5.04033e-05	2.53631e-05	7.87585e-05	7.22391e-05	4.11057e-05	1.38289e-05	1.49988e-05	9.06295e-06	3.15615e-05	8.74855e-05	8.70136e-06	2.64132e-05	4.29051e-05	0.00015183	1.47898e-05	1.63069e-05	3.74107e-05
Brassinosteroid biosynthesis [PATH:ko00905]	1.8988e-06	5.83168e-06	0	3.45009e-06	1.30059e-06	1.31073e-06	1.84992e-06	1.36321e-06	1.11836e-06	3.19452e-06	4.3055e-07	1.16105e-06	2.97276e-06	5.46453e-06	6.88906e-07	2.81252e-06	3.98974e-06	6.386e-06	1.42111e-06	2.75318e-06	6.898e-07	2.33582e-06	3.20005e-06	7.45079e-06	5.30151e-06	1.95534e-06	2.39935e-06	1.26307e-06	5.09979e-06	0	0	0	0	0	0	0	0	0	0	2.70397e-06	0	0	0	0	0	0	0
Breast cancer [PATH:ko05224]	0.00026021	0.000499328	4.48135e-05	9.56065e-05	0.000477077	8.20617e-05	0.000177883	0.000282331	0.000218273	0.000819259	9.52165e-05	0.000257029	0.000305001	0.000541605	0.000340456	0.00037732	0.000694686	0.000156731	0.000126357	0.000653619	0.000154362	0.000317487	0.000704922	0.000845991	0.000692135	0.000478187	0.000111996	0.000403596	0.000242043	0	7.35406e-06	1.13333e-05	2.11875e-06	3.63335e-06	4.90091e-07	0	0	0	1.42802e-06	0.000204188	3.7845e-06	8.36994e-06	5.04753e-07	2.7288e-06	7.90211e-07	4.08324e-07	6.64913e-08
Butanoate metabolism [PATH:ko00650]	0.00371567	0.0032607	0.00453405	0.00410981	0.00336793	0.00426977	0.0041705	0.00362448	0.0040862	0.00245963	0.00420212	0.00349521	0.00389414	0.00303796	0.00351859	0.00389182	0.00246127	0.00410334	0.00442511	0.00247264	0.00428902	0.00368546	0.00273491	0.00263674	0.00277101	0.00337544	0.00442056	0.00324671	0.00403816	0.00446331	0.00380171	0.003898	0.00417201	0.00383558	0.00485754	0.00367122	0.00533321	0.00403951	0.00482411	0.00333024	0.00476879	0.00593947	0.00472555	0.00414724	0.00404114	0.00394001	0.00443899
C-type lectin receptor signaling pathway [PATH:ko04625]	0.000525432	0.000989619	7.82275e-05	0.000192376	0.000859556	0.000123071	0.000364806	0.000577631	0.000403318	0.0015322	0.000151434	0.000543492	0.00059581	0.00103596	0.000713979	0.000737707	0.00129237	0.000248601	0.000254954	0.00129577	0.000305005	0.000650124	0.00143462	0.00148622	0.00133056	0.000973651	0.000213071	0.000790145	0.000421151	0	3.84308e-05	2.85616e-06	5.01416e-06	1.22909e-06	1.16784e-05	0	0	3.8877e-07	4.36196e-06	0.000413271	5.11768e-06	9.01503e-06	1.63516e-06	5.11787e-06	1.18411e-06	5.29494e-07	0
C5-Branched dibasic acid metabolism [PATH:ko00660]	0.00110611	0.000762655	0.00132969	0.0012867	0.00109945	0.00141978	0.00107286	0.00107561	0.00114066	0.000601623	0.00130804	0.00108305	0.00112647	0.000858966	0.00103333	0.0010581	0.000634454	0.00120787	0.00109462	0.000659446	0.00130487	0.0010454	0.000700356	0.00065781	0.00087869	0.000899841	0.0010721	0.000927409	0.00110819	0.0018885	0.00165728	0.00206666	0.00151107	0.0018615	0.00125059	0.00209606	0.00207155	0.00200061	0.00123	0.000835553	0.00231854	0.000892475	0.00153488	0.000879556	0.00186993	0.00218997	0.00200708
CD molecules [BR:ko04090]	0.000417541	0.000468263	0.000409926	0.000385692	0.00041762	0.000362554	0.000435867	0.000441379	0.000383574	0.000538743	0.00038892	0.000426241	0.000427251	0.00044431	0.000415137	0.000480641	0.000548269	0.000423414	0.000456771	0.000493102	0.000416266	0.000376006	0.000543401	0.000494868	0.000489854	0.000486592	0.000316751	0.000461906	0.000419617	0.000343417	0.000301597	0.000307373	0.000235391	0.000277481	0.00030611	0.000263292	0.000383578	0.000320788	0.000419465	0.000365391	0.000283501	0.000371208	0.00021751	0.000293735	0.000346683	0.000333592	0.000347244
Caffeine metabolism [PATH:ko00232]	4.18526e-05	1.48949e-05	2.6904e-05	3.46974e-05	2.24746e-05	3.63337e-05	1.47178e-05	1.97635e-05	2.40197e-05	1.20837e-05	3.14877e-05	8.42975e-06	3.44705e-05	2.24488e-05	2.74198e-05	2.8456e-05	1.03614e-05	5.08227e-05	4.07668e-05	1.15468e-05	4.17177e-05	2.46929e-05	1.22857e-05	1.76646e-05	2.31117e-05	2.43148e-05	2.06425e-05	2.75949e-05	1.18986e-05	9.39253e-06	4.91046e-07	2.92356e-06	2.25093e-05	2.22178e-06	2.82134e-05	1.77403e-06	1.74546e-06	5.06574e-06	9.55876e-06	2.76997e-05	0	7.69138e-06	2.17477e-05	2.61689e-05	7.28507e-06	6.6186e-07	2.38355e-06
Calcium signaling pathway [PATH:ko04020]	0.000913255	0.00164249	0.000159098	0.000348894	0.00142264	0.000209212	0.000702673	0.00108786	0.000677272	0.00277104	0.000295717	0.000962912	0.0009255	0.00172176	0.00124678	0.00121836	0.002234	0.000388912	0.000505492	0.00225322	0.00056291	0.00104716	0.00235637	0.00231356	0.00211964	0.00179098	0.000366839	0.00139785	0.000728583	7.42335e-06	1.63314e-05	1.76458e-05	1.08409e-05	2.92097e-05	3.12779e-05	3.86424e-07	5.27105e-06	4.21738e-06	2.88712e-05	0.000698066	2.52755e-05	3.52662e-05	8.98558e-06	2.3288e-05	2.27217e-05	1.97179e-06	4.7323e-06
Caprolactam degradation [PATH:ko00930]	0.000263773	0.000144051	0.000182168	0.00017782	0.000147231	0.000174087	0.000170168	0.000182585	0.000195552	0.000118032	0.000202516	0.000128782	0.000176906	0.000156954	0.00020763	0.000166238	0.000100666	0.000192307	0.000155667	0.000119459	0.00021761	0.000165017	0.000110072	0.000115223	0.000159496	0.000154372	0.000173165	0.000156572	0.00015116	9.0591e-05	6.8567e-05	3.62446e-05	0.000121044	7.92579e-05	0.000240734	6.72502e-05	8.41676e-05	7.47352e-05	0.000207415	0.000183735	5.45969e-05	8.18898e-05	9.10076e-05	8.29385e-05	4.4262e-05	2.67941e-05	2.70808e-05
Carbapenem biosynthesis [PATH:ko00332]	0.000375996	0.000246667	0.000429478	0.000423615	0.000300926	0.000423347	0.00040955	0.000319588	0.000340948	0.000144719	0.000446895	0.000310466	0.000348697	0.000285912	0.00034881	0.000284375	0.00021607	0.000392247	0.000359047	0.000188166	0.000424966	0.000293364	0.000192784	0.000194001	0.00025634	0.00032332	0.000363089	0.000287648	0.000326963	0.000354266	0.000455447	0.000489411	0.000423803	0.000556206	0.000344741	0.000593701	0.000362258	0.000536229	0.000365966	0.000250157	0.000304068	0.00021065	0.000421943	0.00024138	0.000460285	0.000587363	0.00050027
Carbohydrate digestion and absorption [PATH:ko04973]	0.000670742	0.000739396	0.000636793	0.000598253	0.000718123	0.000623858	0.000755214	0.000684355	0.000732999	0.00075949	0.0006842	0.000722337	0.000642936	0.000718078	0.000725213	0.000716518	0.000863877	0.000741259	0.000627014	0.000760085	0.000687716	0.000570779	0.000868209	0.000817366	0.000800047	0.000770216	0.000639518	0.000768064	0.000713557	0.000469	0.000481644	0.000502111	0.000526276	0.00032516	0.000368955	0.000400398	0.000706122	0.000483804	0.000979204	0.00051716	0.000221131	0.000696536	0.000563504	0.000713684	0.00062858	0.000791071	0.000612987
Carbohydrate metabolism	0.000487929	0.000365643	0.000573326	0.000542337	0.000423229	0.000516498	0.000478975	0.000446324	0.000462635	0.00025586	0.000622846	0.000512676	0.000556056	0.000406254	0.000435997	0.000398869	0.000283893	0.000545087	0.000523048	0.000281089	0.000519289	0.000503612	0.000325753	0.000327498	0.000369624	0.000399559	0.000518746	0.000394969	0.000532875	0.000591874	0.00068368	0.000532869	0.000666847	0.000521092	0.000577443	0.000716953	0.000529898	0.000507495	0.000515447	0.000389434	0.000517079	0.000648409	0.000424402	0.000804411	0.00040293	0.000354828	0.000572939
Carbon fixation in photosynthetic organisms [PATH:ko00710]	0.00330538	0.00316476	0.00404564	0.00405557	0.00299318	0.00402385	0.00395888	0.00348819	0.00385882	0.00207922	0.00404651	0.00337847	0.00365952	0.00282639	0.00318617	0.00319363	0.00275137	0.00374116	0.00421404	0.00254115	0.00367867	0.00330711	0.00246756	0.00252039	0.00237866	0.00255334	0.00441436	0.00316724	0.00385078	0.00413457	0.00442052	0.00395702	0.00387915	0.00477439	0.00442862	0.00401152	0.00403556	0.00416705	0.00447631	0.00401681	0.00390881	0.00418446	0.00426037	0.00392534	0.0041832	0.00420019	0.00426165
Carbon fixation pathways in prokaryotes [PATH:ko00720]	0.00564876	0.00515742	0.00700638	0.00671585	0.00522271	0.00685439	0.00672694	0.00576072	0.00631768	0.00367044	0.00704885	0.00575029	0.00636118	0.00484154	0.00520462	0.00584108	0.00408452	0.00655657	0.00680625	0.00391878	0.00638077	0.0056579	0.00421228	0.00401276	0.00413516	0.00473872	0.00720917	0.00522442	0.00665109	0.00746028	0.00742651	0.00690859	0.0068763	0.00654921	0.00791072	0.0077089	0.00801928	0.0069844	0.00784516	0.00609547	0.00735345	0.00836468	0.00813869	0.00744208	0.00650029	0.00588835	0.00705285
Cardiac muscle contraction [PATH:ko04260]	5.17714e-05	9.93288e-05	1.41885e-05	3.47955e-05	6.54005e-05	1.18208e-05	4.63605e-05	6.79137e-05	3.86275e-05	0.000142217	2.28505e-05	4.44993e-05	4.54219e-05	8.15194e-05	5.94531e-05	5.74149e-05	9.45798e-05	2.67695e-05	4.49193e-05	9.26009e-05	3.46619e-05	4.97594e-05	0.000115376	9.81974e-05	9.66874e-05	9.53725e-05	3.26287e-05	7.29133e-05	4.44046e-05	6.15744e-06	1.17966e-06	9.19674e-06	1.67448e-05	1.93921e-05	5.43517e-05	9.16648e-06	1.37243e-05	9.66208e-07	1.87733e-05	3.6382e-05	3.89914e-05	2.71e-05	3.14111e-05	6.87397e-05	8.89542e-06	3.10584e-06	7.23026e-06
Carotenoid biosynthesis [PATH:ko00906]	4.02487e-05	5.94255e-05	2.1497e-05	4.79778e-05	8.98893e-05	2.48809e-05	5.21747e-05	5.82042e-05	6.0961e-05	7.54717e-05	2.65887e-05	4.42239e-05	6.92838e-05	6.09239e-05	3.88262e-05	3.87488e-05	7.70065e-05	4.48668e-05	3.27826e-05	6.46308e-05	4.21911e-05	4.84187e-05	9.08611e-05	4.72245e-05	6.20001e-05	3.90005e-05	4.18056e-05	9.80279e-05	6.24229e-05	3.95876e-05	5.90093e-05	4.09476e-05	6.07922e-05	4.82672e-05	5.18375e-05	0.000103835	3.8373e-05	5.18851e-05	7.66537e-05	5.0751e-05	3.07905e-05	5.01083e-05	4.23499e-05	0.000142682	4.3831e-05	1.20263e-05	3.3193e-05
Cationic antimicrobial peptide (CAMP) resistance [PATH:ko01503]	0.00240772	0.00171841	0.00254377	0.00248588	0.00158051	0.00239619	0.00217474	0.0019771	0.00202415	0.00115727	0.00234353	0.00212963	0.00201839	0.00165977	0.00215665	0.00189759	0.00131952	0.00249101	0.00226603	0.00136822	0.00235256	0.00175998	0.00120613	0.00134647	0.00142971	0.00177005	0.0020397	0.00177007	0.0020678	0.00297601	0.00254103	0.00280228	0.00201763	0.00258071	0.00224082	0.0027244	0.00291759	0.00206995	0.00247346	0.00189344	0.00276448	0.00243479	0.0022006	0.00217542	0.00246272	0.00220748	0.00250177
Cell adhesion molecules [BR:ko04515]	4.35328e-06	1.06184e-05	1.43998e-06	2.01168e-06	8.75127e-06	7.73493e-07	4.38579e-06	5.80969e-06	8.15335e-06	1.29631e-05	1.62197e-06	5.5e-06	6.6868e-06	1.1679e-05	6.97258e-06	5.59494e-06	1.41619e-05	5.29343e-06	3.38456e-06	1.59747e-05	4.32145e-06	4.07365e-06	2.18848e-05	1.24533e-05	1.59756e-05	7.39747e-06	2.46047e-06	1.08279e-05	5.41669e-06	0	0	0	1.43917e-08	0	1.52114e-06	0	0	0	5.32934e-06	1.47162e-06	0	2.85843e-06	2.79208e-06	2.82017e-06	1.80931e-07	0	0
Cell adhesion molecules [PATH:ko04514]	5.53443e-06	3.56094e-05	6.40307e-06	7.68154e-06	2.26478e-05	8.87905e-06	2.32894e-05	1.42487e-05	1.36861e-05	3.86916e-05	5.71931e-06	1.38916e-05	1.54004e-05	3.373e-05	1.22555e-05	2.13425e-05	4.69521e-05	1.32048e-05	1.15412e-05	3.18777e-05	8.34203e-06	1.47985e-05	4.46811e-05	4.97376e-05	5.01905e-05	1.78774e-05	9.56181e-06	2.67862e-05	1.72156e-05	7.31118e-08	3.13364e-07	4.31973e-08	8.90045e-07	0	2.7302e-06	0	8.57381e-06	1.11873e-07	4.27512e-06	7.11305e-06	4.72094e-07	1.32752e-06	2.29188e-06	2.8655e-06	3.24541e-07	0	2.47206e-06
Cell cycle - Caulobacter [PATH:ko04112]	0.0034404	0.00315167	0.00439959	0.00407988	0.00293432	0.00409634	0.00355056	0.00345863	0.00363268	0.00208005	0.00386002	0.00347916	0.00317158	0.00270336	0.00322759	0.00338223	0.00222869	0.00408025	0.00403949	0.00242946	0.00395953	0.00341563	0.00209641	0.00226671	0.00239749	0.00297871	0.00408674	0.00293994	0.00363992	0.00428306	0.00454243	0.00493399	0.00501449	0.00465106	0.0041155	0.00491628	0.00430193	0.00481308	0.00442243	0.00344519	0.00439637	0.00487005	0.00416312	0.00456563	0.00493481	0.00504364	0.00433475
Cell cycle - yeast [PATH:ko04111]	0.000846165	0.00119305	0.000180591	0.00030095	0.00121835	0.00017321	0.000554504	0.000893005	0.000704399	0.00240196	0.000253618	0.000896296	0.000829169	0.0014415	0.00109446	0.00107142	0.00194354	0.000456555	0.000345556	0.00200803	0.000643849	0.000926191	0.00187196	0.00172756	0.00168686	0.00146179	0.000318009	0.00153778	0.000712066	1.40363e-05	3.36367e-06	1.81766e-05	1.02756e-05	8.54341e-06	1.89797e-05	1.67078e-07	2.04671e-05	3.27544e-05	2.21695e-05	0.000534721	8.68144e-06	2.39376e-05	7.64835e-05	6.34041e-06	6.99659e-06	5.05256e-07	3.96583e-06
Cell cycle [PATH:ko04110]	0.000685014	0.00125324	0.000115079	0.000261954	0.0012057	0.000160841	0.000516927	0.00081423	0.000601579	0.00213357	0.0002425	0.000665245	0.000757755	0.00142442	0.000983823	0.00104678	0.00191654	0.000362049	0.000355831	0.00179216	0.000500577	0.000884149	0.00190404	0.00186926	0.00168801	0.00126032	0.0003026	0.00127638	0.00065202	8.79582e-06	9.0232e-06	2.92384e-05	4.8187e-06	1.09903e-05	2.80242e-06	9.63479e-07	1.2093e-06	4.49071e-06	3.78884e-06	0.000568132	1.84193e-05	2.45653e-05	3.39744e-05	2.1767e-06	2.01457e-06	1.40546e-06	1.52676e-07
Cell growth	0.00185854	0.00210115	0.00277054	0.00261773	0.00195133	0.00310637	0.00259938	0.00245119	0.0024881	0.00131216	0.00235717	0.00283754	0.00211006	0.0019583	0.00199474	0.00231826	0.00148103	0.0023429	0.00290669	0.00145905	0.00287227	0.00219812	0.00137207	0.0018295	0.00158699	0.00166621	0.00347692	0.00194664	0.00283801	0.0022685	0.00277791	0.00234865	0.00520641	0.00246643	0.0029762	0.00232302	0.0016302	0.00267755	0.00378094	0.00203116	0.00210851	0.00303394	0.00458015	0.00781545	0.0026315	0.00249337	0.00238626
Cell motility	6.27763e-05	0.000112116	7.47844e-05	8.86761e-05	9.26362e-05	9.72452e-05	7.51112e-05	8.09835e-05	7.83764e-05	9.24749e-05	6.95517e-05	7.31057e-05	4.81456e-05	9.48283e-05	8.61746e-05	7.91572e-05	0.000120225	5.3299e-05	7.2569e-05	9.20721e-05	9.37252e-05	6.28297e-05	9.44991e-05	9.09842e-05	9.97108e-05	6.85165e-05	7.8107e-05	7.24047e-05	0.000122842	0.000106343	4.09815e-05	8.44364e-05	5.57926e-05	8.52787e-05	0.000130633	4.56498e-05	9.67006e-05	2.1153e-05	7.86369e-05	0.000153087	9.58646e-05	3.76049e-05	0.000132295	0.000157442	6.40095e-05	4.87938e-05	8.58768e-05
Cellular senescence [PATH:ko04218]	0.000917229	0.00176269	0.000163367	0.000314753	0.00159248	0.00022736	0.000653406	0.00109346	0.000735628	0.00288313	0.000306254	0.000935735	0.00104866	0.00195767	0.00134221	0.00134756	0.00250663	0.000478508	0.00046622	0.00241554	0.000565718	0.00116858	0.00257396	0.00257371	0.00238253	0.00183901	0.00036844	0.00150405	0.000785375	3.46822e-06	5.60266e-06	1.79162e-05	7.94497e-06	6.06534e-06	1.48578e-05	5.42158e-07	1.94418e-05	2.63899e-06	1.17774e-05	0.000826391	1.3237e-05	1.3937e-05	1.34531e-05	5.55526e-06	1.60882e-06	0	0
Central carbon metabolism in cancer [PATH:ko05230]	0.000890816	0.0010592	0.00106456	0.000991995	0.00101461	0.00105065	0.00107665	0.00108705	0.0010974	0.00107588	0.00103255	0.00104769	0.00104155	0.00104947	0.00102161	0.00107185	0.00109494	0.000933612	0.0010287	0.00103192	0.000962044	0.00100749	0.0010942	0.00119364	0.00105247	0.000968629	0.00106672	0.001033	0.00102385	0.00122735	0.00122555	0.00105071	0.00106395	0.00114353	0.000996763	0.00091697	0.00139888	0.00116135	0.00124186	0.00101507	0.00104015	0.00105714	0.00110641	0.00103663	0.00118143	0.0012376	0.00120328
Chagas disease [PATH:ko05142]	0.000345101	0.000454123	8.29864e-05	0.000157967	0.000534967	8.86652e-05	0.000240187	0.000366475	0.000320709	0.00102464	0.000105284	0.000429932	0.000402351	0.000578769	0.000511382	0.000390666	0.000767049	0.000204195	0.000156422	0.000958822	0.000335823	0.000382976	0.000761933	0.00072581	0.000687981	0.00055342	0.000149632	0.000782176	0.000328311	8.26684e-06	1.4057e-06	3.28573e-05	1.75809e-05	8.20725e-05	8.35494e-05	8.03284e-06	1.69342e-05	3.11355e-06	2.52451e-05	0.000244951	7.07103e-06	0.000120213	1.57001e-05	5.37993e-05	1.01446e-05	3.60608e-06	2.83392e-06
Chaperones and folding catalysts [BR:ko03110]	0.010922	0.00974835	0.0119572	0.0114826	0.00926653	0.0117767	0.0111399	0.010495	0.0107123	0.00825742	0.0114417	0.0106202	0.010233	0.00918416	0.010032	0.0101549	0.00839763	0.0113778	0.0111212	0.0084584	0.0111256	0.00989043	0.00858768	0.00864631	0.00900492	0.00936257	0.0109509	0.00942106	0.010659	0.0121455	0.0132725	0.0126559	0.0111887	0.0129548	0.0123463	0.0125234	0.0116666	0.0117157	0.0126728	0.0118234	0.0110677	0.0115201	0.0116334	0.0115462	0.0133414	0.0126229	0.0123852
Chemical carcinogenesis [PATH:ko05204]	0.000163675	0.000120335	0.000128716	9.33606e-05	0.000111242	0.000107551	0.000121694	0.000123219	0.000116174	0.000139184	0.00012777	9.21629e-05	0.000127706	0.000140646	0.000148536	0.000112842	0.000126496	0.000128891	0.000131447	0.000143208	0.000153959	0.000119863	0.000118972	0.000139581	0.000139833	0.000176799	0.000116499	0.000140391	0.000105678	4.77692e-05	6.44621e-05	0.00010179	4.54245e-05	6.86152e-05	0.000209981	0.000166034	0.000105451	5.83819e-05	7.69443e-05	0.000120535	2.8563e-05	0.000358093	6.19398e-05	9.94751e-05	6.04358e-05	3.45709e-05	2.51837e-05
Chemokine signaling pathway [PATH:ko04062]	0.00047902	0.000830028	8.12217e-05	0.000204161	0.000833888	0.000133992	0.000333793	0.000586332	0.000435947	0.0016414	0.000168767	0.000657297	0.000582545	0.00105599	0.000730721	0.000722418	0.00130193	0.000271156	0.000248969	0.00136303	0.000312103	0.000633743	0.00137854	0.00139187	0.00124091	0.000966461	0.000191556	0.000855904	0.000428226	1.23868e-06	1.72369e-05	2.43042e-05	4.54861e-06	7.67812e-06	8.84418e-06	0	2.17323e-07	2.89666e-06	2.9877e-06	0.000352326	6.35216e-06	1.11175e-05	2.61138e-06	8.4337e-06	6.18187e-07	8.56192e-07	1.67459e-07
Chloroalkane and chloroalkene degradation [PATH:ko00625]	0.000317077	0.000390481	0.000425659	0.000435537	0.000391974	0.000495028	0.000523135	0.000428355	0.000500644	0.000271223	0.000497131	0.00037198	0.000390365	0.000330828	0.000326251	0.000426331	0.000414384	0.000363141	0.000501806	0.000281868	0.000381299	0.000389952	0.000375795	0.000343718	0.000280161	0.000291599	0.000547507	0.000372379	0.000441067	0.000550447	0.000647287	0.000464451	0.000579417	0.000588483	0.00048498	0.000791609	0.000485548	0.000504605	0.000444158	0.000463806	0.000558572	0.000468165	0.000626584	0.000683232	0.000358547	0.000348118	0.000361861
Chlorocyclohexane and chlorobenzene degradation [PATH:ko00361]	0.000112081	0.000117249	0.000147337	0.00014807	0.000116129	0.000143899	0.000208857	0.000144755	0.000187348	7.56019e-05	0.000189625	0.000136943	0.000157948	0.000109666	0.000100101	0.000149613	0.000130545	0.000119289	0.000214102	8.58938e-05	0.00015957	0.000138167	0.000120467	0.000128814	8.02969e-05	8.02615e-05	0.000195464	0.000127883	0.000156133	8.92436e-05	0.000191355	5.59447e-05	0.000162582	0.000101851	0.0002184	7.85805e-05	0.000205593	5.75139e-05	0.000141141	8.21507e-05	8.98162e-05	0.000263572	0.000137507	0.000289777	5.01386e-05	3.11845e-05	3.34867e-05
Cholesterol metabolism [PATH:ko04979]	7.24548e-05	0.000137499	6.38411e-05	5.65278e-05	0.000108151	7.77586e-05	9.4578e-05	0.000117408	8.64946e-05	0.000215683	4.68273e-05	0.000130743	0.000106302	0.000150267	0.000111019	0.000152137	0.000163725	8.9474e-05	7.30284e-05	0.000158978	8.88987e-05	0.000112467	0.000199241	0.000209713	0.000152816	0.000135653	9.81913e-05	0.000133143	0.000106524	7.52088e-06	2.52104e-05	1.50097e-05	6.50797e-05	9.20609e-05	5.85733e-05	5.00966e-06	8.39756e-06	2.54933e-06	6.94687e-05	6.31205e-05	9.51418e-06	6.96547e-05	8.52531e-05	0.000276557	1.07062e-05	2.94103e-06	2.78842e-06
Choline metabolism in cancer [PATH:ko05231]	0.000379435	0.000700577	0.000200317	0.000267014	0.000636093	0.000228449	0.000328746	0.000495102	0.000388689	0.00111854	0.000222696	0.000490054	0.000454286	0.000783578	0.000561292	0.000581773	0.00094017	0.000293004	0.000254167	0.000897765	0.000301787	0.000514343	0.00100258	0.00109115	0.00101242	0.000747853	0.000252966	0.000651471	0.000411491	0.000132257	0.000176806	9.15816e-05	0.000332936	0.00036272	0.000243786	7.48979e-05	0.000225812	0.000140196	0.000214755	0.000497842	0.000268065	0.000273351	0.000269576	0.000291553	9.14865e-05	7.36222e-05	0.000114126
Cholinergic synapse [PATH:ko04725]	0.000437539	0.000814886	6.80339e-05	0.000181805	0.000742807	0.000124706	0.000327231	0.000515963	0.000389278	0.00147868	0.000145372	0.000562958	0.000526508	0.000906803	0.000658902	0.000619293	0.00116226	0.000230563	0.00025089	0.00121022	0.00025939	0.000581339	0.00123374	0.0012373	0.00110014	0.000952661	0.000172296	0.000771137	0.00037569	2.97473e-06	3.32905e-06	3.72389e-06	5.27214e-06	4.14428e-06	1.24227e-06	6.82539e-08	1.12317e-05	3.35222e-06	2.30889e-06	0.000373863	1.0601e-05	1.47338e-05	4.11968e-06	7.47549e-06	1.4032e-06	5.75311e-07	8.45866e-07
Chromosome and associated proteins [BR:ko03036]	0.0195257	0.0195688	0.0164458	0.0167205	0.0195341	0.0162878	0.016826	0.0182474	0.0168578	0.0224385	0.0158664	0.0189243	0.0172134	0.0201674	0.0196249	0.0186385	0.0213237	0.017416	0.0160386	0.0219493	0.017685	0.0196306	0.0205219	0.0204227	0.0214189	0.0206895	0.0163525	0.019684	0.0170928	0.0175612	0.0175673	0.0198104	0.0184708	0.0177683	0.0156125	0.017872	0.0161969	0.0154608	0.0153498	0.0167593	0.0184782	0.0150361	0.0161218	0.0169359	0.0175432	0.017904	0.0169852
Chronic myeloid leukemia [PATH:ko05220]	0.000137682	0.00029789	3.09978e-05	7.28796e-05	0.000251545	6.31774e-05	9.96588e-05	0.00014802	0.000142212	0.000474522	4.98816e-05	0.000185516	0.000196091	0.000310172	0.000199736	0.000219432	0.000373361	0.000105199	7.69315e-05	0.000358866	8.64661e-05	0.000210633	0.000445801	0.00054206	0.000431749	0.000271164	7.30516e-05	0.000236556	0.000153903	0	0	0	3.78363e-06	0	1.08247e-05	0	7.0219e-07	0	2.68961e-06	0.00011937	3.65401e-06	5.31466e-06	2.83649e-06	6.5782e-06	5.30494e-07	0	0
Circadian entrainment [PATH:ko04713]	0.000881431	0.00158591	0.000133996	0.000331598	0.00144007	0.000194262	0.000628697	0.00101751	0.000670592	0.0026379	0.000272199	0.000925056	0.000948019	0.00168064	0.00122444	0.00118222	0.00218177	0.000389722	0.000476549	0.00222465	0.000515567	0.00105415	0.00225738	0.00219855	0.00202313	0.00165554	0.000345472	0.00135135	0.000676964	2.97473e-06	4.81301e-06	5.99229e-06	6.75394e-06	4.14428e-06	3.90531e-07	1.2465e-06	5.68125e-06	4.02347e-06	3.23547e-05	0.000683076	1.7709e-05	1.5663e-05	7.34781e-06	3.20455e-05	1.97056e-06	6.70771e-07	9.60078e-07
Circadian rhythm - fly [PATH:ko04711]	0.000116053	0.000196277	1.91278e-05	5.21738e-05	0.000199852	2.28307e-05	8.71459e-05	0.000138094	8.63889e-05	0.000287037	4.81596e-05	9.71055e-05	0.000102516	0.000213482	0.000143706	0.00016159	0.000281245	5.8146e-05	5.22951e-05	0.000287175	7.43768e-05	0.000136477	0.00027064	0.000298714	0.000269861	0.000206674	3.96771e-05	0.000159435	9.14176e-05	0	7.35406e-06	1.05989e-05	1.63709e-07	3.56407e-06	1.76131e-08	0	0	0	0	8.49492e-05	1.20761e-07	3.49749e-06	0	0	1.18674e-07	4.08324e-07	6.64913e-08
Circadian rhythm - plant [PATH:ko04712]	5.0111e-05	0.000129427	1.83607e-05	2.03639e-05	9.75432e-05	1.52396e-05	5.16985e-05	8.37022e-05	7.11251e-05	0.000207143	1.84151e-05	8.29191e-05	7.00193e-05	0.000174247	8.41211e-05	0.000102236	0.000197449	4.07832e-05	5.19882e-05	0.000205924	4.25393e-05	7.4951e-05	0.000203148	0.000188838	0.000182666	0.000184183	1.22962e-05	0.00013395	6.93429e-05	0	0	0	0	0	0	0	0	0	0	6.18734e-05	1.33179e-06	9.03925e-07	0	0	0	0	0
Circadian rhythm [PATH:ko04710]	0.000383667	0.000733907	5.81316e-05	0.000140741	0.000633535	7.82569e-05	0.000265709	0.000464091	0.000288005	0.00128528	0.000127433	0.000385406	0.000384821	0.000771814	0.00048305	0.000555129	0.000949295	0.000184761	0.000192877	0.000957739	0.000239969	0.000500874	0.00108229	0.00121091	0.00109851	0.000731921	0.000126307	0.000556032	0.000336687	4.88644e-08	0	2.39626e-07	2.04312e-07	0	4.04098e-06	0	0	0	6.80952e-06	0.000315687	1.16284e-05	9.78768e-06	6.85988e-05	6.52936e-06	2.46642e-06	0	3.78284e-06
Citrate cycle (TCA cycle) [PATH:ko00020]	0.00412586	0.00367661	0.00494892	0.00482329	0.00372644	0.0050109	0.00489088	0.0041126	0.00454628	0.00258913	0.00500356	0.00393754	0.00452059	0.00348445	0.00382938	0.00415913	0.00289445	0.00475728	0.00490182	0.00269872	0.00475784	0.00423862	0.00307186	0.0030214	0.0030629	0.00350414	0.00531154	0.00382511	0.00493748	0.00575156	0.00548515	0.00593993	0.00517311	0.00505388	0.00554196	0.00649528	0.00600139	0.00487666	0.00602834	0.00445393	0.00579214	0.0058085	0.00564395	0.00536486	0.00550958	0.00482996	0.00574746
Cocaine addiction [PATH:ko05030]	0.000239564	0.000375131	2.95237e-05	8.83392e-05	0.000380284	5.24029e-05	0.000167217	0.000284891	0.000202246	0.000790461	6.76929e-05	0.00032144	0.000258237	0.000471177	0.000370745	0.00032277	0.000604249	0.00010692	0.000117655	0.000674898	0.000147435	0.000315019	0.000606582	0.000555113	0.000517623	0.000497215	8.52315e-05	0.000417527	0.00019227	1.94121e-06	2.7617e-06	4.2309e-06	7.70518e-06	4.08596e-06	1.16425e-06	3.14523e-08	2.1421e-05	2.97157e-06	1.24182e-06	0.000148382	3.54507e-06	4.38367e-06	6.06522e-06	4.60725e-05	1.07786e-06	4.60772e-07	1.00967e-07
Cofactor metabolism	9.63672e-05	9.51906e-05	0.000134028	0.000151003	0.000162878	0.000123864	0.000124804	0.000130159	0.000119359	6.37693e-05	9.88076e-05	0.000146302	0.000133571	9.62364e-05	9.69e-05	0.000106723	7.80442e-05	0.000108505	0.000119815	6.79329e-05	0.000146868	0.000164841	9.6101e-05	7.70229e-05	8.12482e-05	7.92122e-05	0.000193077	0.000127319	0.00017434	0.000112789	0.000113929	0.000140163	0.000179078	0.000110229	0.000170029	9.26787e-05	0.000119033	7.19408e-05	9.12428e-05	4.06429e-05	0.000136915	0.000107029	0.000222865	0.000154913	5.83504e-05	6.31744e-05	0.000107658
Collecting duct acid secretion [PATH:ko04966]	0.000241183	0.000248964	2.50159e-05	6.71475e-05	0.000362209	4.78987e-05	0.000139426	0.000254879	0.000179992	0.000511114	5.67787e-05	0.000165735	0.000231261	0.000382756	0.000322613	0.000284657	0.000549769	8.32655e-05	0.000120203	0.000486987	0.000156299	0.000283116	0.000452734	0.000416728	0.000361443	0.000310461	0.00013813	0.000337147	0.00016192	0	0	1.02982e-07	1.53296e-07	0	0	0	0	1.22489e-07	1.0326e-06	8.00418e-05	1.53302e-08	4.3085e-06	8.48104e-07	4.2383e-07	0	0	0
Colorectal cancer [PATH:ko05210]	0.000193504	0.00035965	5.16226e-05	8.81432e-05	0.000378401	7.5974e-05	0.000165032	0.000238044	0.000190905	0.000721988	8.64685e-05	0.000254784	0.000292739	0.00045154	0.000295484	0.000349716	0.000566533	0.000134897	0.000113322	0.000541818	0.000139913	0.000292556	0.000562601	0.000646519	0.000514125	0.000382143	0.000114348	0.000358315	0.000203898	5.56553e-06	1.19059e-05	2.55997e-05	5.28113e-06	9.8564e-06	4.65677e-05	1.18014e-05	1.51362e-05	5.77854e-06	4.64947e-06	0.000196727	3.02064e-05	1.58538e-05	1.68609e-05	2.40964e-06	7.27927e-06	2.8894e-06	4.9073e-06
Complement and coagulation cascades [PATH:ko04610]	1.05577e-05	9.0934e-06	6.22457e-06	8.31091e-06	8.73557e-06	1.5368e-05	1.59124e-05	1.10739e-05	8.40593e-06	1.4165e-05	1.24134e-05	3.00169e-06	1.42039e-05	1.27527e-05	1.1718e-05	9.09286e-06	1.06457e-05	1.23288e-05	1.19208e-05	8.58489e-06	9.09678e-06	4.71185e-06	9.61154e-06	1.36763e-05	1.13803e-05	1.50784e-05	8.83197e-06	1.39715e-05	8.60975e-06	5.64318e-06	2.70986e-06	1.57149e-06	4.4621e-06	0	3.72493e-05	0	3.54369e-06	3.56378e-08	8.86551e-05	5.83936e-05	1.91772e-06	8.64941e-06	3.30429e-06	2.29579e-05	4.22815e-06	3.77227e-08	0
Coronavirus disease - COVID-19 [PATH:ko05171]	0.00230591	0.00351082	0.000546189	0.00121112	0.00544494	0.000591839	0.00172115	0.00263099	0.00221134	0.00658529	0.000677789	0.00247551	0.00311717	0.00465363	0.00333285	0.00315767	0.00651731	0.00108837	0.00121503	0.00604836	0.00168717	0.00415525	0.00617835	0.00438168	0.00467007	0.00381525	0.0016423	0.00494194	0.00302997	9.26435e-05	3.30106e-05	0.000141502	0.000120727	0.000301511	0.000228295	0.000131697	0.00010207	6.43899e-05	0.000151968	0.0016344	0.000316737	0.00059746	0.000173143	0.000250087	7.8018e-05	2.80287e-05	3.2341e-05
Cortisol synthesis and secretion [PATH:ko04927]	0.000285564	0.000521602	3.76832e-05	0.00010513	0.00045157	6.3103e-05	0.000204448	0.000335284	0.00022939	0.000934025	8.16687e-05	0.000362133	0.000288613	0.000559113	0.000427382	0.000383739	0.000706501	0.000122172	0.00015215	0.000762731	0.000173778	0.000351225	0.000754254	0.000739285	0.000656542	0.000581347	9.39485e-05	0.000465425	0.00022751	2.06203e-06	2.98493e-06	3.50509e-06	2.16892e-06	4.10815e-06	1.83638e-05	2.96463e-06	5.08966e-07	3.08781e-06	6.51383e-06	0.000201267	5.63566e-06	1.59783e-05	4.28018e-06	5.86022e-06	1.70205e-06	9.56176e-07	4.45009e-07
Cushing syndrome [PATH:ko04934]	0.000533185	0.0010919	0.000145199	0.000242303	0.00091099	0.000243471	0.000481324	0.000705823	0.00052959	0.0017794	0.000247438	0.00071571	0.000627412	0.00116664	0.000808236	0.000827301	0.00142023	0.000327751	0.000390959	0.00143287	0.00040218	0.000717172	0.0016032	0.00169538	0.00150732	0.00109131	0.000344118	0.000890156	0.000524775	4.21585e-05	4.24226e-05	3.22539e-05	0.000140911	2.5124e-05	0.000106167	2.19181e-05	4.62977e-05	1.73112e-05	7.08371e-05	0.000456229	6.93637e-05	0.000130728	0.00034378	0.000194841	2.20911e-05	1.30489e-05	2.54796e-05
Cutin	0	0	0	0	0	0	0	0	0	0	0	0	0	0	0	0	0	0	0	0	0	0	0	0	0	0	0	0	0	0	0	0	0	0	0	0	0	0	0	0	0	0	0	0	0	0	0
Cyanoamino acid metabolism [PATH:ko00460]	0.0021923	0.00192877	0.00242115	0.00237245	0.00190201	0.00231803	0.00258922	0.00209236	0.00245111	0.00140316	0.00252228	0.00266798	0.0022583	0.00177053	0.00209055	0.00199203	0.00178655	0.00251628	0.00253729	0.0014813	0.00235428	0.00181824	0.00158278	0.00165547	0.00166134	0.00208876	0.00231889	0.00188157	0.00228238	0.0020234	0.00193319	0.00226111	0.00195731	0.00154763	0.00171272	0.00248485	0.00200521	0.00170276	0.0023081	0.00181494	0.00176751	0.00126357	0.00206983	0.00187816	0.00165855	0.00173954	0.00216347
Cysteine and methionine metabolism [PATH:ko00270]	0.00646251	0.0056394	0.00744677	0.00776633	0.00588591	0.00785354	0.00725641	0.00650607	0.00722203	0.00386133	0.0077078	0.00686524	0.00670023	0.00566252	0.00609802	0.00622391	0.00475715	0.00782333	0.0075528	0.00458174	0.00691937	0.00641198	0.00465806	0.00471988	0.00486547	0.00539217	0.00762872	0.00572276	0.00681221	0.00922854	0.00882154	0.00961215	0.00814245	0.00833628	0.00810026	0.00865975	0.00808764	0.00864024	0.00797613	0.00722472	0.0107196	0.00788491	0.00879369	0.00855546	0.00890411	0.00909531	0.00908717
Cytochrome P450 [BR:ko00199]	5.04638e-05	8.38217e-05	7.78901e-06	4.40572e-05	0.000145922	1.38563e-05	6.75926e-05	8.11909e-05	6.34968e-05	0.000112047	2.43767e-05	4.57867e-05	9.8456e-05	9.00407e-05	4.69915e-05	5.28536e-05	0.00012548	7.17856e-05	3.14737e-05	0.000107294	4.17985e-05	6.04359e-05	0.000142238	7.89541e-05	0.000101548	4.02518e-05	4.31232e-05	0.00013703	7.76523e-05	0	0	0	5.77575e-07	0	0	0	7.85479e-06	0	1.08481e-06	9.93804e-06	4.91137e-06	5.95913e-08	2.90253e-06	2.61962e-06	0	0	0
Cytokine receptors [BR:ko04050]	9.25815e-07	3.89318e-06	0	2.4931e-06	1.6923e-06	5.71428e-06	2.63585e-06	3.19655e-06	2.86307e-06	1.17732e-06	2.77249e-06	3.73958e-06	2.03685e-07	1.1253e-06	2.4229e-07	4.01902e-06	1.03996e-06	2.14747e-06	1.38799e-06	1.35625e-06	2.0605e-07	3.21337e-06	3.67877e-06	3.84053e-06	7.10775e-06	2.04072e-06	1.9977e-06	4.47099e-06	8.69873e-08	0	0	0	0	0	0	0	0	0	0	0	0	0	0	0	0	0	0
Cytokine-cytokine receptor interaction [PATH:ko04060]	9.25815e-07	3.89318e-06	4.87971e-07	2.4931e-06	4.37084e-06	7.42331e-06	2.63585e-06	5.81215e-06	2.86307e-06	1.59314e-06	3.24002e-06	3.73958e-06	7.67885e-07	2.09249e-06	2.4229e-07	4.42368e-06	1.03996e-06	3.25807e-06	1.38799e-06	1.35625e-06	8.16195e-07	3.99359e-06	4.11196e-06	9.10992e-06	7.76157e-06	2.04072e-06	1.9977e-06	4.86415e-06	6.1828e-07	0	0	7.85038e-07	8.28268e-07	0	0	0	0	0	0	1.26954e-06	1.55999e-06	0	0	8.78796e-07	0	0	0
Cytokines and growth factors [BR:ko04052]	0	0	4.87971e-07	0	2.67853e-06	1.70903e-06	0	2.6156e-06	0	4.15814e-07	4.67522e-07	0	5.642e-07	9.67193e-07	0	4.04662e-07	0	1.1106e-06	0	0	6.10144e-07	7.80216e-07	4.3319e-07	0	6.53815e-07	0	0	1.01238e-06	5.31293e-07	0	0	7.85038e-07	8.28268e-07	0	0	0	0	0	0	1.26954e-06	1.55999e-06	0	0	8.78796e-07	0	0	0
Cytoskeleton proteins [BR:ko04812]	0.00536343	0.0061821	0.00314358	0.00344146	0.00652198	0.0029964	0.00416327	0.00552638	0.00443114	0.0087763	0.00342637	0.00487229	0.00517678	0.00696601	0.00617291	0.00572192	0.00831626	0.00366358	0.00366688	0.00789365	0.00446538	0.00653778	0.008364	0.00709358	0.00737028	0.00637826	0.00423274	0.00702645	0.00468264	0.00322589	0.00376669	0.00449531	0.00313	0.00359234	0.00258377	0.00413113	0.0033369	0.00344035	0.00286005	0.00390764	0.0035782	0.00328177	0.0034357	0.00328782	0.00388453	0.00403471	0.00364183
Cytosolic DNA-sensing pathway [PATH:ko04623]	9.18237e-05	0.000167747	7.2194e-05	5.19266e-05	0.000127994	5.73202e-05	9.07313e-05	0.000103537	5.60335e-05	0.000202122	4.99228e-05	0.000102733	6.63504e-05	0.000138553	9.59937e-05	9.54842e-05	0.000126792	5.30307e-05	5.4691e-05	0.000154976	5.89038e-05	0.000117313	0.000214452	0.000262328	0.000267581	0.000122639	4.87556e-05	0.000100325	0.000122839	3.12113e-06	0	2.12681e-06	4.08205e-06	3.83614e-06	2.14579e-05	7.33854e-06	7.46915e-06	9.82687e-07	5.89266e-05	6.95282e-05	6.64691e-06	6.72346e-05	7.56193e-05	2.80446e-05	9.672e-07	0	0
D-Alanine metabolism [PATH:ko00473]	0.000749388	0.00064562	0.000905071	0.000863184	0.000585547	0.000808311	0.00082129	0.00073691	0.000750368	0.000402486	0.000850565	0.00080342	0.00076405	0.000608157	0.000677331	0.000668508	0.00051383	0.000915404	0.000847358	0.000467935	0.000837292	0.000621104	0.000455996	0.000527575	0.000537447	0.000600818	0.000819506	0.000633002	0.000758067	0.000959595	0.000832958	0.000685401	0.000799876	0.00085466	0.000849211	0.000864675	0.000842975	0.000856377	0.000872219	0.000661028	0.000781243	0.000930054	0.000894635	0.00112768	0.00081889	0.000776819	0.000859458
D-Arginine and D-ornithine metabolism [PATH:ko00472]	2.22577e-05	4.15945e-05	5.33438e-05	3.4748e-05	3.84239e-05	4.54442e-05	7.25008e-05	3.51554e-05	4.99989e-05	2.63608e-05	3.64892e-05	3.20411e-05	3.25963e-05	4.00393e-05	3.57848e-05	3.58026e-05	2.67132e-05	4.38426e-05	6.87591e-05	2.94238e-05	6.66859e-05	5.49086e-05	3.73673e-05	3.549e-05	2.18374e-05	1.57772e-05	0.000105539	5.07255e-05	5.80233e-05	4.08539e-05	0.000138662	0.000110527	0.00010017	5.93901e-05	4.47586e-05	6.30739e-05	6.17773e-05	3.33202e-05	4.02639e-05	4.89823e-05	6.31704e-05	3.46727e-05	9.77722e-05	3.3363e-05	1.75657e-05	2.7449e-05	6.3607e-05
D-Glutamine and D-glutamate metabolism [PATH:ko00471]	0.000906759	0.000963409	0.00124387	0.00122303	0.000885407	0.00131383	0.00121512	0.00101657	0.00118234	0.000557886	0.00121333	0.00113782	0.00107876	0.00080144	0.000922634	0.00095996	0.00073767	0.00116981	0.00118059	0.00070105	0.00110412	0.000928007	0.000720965	0.000779629	0.000712175	0.000835709	0.00120449	0.000934655	0.00119981	0.00122878	0.0013406	0.0010731	0.00107363	0.0011472	0.00123549	0.00115566	0.00141518	0.00118329	0.00147906	0.000984626	0.00123187	0.00146406	0.00109141	0.0011638	0.00105585	0.000964013	0.00107339
DNA repair and recombination proteins [BR:ko03400]	0.0260452	0.0234928	0.02943	0.0287474	0.0224878	0.0291976	0.0255761	0.024489	0.0253116	0.0171494	0.0268758	0.0251205	0.0233329	0.0219842	0.024522	0.0234713	0.0183591	0.0282469	0.0272195	0.0204073	0.0271034	0.0248949	0.0177642	0.0188363	0.020282	0.0218253	0.0278315	0.0215605	0.0253135	0.0291108	0.0314107	0.0325128	0.0391134	0.0304326	0.0278871	0.0318282	0.0275737	0.0287907	0.0274228	0.0268132	0.0278028	0.0280003	0.027769	0.0304135	0.0307766	0.0307383	0.0308498
DNA replication [PATH:ko03030]	0.00623248	0.00550547	0.00695732	0.00713079	0.00563081	0.00696487	0.00588133	0.00562178	0.00580845	0.00387696	0.00612452	0.00582572	0.00524391	0.00532871	0.00606565	0.00549657	0.0042595	0.00712353	0.00670849	0.00495723	0.00651395	0.00638578	0.0039348	0.00426629	0.00478077	0.00534131	0.006783	0.00510565	0.00614135	0.00690657	0.00724583	0.0070349	0.0086261	0.00685304	0.00637603	0.00714968	0.00627769	0.00681589	0.00711732	0.00673213	0.00590439	0.0072617	0.00639199	0.00696624	0.00641454	0.00664385	0.00706533
DNA replication proteins [BR:ko03032]	0.0125609	0.0110693	0.0137085	0.0138227	0.0110525	0.0136829	0.0116375	0.0111874	0.0112909	0.0081836	0.0120855	0.012161	0.0104896	0.0105697	0.0117675	0.0106859	0.00835066	0.0139282	0.0126603	0.00991615	0.0126695	0.0125113	0.00808809	0.00862723	0.0097536	0.0107829	0.0128309	0.0100259	0.0117035	0.0142692	0.0150212	0.0156323	0.0173541	0.0141509	0.0127118	0.0146858	0.0124301	0.0132951	0.0121567	0.0124493	0.0138448	0.0135258	0.0119594	0.0140055	0.0144013	0.0150127	0.0144729
Dilated cardiomyopathy [PATH:ko05414]	0.000426694	0.000617566	8.02803e-05	0.000173179	0.000609786	9.61629e-05	0.000284264	0.000448373	0.000331072	0.00116757	0.000124023	0.000479306	0.000423938	0.000724653	0.000576456	0.000501749	0.000964169	0.000181301	0.000200263	0.00100988	0.000258912	0.000642027	0.000982377	0.000866517	0.000800332	0.000766354	0.000160683	0.000678309	0.000323361	1.73255e-05	4.05103e-06	9.93502e-06	4.83105e-06	5.01638e-06	4.395e-06	2.60565e-05	1.85727e-05	6.57989e-06	1.42669e-05	0.000224271	2.33795e-05	1.21322e-05	2.372e-06	1.18904e-05	3.76144e-06	6.38934e-07	3.89634e-05
Dioxin degradation [PATH:ko00621]	6.9851e-05	0.000116991	0.000129746	0.000161136	0.000118056	0.000131474	0.000157113	0.000119738	0.000120434	6.03769e-05	0.000151255	0.000133443	0.000116786	0.000108359	8.52421e-05	0.000103441	5.27434e-05	0.000131715	0.000113812	9.36623e-05	7.79236e-05	0.000155478	0.000122004	6.35541e-05	9.68651e-05	7.03229e-05	0.000158769	0.000111934	0.000178667	6.56663e-05	9.08781e-05	8.99801e-05	0.000144754	9.35671e-05	0.0002049	0.000144891	0.000211919	8.15336e-05	9.83778e-05	0.000101671	0.000250892	0.000116511	0.000115158	9.08497e-05	5.90875e-05	3.07933e-05	0.000127243
Diterpenoid biosynthesis [PATH:ko00904]	0	0	0	0	2.14601e-07	0	0	0	4.74173e-08	0	0	0	0	2.32842e-07	6.4526e-08	0	0	0	0	6.68005e-07	0	0	4.92547e-08	4.88612e-08	0	5.72447e-08	0	0	0	1.43583e-07	2.32438e-07	1.35113e-07	4.53858e-06	4.2081e-07	0	0	1.20746e-06	0	0	0	1.48244e-06	6.41442e-08	3.35323e-06	3.55865e-07	2.62577e-07	0	3.52272e-07
Domain-containing proteins not elsewhere classified [BR:ko04990]	0.000170312	0.000446092	2.98885e-05	7.16646e-05	0.000393458	6.74427e-05	0.00014564	0.000279738	0.000159263	0.000646705	7.97972e-05	0.000232764	0.0002478	0.000487167	0.000308556	0.000266111	0.000540162	0.000102007	9.70576e-05	0.000591417	0.000161497	0.000298278	0.000599611	0.000667811	0.00058981	0.000431275	7.83443e-05	0.00034913	0.000203899	9.02323e-07	1.20217e-07	1.44851e-05	4.53572e-06	6.58097e-06	1.91524e-05	1.05704e-05	5.29881e-06	5.69954e-06	1.43425e-05	0.000263766	2.4481e-05	1.78352e-05	7.79053e-06	8.60475e-06	9.61801e-06	1.04037e-07	3.88189e-06
Dopaminergic synapse [PATH:ko04728]	0.001171	0.0018577	0.000196127	0.000421862	0.00190681	0.000218212	0.0008089	0.00139438	0.00092373	0.00354991	0.00034586	0.0012858	0.00124206	0.00222144	0.00174386	0.00152969	0.00292932	0.000534883	0.00055097	0.00317834	0.000811084	0.00134631	0.00287172	0.0026167	0.00252867	0.00220394	0.000435078	0.00216248	0.000976293	3.67727e-06	1.81872e-05	2.78127e-05	1.71966e-05	8.64189e-06	2.05307e-05	9.97062e-08	4.38446e-05	4.10383e-06	2.0206e-05	0.000919074	1.12001e-05	2.04906e-05	1.36247e-05	5.15467e-05	2.45855e-06	1.30521e-06	9.12357e-07
Dorso-ventral axis formation [PATH:ko04320]	0.000104773	0.000211636	2.33165e-05	5.44354e-05	0.000206629	3.99137e-05	8.47801e-05	0.000122836	0.000119209	0.000417217	4.28055e-05	0.000128897	0.000175289	0.000252966	0.000163836	0.000172039	0.000325532	8.00254e-05	6.90527e-05	0.000291805	7.50223e-05	0.000172962	0.000332124	0.000334344	0.000283828	0.000223111	5.44084e-05	0.000205067	0.000111733	0	0	1.01375e-06	1.90985e-06	6.92757e-08	0	0	0	1.43636e-08	8.44852e-07	9.23215e-05	1.83304e-06	5.4817e-06	8.13189e-08	1.98467e-07	2.17758e-07	0	0
Drug metabolism - cytochrome P450 [PATH:ko00982]	0.000256785	0.000175739	0.000205479	0.000160888	0.000180268	0.000224888	0.000187496	0.000194575	0.000188904	0.000208498	0.000187066	0.000167004	0.000197461	0.000209008	0.00023901	0.000200831	0.000236754	0.000229481	0.000204273	0.000203167	0.000250766	0.000213831	0.000228945	0.000222614	0.000233718	0.000259197	0.000225352	0.000225494	0.000169512	0.000267771	0.000327222	0.000259765	0.000185601	0.000313684	0.000287734	0.000408825	0.000249941	0.000219146	0.00018901	0.000218183	0.000219292	0.00038408	0.000230631	0.000270217	0.000186773	0.000102837	0.000132475
Drug metabolism - other enzymes [PATH:ko00983]	0.00344916	0.00313233	0.00370264	0.00404012	0.00302463	0.00404465	0.00359289	0.0032361	0.00353899	0.00216914	0.00361714	0.00325369	0.00321248	0.00303179	0.0033455	0.00308587	0.00265379	0.00393014	0.00401054	0.00279667	0.00363689	0.00353492	0.00237042	0.0025739	0.00267197	0.00305541	0.00404478	0.00298733	0.00349192	0.0037039	0.00392448	0.00339517	0.00645205	0.00352871	0.00400952	0.00350908	0.00350583	0.00347831	0.00400728	0.00398686	0.00371645	0.00388058	0.00399657	0.00462838	0.00394007	0.00374405	0.00375064
ECM-receptor interaction [PATH:ko04512]	7.88153e-06	1.91278e-05	1.3122e-05	1.01054e-05	1.05065e-05	1.08764e-05	6.50569e-06	1.12492e-05	2.89726e-06	2.75499e-05	4.50271e-06	9.22026e-06	1.46949e-05	1.19703e-05	8.61089e-06	7.5048e-06	1.27418e-05	2.42133e-06	6.04768e-06	3.51925e-05	4.52069e-06	7.11322e-06	2.607e-05	3.10509e-05	3.1084e-05	1.15301e-05	1.62031e-06	1.25852e-05	9.01623e-06	1.24428e-05	2.60462e-06	6.99993e-06	2.70694e-06	1.18584e-06	3.0567e-06	2.62445e-05	3.04374e-05	3.60199e-06	6.92843e-07	2.5384e-05	2.03696e-05	1.08283e-05	1.80505e-06	5.03095e-07	3.65088e-06	1.91066e-07	1.71822e-05
EGFR tyrosine kinase inhibitor resistance [PATH:ko01521]	0.000287616	0.000550065	6.46174e-05	0.000134284	0.000561827	8.99498e-05	0.000214091	0.000358667	0.000275822	0.000955287	0.000116235	0.000335671	0.000392059	0.000649536	0.000408934	0.000449106	0.000821735	0.000172015	0.000162313	0.000802592	0.000194706	0.000400975	0.000883902	0.000916324	0.000815118	0.000607821	0.000143032	0.000546835	0.000328122	1.60855e-06	7.53311e-06	1.25592e-05	3.92224e-06	8.1742e-06	1.01913e-05	1.46019e-06	8.6954e-06	0	1.71702e-05	0.000285739	1.32918e-05	2.67959e-05	8.1761e-06	5.48618e-06	2.43962e-06	8.37008e-07	4.64416e-07
Endocrine and other factor-regulated calcium reabsorption [PATH:ko04961]	0.00055422	0.000987889	8.09295e-05	0.000196711	0.000961963	0.000125139	0.000440952	0.000732777	0.000523643	0.00189722	0.000177795	0.0006798	0.000626729	0.00116185	0.000850733	0.000842081	0.00157124	0.00027225	0.000326215	0.00152344	0.000379704	0.000708353	0.00156002	0.00140144	0.00132085	0.00127932	0.000221018	0.00104816	0.000491454	2.47546e-06	2.92452e-06	3.73812e-06	4.59717e-06	4.06073e-06	1.10557e-06	1.87338e-07	4.11418e-06	2.93492e-06	3.13443e-07	0.00042928	9.59629e-06	1.103e-05	5.05459e-06	5.73287e-06	2.18106e-07	4.99596e-07	2.73173e-06
Endocrine resistance [PATH:ko01522]	0.000390588	0.000683162	6.07039e-05	0.000156649	0.000681523	0.000115636	0.000276718	0.000448163	0.000350088	0.00137387	0.000124168	0.000500508	0.000496732	0.000814216	0.000598984	0.000558964	0.00104882	0.000212728	0.000203123	0.00109161	0.000240031	0.000558514	0.00107929	0.00112615	0.000976068	0.000790209	0.000164324	0.000680733	0.000354952	1.23868e-06	3.83487e-06	3.71331e-06	3.53424e-06	4.07632e-06	7.37292e-08	1.77274e-06	4.86086e-06	4.4967e-06	1.72611e-06	0.000294996	7.41976e-06	2.30346e-05	1.6412e-06	5.36228e-05	7.88567e-07	4.47868e-07	1.00967e-07
Endocytosis [PATH:ko04144]	0.00178437	0.00319558	0.000360318	0.00063061	0.00329156	0.000428397	0.00127526	0.00223599	0.0016562	0.00552406	0.000669471	0.00201522	0.00206808	0.00395197	0.00265977	0.00273124	0.00517678	0.000935052	0.000936898	0.00453379	0.00124189	0.00243785	0.00511269	0.00493554	0.00455548	0.00345757	0.000732196	0.00319418	0.00168592	4.04936e-05	7.76347e-06	1.88516e-05	1.71739e-05	6.86853e-06	2.08815e-05	2.67366e-05	9.42835e-05	7.59221e-06	5.41183e-05	0.00179284	1.90542e-05	6.72031e-05	3.54954e-05	2.44204e-05	1.22181e-05	4.41974e-06	1.71705e-05
Endometrial cancer [PATH:ko05213]	0.000172013	0.000338788	3.4258e-05	8.35353e-05	0.00033051	6.0285e-05	0.000127337	0.000220124	0.000174074	0.000555247	7.74441e-05	0.000207363	0.00023782	0.0003874	0.000260573	0.00029791	0.000503978	0.000116367	9.25718e-05	0.000476215	0.00012836	0.000229733	0.000494802	0.00055098	0.000457841	0.000376145	7.39913e-05	0.000318414	0.000180502	0	7.35406e-06	1.05989e-05	2.11875e-06	3.56407e-06	4.16362e-07	0	0	0	0	0.000148529	3.59969e-06	6.88019e-06	5.04753e-07	2.7288e-06	6.60561e-07	4.08324e-07	6.64913e-08
Energy metabolism	0.00148462	0.00142972	0.00191752	0.00209413	0.00208337	0.00182916	0.00177104	0.00159804	0.00176888	0.00103169	0.00175893	0.00192757	0.00188841	0.00144578	0.00130181	0.00142138	0.00101579	0.00167184	0.00185921	0.00101209	0.00155942	0.00191095	0.0015074	0.00106991	0.00117558	0.00117516	0.00219582	0.00195172	0.0025334	0.00248431	0.00191179	0.00240218	0.00234587	0.00249154	0.0025452	0.00222645	0.0022565	0.00238035	0.00325726	0.00262487	0.00255563	0.00235093	0.00247321	0.00189441	0.0026224	0.00269881	0.00254438
Enzymes with EC numbers	0.023996	0.0200254	0.0265099	0.0255115	0.0193019	0.0262049	0.02526	0.0224544	0.0238009	0.0146093	0.0267014	0.0226984	0.0231194	0.0191006	0.0217059	0.0215845	0.0165857	0.0257305	0.0260236	0.0159419	0.025163	0.0211296	0.0163347	0.0169552	0.0176508	0.0195707	0.0253395	0.0197928	0.0239369	0.0250707	0.0254095	0.0237136	0.025573	0.0229191	0.0275415	0.0236455	0.0264321	0.0223967	0.0272724	0.0223466	0.025316	0.0280869	0.0246223	0.027789	0.0238748	0.022057	0.0237784
Epithelial cell signaling in Helicobacter pylori infection [PATH:ko05120]	0.000742353	0.000776894	0.000617843	0.000709107	0.000908812	0.000695477	0.000758111	0.000786302	0.000790082	0.000966319	0.000673288	0.000805743	0.000755787	0.000941639	0.000827594	0.00083397	0.000995966	0.00063111	0.000690661	0.000930981	0.000753914	0.00080254	0.00100853	0.000934458	0.000882845	0.000812694	0.000736642	0.00086628	0.000739752	0.000604379	0.000557438	0.000758439	0.000574834	0.000690184	0.000609998	0.000464724	0.000705651	0.000599807	0.000649649	0.000604681	0.000598675	0.000716123	0.000523161	0.000627937	0.00088385	0.000594423	0.000584111
Epstein-Barr virus infection [PATH:ko05169]	0.000302892	0.000694662	9.72175e-05	0.00015253	0.000481752	0.000114824	0.000257203	0.000352985	0.00022479	0.000974061	0.000128515	0.000343871	0.000300161	0.000556225	0.000402552	0.000424073	0.000698466	0.000160503	0.000215709	0.000727209	0.000192838	0.000337414	0.000825837	0.000955031	0.000785129	0.000503006	0.000138073	0.000450919	0.000292305	6.59562e-06	4.27841e-05	4.63133e-05	1.67979e-05	1.34452e-05	7.84735e-05	1.53037e-05	1.65091e-05	7.96612e-06	1.00273e-05	0.000231197	3.78696e-05	5.28006e-05	3.00098e-05	1.0439e-05	1.24444e-05	5.66763e-06	6.56575e-06
ErbB signaling pathway [PATH:ko04012]	0.000221855	0.00040496	4.10258e-05	9.85511e-05	0.000433727	7.2003e-05	0.000150366	0.000277365	0.000213854	0.000786919	0.000118326	0.00026688	0.000307112	0.000513704	0.000322593	0.000333857	0.000633661	0.000132005	0.000147863	0.000647468	0.000143574	0.000329243	0.000708504	0.000730205	0.000645342	0.000495213	0.000104442	0.000421817	0.000229176	1.73606e-06	8.07141e-06	1.13439e-05	4.06632e-06	3.70131e-06	4.81873e-07	6.82539e-08	3.00498e-06	4.55558e-07	1.42802e-06	0.000247362	7.65366e-06	9.20526e-06	6.53671e-07	1.5631e-06	3.25217e-07	5.35767e-07	8.1139e-07
Estrogen signaling pathway [PATH:ko04915]	0.00110014	0.00172619	0.000471838	0.000608709	0.00166549	0.000525785	0.000946629	0.00124601	0.00100049	0.00299214	0.000584393	0.00110728	0.00121644	0.00185035	0.00147388	0.00146747	0.00235748	0.000693693	0.00077591	0.00233836	0.000802346	0.0013031	0.00240651	0.00231894	0.00212484	0.00178643	0.000711609	0.00160112	0.00099281	0.000262454	0.000272795	0.000203414	0.00027032	0.000198202	0.000281818	0.000175167	0.000257811	0.000303256	0.000276125	0.000898674	0.000328536	0.000340272	0.000239802	0.000301609	0.000289011	0.000339179	0.000299166
Ether lipid metabolism [PATH:ko00565]	8.49917e-05	0.000191088	4.30126e-05	6.22332e-05	0.000164343	6.56158e-05	0.000109067	0.000113448	0.000100459	0.000260308	5.91171e-05	0.00010704	9.34279e-05	0.000184064	0.000106402	0.000133785	0.000241102	4.77648e-05	7.67659e-05	0.000195232	7.88268e-05	0.000175746	0.000221391	0.00025248	0.000203311	0.000166173	7.83388e-05	0.000147046	8.60574e-05	8.39168e-05	0.000130327	4.26614e-05	0.000141739	3.4575e-05	2.27061e-05	3.47033e-05	4.24672e-05	5.2972e-05	6.3902e-05	0.000160996	4.68288e-05	7.41683e-05	1.9806e-05	1.83983e-05	1.60154e-05	2.20207e-05	2.98146e-05
Ethylbenzene degradation [PATH:ko00642]	5.98368e-06	3.40777e-06	3.38637e-06	1.91716e-05	2.20873e-06	1.24478e-05	8.4664e-06	8.32596e-06	5.08339e-06	2.76469e-06	7.73655e-06	1.47623e-05	1.17799e-05	2.7049e-06	1.18166e-05	5.23333e-06	6.16e-06	3.19754e-06	1.27019e-05	4.06931e-06	1.79764e-05	1.92975e-05	5.77346e-06	4.53835e-06	9.41821e-06	1.35944e-05	1.30506e-05	5.29666e-06	8.36893e-06	4.91823e-06	1.45447e-07	4.33613e-06	3.3603e-06	0	5.1297e-05	2.88543e-07	3.93261e-05	0	1.94939e-06	3.64934e-06	4.02779e-06	7.43202e-06	7.06457e-06	2.72306e-06	0	1.24201e-06	3.89592e-07
Exosome [BR:ko04147]	0.0157654	0.0173612	0.0127458	0.0132543	0.0185775	0.0127435	0.014998	0.0167539	0.0155679	0.0215217	0.0132696	0.0151433	0.016853	0.019314	0.0174716	0.0169686	0.0226631	0.0135644	0.0146976	0.0203901	0.0144347	0.0169396	0.0210864	0.0198951	0.0192195	0.0178682	0.0140334	0.0190787	0.0153544	0.0119038	0.0115862	0.0108914	0.0109158	0.0105534	0.0124004	0.0113803	0.0119261	0.0115533	0.0127728	0.0150375	0.0117059	0.0125945	0.0113329	0.0114838	0.0111192	0.0104252	0.011508
Fanconi anemia pathway [PATH:ko03460]	5.79165e-05	0.000171395	2.594e-05	5.24375e-05	0.000161334	2.42583e-05	5.92541e-05	7.20353e-05	7.14619e-05	0.000176777	3.33901e-05	8.56463e-05	0.00010086	0.000149826	0.00011565	0.000119121	0.000160999	4.90958e-05	5.87807e-05	0.000162176	4.33192e-05	0.000125015	0.00016773	0.000201113	0.000168243	0.000120228	6.21283e-05	0.000107655	8.36104e-05	1.70086e-06	2.16454e-06	1.50187e-06	2.54815e-06	2.86267e-06	4.33686e-06	5.41873e-06	3.70519e-06	3.23654e-07	3.89961e-06	6.61937e-05	9.15321e-06	1.17674e-05	9.75544e-06	9.17964e-07	1.00927e-06	6.84022e-07	1.1944e-07
Fat digestion and absorption [PATH:ko04975]	5.6802e-05	6.62815e-05	4.29078e-05	7.11846e-05	0.000109061	6.80241e-05	7.71907e-05	7.70375e-05	9.03161e-05	7.95278e-05	5.58686e-05	9.06388e-05	6.00463e-05	8.00371e-05	6.34635e-05	0.000102434	8.68659e-05	6.32624e-05	9.15514e-05	6.91446e-05	7.65254e-05	8.89596e-05	9.87033e-05	9.73948e-05	7.52275e-05	9.18164e-05	8.73394e-05	7.11867e-05	7.18508e-05	8.24771e-05	0.000104897	7.06935e-05	8.55641e-05	8.51966e-05	0.000185985	8.69059e-05	9.52697e-05	0.00017203	6.01341e-05	6.75994e-05	8.0225e-05	6.84984e-05	9.28971e-05	5.6361e-05	0.000105832	0.000139623	0.000122859
Fatty acid biosynthesis [PATH:ko00061]	0.00548333	0.00441375	0.0059795	0.00559841	0.00413478	0.0055888	0.0052865	0.00493994	0.00502493	0.00286675	0.0057115	0.00565257	0.00468985	0.00388019	0.00443945	0.00430722	0.00310523	0.00547691	0.00526363	0.00333205	0.00536781	0.00434013	0.00289757	0.00329689	0.00360879	0.00393395	0.0049324	0.00413725	0.00481399	0.00715997	0.00646075	0.00688703	0.00531048	0.00727957	0.00613197	0.00610838	0.00693718	0.00712903	0.00528917	0.00533327	0.00690167	0.00814747	0.00572149	0.005732	0.00759945	0.00746838	0.00753944
Fatty acid degradation [PATH:ko00071]	0.00135702	0.0013831	0.00153357	0.00156509	0.00137957	0.00156334	0.00153815	0.00145422	0.0014711	0.000936614	0.00147031	0.00139564	0.00138407	0.00123002	0.0012669	0.0014016	0.0013036	0.00145252	0.00168208	0.00109269	0.00144929	0.00136326	0.0011964	0.00117139	0.00114241	0.00117253	0.00170691	0.00132734	0.00144805	0.00168784	0.00158422	0.00135173	0.00151465	0.00132985	0.00179963	0.00153065	0.00157667	0.00125417	0.00148572	0.00137672	0.00141371	0.00202991	0.00141103	0.00140426	0.00143101	0.00147929	0.00149823
Fatty acid elongation [PATH:ko00062]	3.44051e-05	6.23517e-05	3.26637e-06	7.85335e-06	2.39975e-05	5.9676e-06	1.82986e-05	1.99258e-05	2.74703e-05	5.9335e-05	1.85401e-05	2.37138e-05	2.66325e-05	4.73349e-05	2.80874e-05	2.87575e-05	4.29037e-05	2.29172e-05	1.39113e-05	4.31357e-05	1.95415e-05	3.15813e-05	5.72214e-05	7.41067e-05	7.24245e-05	4.19608e-05	7.67975e-06	3.39531e-05	2.24733e-05	4.04049e-07	3.72663e-06	1.39207e-05	1.46539e-05	2.06268e-05	0	3.52243e-06	0	1.81656e-06	2.46122e-07	1.13032e-05	0	1.93853e-06	2.90802e-06	1.41316e-06	6.24178e-07	0	1.31348e-07
Fc epsilon RI signaling pathway [PATH:ko04664]	0.000117007	0.00022043	2.87019e-05	5.92312e-05	0.00021951	4.46783e-05	8.52843e-05	0.000145479	0.00012059	0.000456583	4.78273e-05	0.00018858	0.000195162	0.000265115	0.000172506	0.000217787	0.000322223	8.14136e-05	6.53735e-05	0.000319955	7.44019e-05	0.000185033	0.000405513	0.000413113	0.000359589	0.000266813	5.3659e-05	0.000222197	0.000125932	0	0	1.27489e-07	6.4993e-07	0	0	0	1.29899e-06	0	0	0.000127451	9.88586e-07	4.47139e-06	0	1.43463e-06	9.72872e-08	0	0
Fc gamma R-mediated phagocytosis [PATH:ko04666]	0.000306611	0.000547647	7.44258e-05	0.000157754	0.000589187	0.000112307	0.000262338	0.00045688	0.000314426	0.00106141	0.000156543	0.000409625	0.000447465	0.000748174	0.000505722	0.000484943	0.000917793	0.000200006	0.000150633	0.000839463	0.000224651	0.000407501	0.000959923	0.000988701	0.000877253	0.000664012	0.000167362	0.000592948	0.000313662	0	2.9171e-06	5.92393e-07	3.16811e-06	0	6.29192e-06	1.08404e-08	2.59799e-06	5.26646e-08	1.19845e-06	0.000388968	3.70485e-06	4.17136e-05	1.33256e-06	5.88881e-06	8.01194e-07	0	0
Ferroptosis [PATH:ko04216]	0.00124657	0.00115013	0.00145486	0.00143362	0.00113576	0.0013298	0.00133564	0.00125239	0.00130296	0.000761417	0.0013337	0.00114212	0.0013196	0.00105446	0.00114201	0.00116792	0.00103004	0.00136688	0.00143832	0.000888048	0.00127911	0.00111417	0.000956459	0.000962187	0.000988881	0.00100075	0.00144425	0.00110987	0.00129182	0.000902289	0.00088146	0.00104785	0.000866023	0.000712648	0.00133943	0.000807509	0.00116908	0.00078317	0.00105485	0.00117611	0.000818564	0.00183854	0.000938493	0.00119202	0.0012731	0.00119888	0.00110359
Flagellar assembly [PATH:ko02040]	0.00188308	0.00139988	0.00211795	0.00236424	0.00169005	0.00245863	0.00185527	0.00168614	0.00239021	0.00103055	0.00249963	0.00164262	0.00177391	0.00161088	0.00181513	0.00265841	0.000942248	0.00243015	0.00185122	0.00134975	0.00216972	0.00200353	0.00106235	0.00114919	0.00175852	0.00179879	0.00183631	0.0013997	0.00149122	0.002713	0.00211313	0.00307229	0.00323414	0.00589367	0.00192992	0.00319178	0.00342209	0.00609747	0.00228865	0.00219446	0.00208254	0.00133197	0.00384996	0.00230603	0.00477403	0.00580853	0.00374283
Flavone and flavonol biosynthesis [PATH:ko00944]	0.000146229	7.94647e-05	0.000131553	0.000133156	9.86254e-05	0.000156023	0.000118024	0.000110962	0.000108595	6.43149e-05	0.000174454	0.000133125	0.000118567	9.51573e-05	0.000119608	0.000110006	8.96752e-05	0.000144539	0.000122751	8.19797e-05	0.000149712	9.41936e-05	9.43333e-05	9.56605e-05	9.16675e-05	0.00012667	0.000102535	0.000102294	9.69085e-05	6.97659e-05	6.50662e-05	2.78392e-05	6.44144e-05	2.54661e-05	2.76297e-05	3.2312e-05	7.18118e-05	5.01167e-05	7.09553e-05	3.01687e-05	3.43132e-05	3.30906e-05	7.24974e-05	3.20941e-05	1.80238e-05	4.94096e-05	4.55728e-05
Flavonoid biosynthesis [PATH:ko00941]	0.000185744	0.000126648	0.000250965	0.000192223	0.000133651	0.000197928	0.000130623	0.000150029	0.000149078	7.00177e-05	0.000182147	0.000183022	0.000157205	0.000115561	0.000207631	0.000127316	7.20723e-05	0.000209609	0.000157557	0.000114001	0.000201226	0.00012157	7.16009e-05	9.28543e-05	0.000138156	0.000159656	0.000136561	0.00012174	0.000162195	0.000250837	0.000259123	0.000317372	0.000162378	0.000216103	0.000145339	0.000254007	0.000256245	0.000188574	0.000279506	0.000198925	0.00020539	0.000108279	0.00011929	0.000126746	0.000282903	0.000221341	0.000232173
Fluid shear stress and atherosclerosis [PATH:ko05418]	0.00250507	0.00243069	0.00200445	0.00192347	0.00241536	0.00196987	0.00204493	0.00221334	0.00210865	0.00295546	0.00190181	0.00226474	0.00213954	0.00252707	0.00239046	0.00245086	0.00268176	0.00201144	0.00191049	0.00284261	0.00217591	0.0023817	0.00268585	0.00281351	0.00267494	0.0026721	0.00189163	0.00233042	0.00197936	0.0020705	0.00190313	0.00161266	0.00160565	0.00189121	0.002125	0.00163752	0.00184482	0.00168741	0.00177853	0.00247436	0.00190092	0.00191254	0.00176143	0.00158561	0.00158025	0.00158341	0.00149369
Fluorobenzoate degradation [PATH:ko00364]	1.57211e-05	4.14699e-06	8.96829e-06	1.53278e-05	1.64491e-05	1.02307e-05	9.82091e-06	1.37553e-05	1.89411e-05	3.11156e-06	1.05401e-05	2.72241e-05	1.28434e-05	1.95041e-05	2.25163e-05	5.00417e-06	1.23706e-05	8.82437e-06	3.1905e-05	8.6792e-06	2.93962e-05	5.60116e-05	1.77298e-05	1.12378e-05	1.39145e-05	7.96535e-06	3.08013e-05	1.91647e-05	1.53493e-05	5.98347e-06	0	2.51685e-07	1.20455e-06	2.04763e-06	2.43012e-05	5.96842e-06	1.16503e-06	2.83771e-07	4.48158e-06	2.32499e-07	1.59094e-06	7.10137e-06	5.03828e-06	1.91931e-06	3.75745e-06	1.32216e-07	3.29843e-06
Focal adhesion [PATH:ko04510]	0.000596721	0.00094848	0.000127995	0.000252292	0.000962712	0.000147283	0.000400175	0.000712839	0.000467096	0.00165968	0.000231325	0.000648667	0.000687963	0.00118125	0.000811026	0.000813851	0.00152586	0.000299424	0.000331332	0.00143754	0.000369811	0.00082186	0.00154063	0.00149313	0.00134957	0.00114694	0.000232222	0.00102389	0.000514128	1.63672e-05	1.99122e-05	3.01162e-05	1.2171e-05	2.0914e-05	2.61546e-05	2.62445e-05	5.26317e-05	3.66685e-06	1.5602e-05	0.000515237	2.70442e-05	2.29983e-05	1.38118e-05	7.07154e-06	2.53374e-05	1.94908e-06	1.8914e-05
Folate biosynthesis [PATH:ko00790]	0.00357038	0.00280083	0.00401387	0.00380083	0.00282185	0.0040927	0.00345283	0.00315493	0.00329729	0.00184503	0.00390821	0.00333543	0.00320163	0.00261204	0.00329481	0.00306938	0.0020492	0.00402398	0.00347315	0.00213633	0.00346246	0.00308954	0.00210168	0.00208728	0.00247308	0.00291072	0.00324135	0.00281236	0.0034171	0.0052834	0.00529757	0.00545551	0.00385843	0.00486639	0.00517514	0.00566608	0.00496415	0.00419952	0.00464963	0.00418935	0.00489819	0.00504103	0.00414252	0.00406809	0.00518753	0.0043009	0.00432456
FoxO signaling pathway [PATH:ko04068]	0.000924232	0.00169552	0.000401044	0.000484302	0.00135597	0.000498293	0.000730541	0.00102703	0.000797619	0.00258289	0.000514257	0.00100355	0.000979846	0.00167151	0.00118935	0.00121219	0.00195178	0.000643583	0.000515439	0.00216861	0.0007185	0.00119258	0.00226429	0.00259768	0.00231996	0.00170755	0.00048624	0.0012759	0.000866126	0.000101996	2.36079e-05	5.84615e-05	0.000153293	9.54136e-05	0.000417517	3.61898e-05	0.000221311	2.61175e-05	0.000377003	0.000861	0.000230857	0.000399078	0.000260021	0.000225768	5.89197e-05	7.73902e-06	2.32942e-05
Fructose and mannose metabolism [PATH:ko00051]	0.00569011	0.00466996	0.006322	0.00648342	0.00453758	0.00629594	0.00615078	0.00539303	0.00577678	0.00316975	0.00653735	0.00548019	0.00543006	0.00436977	0.00503726	0.00496546	0.00382423	0.00641183	0.00617416	0.00365524	0.00585661	0.00477516	0.003512	0.00380814	0.00404589	0.00446175	0.00600212	0.00469337	0.00580032	0.00732686	0.00728867	0.00720304	0.00626982	0.00706065	0.00601161	0.00764254	0.00691984	0.00646294	0.0066387	0.00615413	0.00624224	0.00681663	0.00767663	0.00566382	0.00684539	0.00662739	0.00727986
Function unknown	0.0179064	0.0145713	0.0201758	0.0195479	0.0147662	0.0196154	0.0179426	0.0169962	0.0177307	0.0100755	0.0192853	0.018341	0.016323	0.0136732	0.015183	0.0166754	0.010831	0.0195591	0.0186424	0.0115161	0.0188496	0.0165288	0.0110883	0.0114206	0.0121303	0.0136545	0.0198114	0.0145052	0.0182304	0.0215397	0.022091	0.0259167	0.0212971	0.0240548	0.0209559	0.0254332	0.020276	0.0232177	0.0192603	0.0175764	0.0226934	0.0194016	0.0223299	0.0224758	0.0263328	0.0297717	0.0255653
Furfural degradation [PATH:ko00365]	2.0133e-07	0	1.16053e-06	8.90651e-07	3.42247e-06	1.40621e-06	1.70143e-06	7.21077e-07	1.80161e-06	2.71747e-07	7.60035e-07	1.3449e-06	1.98339e-07	9.66018e-07	4.51858e-07	1.28993e-06	7.0625e-07	1.17096e-06	4.98882e-07	5.70004e-08	2.29397e-06	2.30848e-06	3.40364e-07	1.38234e-06	1.23598e-07	2.34395e-06	1.64435e-06	5.30603e-07	3.87948e-06	0	0	0	0	0	4.90666e-07	0	0	0	2.00223e-06	1.25172e-05	8.25213e-08	3.53975e-06	0	3.88091e-08	7.20153e-08	0	0
G protein-coupled receptors [BR:ko04030]	9.43683e-06	3.67618e-05	1.46809e-06	8.11889e-06	1.8459e-05	8.96865e-06	1.19892e-05	1.61581e-05	9.33271e-06	6.46141e-05	6.37191e-06	1.32818e-05	8.13251e-06	2.48793e-05	1.23129e-05	1.91734e-05	3.64967e-05	1.20518e-05	8.15156e-06	4.14235e-05	6.44282e-06	2.00117e-05	4.82732e-05	5.96552e-05	5.4951e-05	2.25174e-05	3.99983e-06	1.45171e-05	1.3942e-05	0	1.77219e-07	1.33908e-06	7.33027e-07	7.40351e-07	3.1204e-06	2.15858e-06	6.71436e-07	0	2.54923e-08	2.39695e-05	3.42346e-06	6.59687e-06	3.73305e-06	6.46482e-06	8.43927e-07	0	0
GABAergic synapse [PATH:ko04727]	0.000954142	0.00118201	0.000886803	0.000870185	0.00114063	0.000864506	0.00103388	0.00103203	0.00105476	0.00142753	0.000969761	0.00125156	0.00107874	0.0012581	0.00115768	0.00105167	0.00130158	0.000907252	0.000960876	0.00137844	0.000946769	0.00100456	0.0013866	0.00135669	0.00133138	0.00124185	0.000849185	0.00111886	0.000997312	0.000579674	0.000497003	0.000405035	0.000626328	0.000358193	0.00064032	0.000445975	0.000707009	0.000669327	0.000836967	0.000890744	0.000548683	0.000741194	0.000754576	0.00149016	0.00049019	0.00047683	0.000498485
GTP-binding proteins [BR:ko04031]	0.0028792	0.00515616	0.000468333	0.000914445	0.00612397	0.00066689	0.0020286	0.00368003	0.00256867	0.00904554	0.00107945	0.0033188	0.00359508	0.00727866	0.00442744	0.00454544	0.00894426	0.00175816	0.00138262	0.00808067	0.00204405	0.00400115	0.0087537	0.00896771	0.00821882	0.00626766	0.00116181	0.00528579	0.00283569	4.63509e-05	3.45728e-05	1.64874e-05	5.19917e-05	4.19179e-06	2.192e-05	4.09404e-05	0.000101775	7.60215e-06	5.55222e-05	0.00320885	9.91482e-06	0.000110791	3.24801e-05	2.34779e-05	7.41912e-06	7.6092e-06	2.39632e-05
Galactose metabolism [PATH:ko00052]	0.00605934	0.0046305	0.00675946	0.00639977	0.00470719	0.00657914	0.00634562	0.00568088	0.00586699	0.00334513	0.00684768	0.00573817	0.0056463	0.0045279	0.00547764	0.00514157	0.00400763	0.00652177	0.00603766	0.00379714	0.00608741	0.00490214	0.00371849	0.00402743	0.00430325	0.00499129	0.00593551	0.00474032	0.00596242	0.00623301	0.00561232	0.00568086	0.00546396	0.00528685	0.00490997	0.00590381	0.00628048	0.00597868	0.00693324	0.00483131	0.00601954	0.00548759	0.00673731	0.00558566	0.0057118	0.00518974	0.00598923
Gap junction [PATH:ko04540]	0.00134213	0.00147398	0.000165492	0.000412284	0.00156979	0.000194287	0.000720858	0.00123601	0.000885577	0.00266263	0.000368456	0.00111339	0.00123346	0.00188044	0.00152199	0.00131145	0.00253394	0.000445234	0.000549303	0.00231804	0.000588035	0.00172818	0.00246266	0.00221926	0.00206485	0.00193184	0.000598704	0.00192646	0.000823863	1.23868e-06	2.89845e-06	4.35877e-06	5.56345e-06	4.00704e-06	0	1.135e-06	4.36383e-06	3.2109e-06	7.17326e-06	0.000647128	7.97772e-06	1.93987e-05	4.811e-06	2.19188e-05	1.27846e-06	5.43328e-07	2.1518e-07
Gastric acid secretion [PATH:ko04971]	0.000810425	0.00129839	0.0001277	0.000280756	0.00124694	0.000153735	0.000542075	0.00090103	0.000585264	0.00229279	0.000227256	0.000850896	0.000833458	0.00148656	0.00111175	0.00101648	0.00191901	0.000310339	0.000385975	0.00197863	0.00046642	0.00109404	0.00196435	0.00182943	0.0017445	0.00153117	0.000301426	0.00125079	0.000592062	8.13588e-06	1.35954e-05	1.73494e-05	1.16815e-05	2.0362e-05	2.16994e-05	2.55591e-07	4.69886e-06	3.81235e-06	1.37355e-06	0.000579068	1.42729e-05	1.09791e-05	5.86218e-06	5.93194e-06	2.01336e-05	1.96888e-06	3.31917e-06
Gastric cancer [PATH:ko05226]	0.000341919	0.000662054	0.000128376	0.00016904	0.000580465	0.000150947	0.00029518	0.000403185	0.000313049	0.0010792	0.000175163	0.000348451	0.000403687	0.000654037	0.000438046	0.000524992	0.000855406	0.000233942	0.000231788	0.000796984	0.000251151	0.000418047	0.000898086	0.000996022	0.000843682	0.0005816	0.000195679	0.000527306	0.000344414	1.51389e-06	1.20836e-05	1.17307e-05	1.06879e-05	1.16193e-05	8.26662e-06	5.21629e-06	9.55141e-06	1.60003e-06	1.61358e-05	0.000218582	1.33271e-05	5.71507e-05	7.82846e-06	6.1736e-05	7.96326e-06	4.67374e-07	2.00045e-06
General function prediction only	0.00408491	0.00338744	0.00487991	0.00450342	0.00338298	0.00475825	0.00431889	0.0038696	0.00402058	0.00223414	0.00456156	0.00433688	0.00373597	0.00308013	0.00372168	0.003541	0.00246239	0.00452842	0.00413175	0.00259447	0.00436323	0.00356791	0.00243264	0.0025712	0.00296162	0.00335629	0.0042497	0.00327714	0.00409248	0.00613399	0.0064497	0.00642381	0.00487229	0.00529551	0.00505768	0.00557161	0.00533411	0.00579419	0.00533609	0.00491248	0.00580228	0.0046029	0.00507203	0.00500355	0.00655354	0.00642927	0.00593448
Geraniol degradation [PATH:ko00281]	4.48147e-05	3.68425e-05	3.36072e-05	5.19494e-05	2.50678e-05	3.06436e-05	5.18651e-05	4.14535e-05	3.83572e-05	2.57636e-05	2.45735e-05	3.73359e-05	4.10345e-05	2.82815e-05	3.28239e-05	4.28978e-05	4.34838e-05	1.78033e-05	5.47632e-05	2.97922e-05	5.77505e-05	5.58702e-05	3.86099e-05	4.35647e-05	3.35272e-05	3.43893e-05	6.64247e-05	3.51007e-05	3.21421e-05	4.57598e-05	1.18462e-05	1.73103e-05	7.63968e-05	1.57601e-05	0.000136779	1.2254e-05	0.000101704	1.22702e-05	7.61836e-05	4.9282e-05	3.77677e-05	4.04605e-05	2.69113e-05	1.5858e-05	1.82281e-05	8.12928e-06	2.18767e-05
Glioma [PATH:ko05214]	0.000565094	0.00108768	8.94183e-05	0.000200899	0.000978166	0.000139061	0.000390618	0.000663128	0.000438628	0.00179	0.000187736	0.000583595	0.000679957	0.0011589	0.000794079	0.000789876	0.0014793	0.000269433	0.000279501	0.00150841	0.000345385	0.000735297	0.00158778	0.00163491	0.0014893	0.0011704	0.000221095	0.0009069	0.000467637	2.13605e-06	9.32016e-07	2.45118e-06	7.38278e-06	5.34775e-06	2.08084e-06	3.62768e-07	3.00498e-06	1.20319e-06	2.26381e-06	0.000514099	1.00596e-05	1.15463e-05	2.07618e-06	4.19011e-06	8.58432e-07	1.27443e-07	1.14326e-06
Global maps only	6.09576e-05	8.06679e-05	8.0642e-05	9.15996e-05	6.87945e-05	0.000113871	0.000117559	7.93609e-05	0.000118943	4.01037e-05	0.000105177	7.21745e-05	0.000100198	7.90346e-05	6.46759e-05	0.00011084	7.33817e-05	7.8103e-05	0.000117542	7.32981e-05	6.69478e-05	8.13794e-05	7.59488e-05	8.47251e-05	5.64007e-05	4.06459e-05	0.000122662	6.99574e-05	9.56181e-05	0.000150254	0.000129026	0.000110993	0.000143365	0.000142542	0.000150432	9.66441e-05	0.000136365	0.000146678	0.000115829	9.8513e-05	0.000197797	0.000141862	0.000260799	0.000148568	0.000108738	0.000141971	0.000147074
Glucagon signaling pathway [PATH:ko04922]	0.0020116	0.0027176	0.00141528	0.00154236	0.00242256	0.00153673	0.00176844	0.00227471	0.00187625	0.00365066	0.0016109	0.00194702	0.00209885	0.00273182	0.00243371	0.00238037	0.00318167	0.00152995	0.00162092	0.00329469	0.00171926	0.00215212	0.0032428	0.00336191	0.0031715	0.00265718	0.00161797	0.00244273	0.00186209	0.00132392	0.00141595	0.00122251	0.00125068	0.00139472	0.0010838	0.00130663	0.00153391	0.0017832	0.00130065	0.00170119	0.00111848	0.00119255	0.00147536	0.00115048	0.00151214	0.00174629	0.00153135
Glucosinolate biosynthesis [PATH:ko00966]	0.000337639	0.000287153	0.000412767	0.000480891	0.000310429	0.000532983	0.000418574	0.00035587	0.000375774	0.000198962	0.000449429	0.000277434	0.000349902	0.000276662	0.000312911	0.000400048	0.000231736	0.000410197	0.000359129	0.000208311	0.00043229	0.000304328	0.000256134	0.000229166	0.000252062	0.000276797	0.000354528	0.000306299	0.000386128	0.000542022	0.000406988	0.00040431	0.000359949	0.000412476	0.000477062	0.000460515	0.000837347	0.000534974	0.000520015	0.00033072	0.000837246	0.000505153	0.000413911	0.000297082	0.000520567	0.000568604	0.000646198
Glutamatergic synapse [PATH:ko04724]	0.000996603	0.00132889	0.000867329	0.000890015	0.00127008	0.000875169	0.00106806	0.00108087	0.00110675	0.00167834	0.000956394	0.0013089	0.00117162	0.00139592	0.00124091	0.0011519	0.00150841	0.000907951	0.00100905	0.00151508	0.000967319	0.00109538	0.00156926	0.00156618	0.00147779	0.00136561	0.000855294	0.00123492	0.00104588	0.000578881	0.000497003	0.000405035	0.000622438	0.000358119	0.000604633	0.000445986	0.000707221	0.000669191	0.000832307	0.000917833	0.000542745	0.000752484	0.000751968	0.00148224	0.000487704	0.000475253	0.000498452
Glutathione metabolism [PATH:ko00480]	0.00149276	0.00115206	0.00168763	0.00145357	0.0012951	0.00162236	0.00163683	0.00134697	0.00141338	0.000923284	0.00152445	0.00131154	0.00143759	0.00122237	0.00147935	0.00133886	0.00104951	0.00166785	0.00152555	0.00109207	0.00157484	0.00131384	0.00101971	0.00106587	0.00110786	0.00132211	0.00144231	0.00122579	0.00135369	0.00154795	0.0015934	0.0019082	0.00116058	0.00142881	0.00189148	0.00162873	0.00183939	0.00131164	0.00211692	0.00157651	0.0015472	0.00203854	0.00155656	0.00141287	0.00165722	0.00149183	0.00147248
Glycan metabolism	0.000488964	0.0004489	0.000661129	0.000599115	0.000432796	0.000596692	0.00054366	0.000505858	0.000540882	0.000250783	0.00054844	0.00054656	0.000435898	0.000406088	0.000426462	0.000464881	0.000336086	0.000554335	0.000549362	0.000333487	0.000571684	0.000469474	0.000308571	0.000357759	0.000382737	0.000377884	0.000604153	0.000433233	0.000561832	0.00072255	0.000656497	0.000423571	0.000707803	0.00080755	0.000713594	0.000398647	0.000711296	0.000374842	0.000687644	0.000544118	0.000439126	0.000999647	0.000642749	0.00108068	0.000340463	0.000309847	0.000686739
Glycerolipid metabolism [PATH:ko00561]	0.00157149	0.00164111	0.00197649	0.00204153	0.00151683	0.00206688	0.00209525	0.00185793	0.00205085	0.00117642	0.00227357	0.00174077	0.00181493	0.00155982	0.00157709	0.00185881	0.00158877	0.00193661	0.00197951	0.00132537	0.00189866	0.00171239	0.00144067	0.00151282	0.00137057	0.00136859	0.00237523	0.00163977	0.00195479	0.0021702	0.00207141	0.00199537	0.00234188	0.00230441	0.00211536	0.00233624	0.00189591	0.00211411	0.0020076	0.00177609	0.00210854	0.00195275	0.00236289	0.0021758	0.00176876	0.0018267	0.00199952
Glycerophospholipid metabolism [PATH:ko00564]	0.00266898	0.00267432	0.00323803	0.0032658	0.00254826	0.00349641	0.00319549	0.00290196	0.00326741	0.00188759	0.00329814	0.00276171	0.00287701	0.00250407	0.00263799	0.00276234	0.00236839	0.00299187	0.00320714	0.00206966	0.00302229	0.00276979	0.00222626	0.00239889	0.00229989	0.00225058	0.0035644	0.00260233	0.00313921	0.00364839	0.00370448	0.00323093	0.00401164	0.00337475	0.003945	0.00316107	0.00340103	0.00341001	0.00355118	0.00343481	0.00391848	0.00354937	0.00386713	0.00410902	0.00300669	0.00288816	0.00325039
Glycine	0.00523854	0.00434887	0.00620607	0.0059306	0.00450017	0.00600335	0.00590262	0.00506185	0.0056794	0.00280988	0.00639372	0.00485636	0.00553401	0.00408439	0.00476125	0.00484855	0.00378589	0.00573448	0.00602428	0.0033892	0.00545381	0.004901	0.00356658	0.00361589	0.00371017	0.00442822	0.00603177	0.00467251	0.00568746	0.00738098	0.00683798	0.00712515	0.00649019	0.00601201	0.00699898	0.00638429	0.00726246	0.00655514	0.00743188	0.00571448	0.0075372	0.00667432	0.00707367	0.00645594	0.0069029	0.00661731	0.00726385
Glycolysis / Gluconeogenesis [PATH:ko00010]	0.00762536	0.00669858	0.00908358	0.00895001	0.00682944	0.00880641	0.00858695	0.00769069	0.00806738	0.00490188	0.00890323	0.00704794	0.00802205	0.0061812	0.00724542	0.00753764	0.0055687	0.00852579	0.00890037	0.00531307	0.0082944	0.00716414	0.00552559	0.00543198	0.00568688	0.00638992	0.00885627	0.00681917	0.00845267	0.0086084	0.00817472	0.00821502	0.00792539	0.00823969	0.00845661	0.00837457	0.0094554	0.0083519	0.00997173	0.00769397	0.00818099	0.00914907	0.00935102	0.00848176	0.00827456	0.00757626	0.00854847
Glycosaminoglycan binding proteins [BR:ko00536]	0.000219426	0.000193736	9.73946e-05	0.000123261	0.000195091	9.58587e-05	0.000140347	0.000202873	0.000138093	0.000272794	0.000124454	0.000151476	0.000149621	0.000207816	0.000207554	0.000189254	0.000259527	0.000145827	0.000114746	0.000270651	0.00014572	0.000203236	0.000261007	0.000228363	0.000267356	0.000216085	0.000139084	0.0002141	0.000142656	0.000151003	4.66538e-05	0.00014527	6.42894e-05	6.0161e-05	0.000295635	0.000113927	0.00020165	4.38379e-05	0.000126203	0.000150143	0.000186129	0.000136912	7.04129e-05	7.58655e-05	5.48602e-05	2.84909e-05	5.98836e-05
Glycosaminoglycan biosynthesis - chondroitin sulfate / dermatan sulfate [PATH:ko00532]	5.32051e-06	2.24561e-06	1.50212e-06	2.76386e-06	3.6217e-06	4.06686e-06	2.15048e-06	1.77442e-06	3.34847e-06	2.97872e-06	2.83751e-06	4.67867e-07	1.72079e-06	2.26737e-06	5.16982e-06	2.7051e-06	2.05526e-06	3.5266e-06	1.32668e-06	4.41745e-06	5.68029e-07	2.00028e-06	3.80657e-06	4.73444e-06	1.08299e-05	1.70593e-06	2.5266e-07	1.50646e-06	2.32496e-06	8.45553e-06	1.51289e-05	3.6038e-05	8.14546e-06	6.10882e-06	0	2.92941e-05	2.68682e-05	1.88624e-05	1.54905e-06	1.08186e-05	3.24845e-07	8.99762e-07	5.62967e-06	3.69042e-06	4.28703e-07	7.67764e-06	1.19916e-05
Glycosaminoglycan biosynthesis - heparan sulfate / heparin [PATH:ko00534]	6.25982e-06	1.67405e-06	6.40528e-06	2.13872e-06	1.91097e-06	3.94741e-06	1.38737e-06	1.23015e-06	1.02555e-06	9.90428e-06	3.90663e-07	1.70001e-07	1.4704e-07	9.60707e-07	3.09239e-06	4.07868e-06	1.08969e-06	6.19463e-06	9.20641e-07	2.74135e-06	5.08032e-07	1.13284e-06	2.20668e-06	1.88813e-06	8.03087e-06	8.90835e-08	3.42535e-06	1.40288e-06	1.38104e-06	8.45553e-06	1.50837e-05	3.6038e-05	8.14546e-06	6.10882e-06	0	2.92941e-05	1.99341e-05	1.88624e-05	1.54905e-06	1.08186e-05	3.24845e-07	8.99762e-07	5.62967e-06	3.69042e-06	4.28703e-07	7.67764e-06	1.19916e-05
Glycosaminoglycan biosynthesis - keratan sulfate [PATH:ko00533]	0	1.66348e-06	0	0	1.6845e-06	0	7.75176e-07	0	0	0	0	5.60772e-07	0	0	0	0	0	0	1.64995e-06	0	0	0	0	0	0	0	0	0	5.19683e-07	0	1.47934e-07	0	0	6.90134e-06	7.79804e-08	0	0	0	0	0	0	0	1.159e-07	0	0	0	0
Glycosaminoglycan degradation [PATH:ko00531]	0.000790301	0.000637045	0.000889209	0.000771548	0.000643569	0.000853444	0.000923579	0.000750725	0.000787577	0.000476953	0.000882399	0.000808092	0.000767158	0.000630721	0.000715954	0.000704066	0.00064397	0.000841202	0.000915939	0.000554714	0.000852062	0.000705917	0.000587009	0.000657283	0.000601129	0.000705912	0.000794588	0.000681891	0.000789123	0.00105097	0.000888171	0.000817933	0.000692209	0.000539542	0.000920112	0.00118275	0.00100103	0.000878626	0.00121929	0.000883627	0.000633314	0.000837296	0.000662317	0.000715633	0.000693896	0.000551385	0.000826762
Glycosphingolipid biosynthesis - ganglio series [PATH:ko00604]	0.000257907	0.000255111	0.000292704	0.00025226	0.000239134	0.000288723	0.000387065	0.000287172	0.000306982	0.000179816	0.000286489	0.000253423	0.000280723	0.000227078	0.000250941	0.000245868	0.000275628	0.000264044	0.000379358	0.000215142	0.000255406	0.000231084	0.000214637	0.000266271	0.000225664	0.000226806	0.000248637	0.000279879	0.000308822	0.000634479	0.000472486	0.000350762	0.000302964	0.000229212	0.00041215	0.000616902	0.000545914	0.000460365	0.000509148	0.000486132	0.000404576	0.00041559	0.000290666	0.000221611	0.000438634	0.000248488	0.000453688
Glycosphingolipid biosynthesis - globo and isoglobo series [PATH:ko00603]	0.000661975	0.000599438	0.00076983	0.000760792	0.000548867	0.000754552	0.000897124	0.000696832	0.000800601	0.000420884	0.00088734	0.000589676	0.00074213	0.000569793	0.000605004	0.000645038	0.000666704	0.00073119	0.000893137	0.00049758	0.000696559	0.000576198	0.000524195	0.000592482	0.000505303	0.000546443	0.000776322	0.000666501	0.000755471	0.00111951	0.000820897	0.00083548	0.000655506	0.000571624	0.00066919	0.00114998	0.00092497	0.000904175	0.000890065	0.000771811	0.000835483	0.000767327	0.000667	0.000555199	0.000860412	0.000704885	0.000947016
Glycosphingolipid biosynthesis - lacto and neolacto series [PATH:ko00601]	2.5032e-06	2.24742e-06	1.73816e-07	1.77096e-06	1.27973e-06	1.45283e-06	3.97527e-07	5.51885e-07	1.70545e-06	1.88948e-06	2.18743e-07	5.60772e-07	2.02506e-07	8.15228e-07	1.89937e-06	2.48853e-07	9.71262e-07	5.96936e-07	3.51197e-06	5.2649e-07	1.50105e-06	6.61069e-08	1.93497e-06	6.97676e-07	6.68711e-06	0	1.34236e-07	1.19734e-07	8.36454e-07	5.88381e-06	1.35328e-05	3.84603e-06	1.10507e-05	8.69487e-06	1.33097e-06	0	0	8.3109e-06	2.8963e-07	3.92957e-08	8.24784e-07	4.84551e-06	4.8549e-06	0	2.87055e-06	9.69928e-07	1.79746e-06
Glycosylphosphatidylinositol (GPI)-anchor biosynthesis [PATH:ko00563]	2.52769e-05	5.38568e-05	7.98342e-06	7.40404e-06	4.01491e-05	8.04372e-06	1.59893e-05	4.29234e-05	2.07745e-05	7.45112e-05	1.45494e-05	3.09232e-05	2.90025e-05	5.60977e-05	3.23981e-05	3.3117e-05	7.22415e-05	1.30181e-05	1.00461e-05	5.28573e-05	1.71872e-05	3.13649e-05	6.87517e-05	9.16441e-05	5.68997e-05	5.46801e-05	1.03721e-05	4.02349e-05	1.86319e-05	3.83098e-07	8.88361e-06	8.08333e-07	1.33935e-06	4.74203e-07	2.00167e-05	7.84372e-06	1.87924e-05	4.00669e-06	8.6326e-06	5.09129e-05	3.38289e-07	0.000114963	3.47871e-06	6.34292e-05	4.64999e-06	2.01567e-06	1.79342e-06
Glycosylphosphatidylinositol (GPI)-anchored proteins [BR:ko00537]	0.000310698	0.000350639	0.000308104	0.000299851	0.000292599	0.00029605	0.00042003	0.000324382	0.000347426	0.000316706	0.000350701	0.000335248	0.000318622	0.000317689	0.000359289	0.000319849	0.000423004	0.000364636	0.000428807	0.000333113	0.000341168	0.000297362	0.000391346	0.000343002	0.000342172	0.000343874	0.000319315	0.000338785	0.000340374	0.000375799	0.000295939	0.000325808	0.000302404	0.00023927	0.000506826	0.000337037	0.000405308	0.000250071	0.000493371	0.000495052	0.000404087	0.000439977	0.000349077	0.000257958	0.00029997	0.000243674	0.000317186
Glycosyltransferases [BR:ko01003]	0.00347195	0.00277151	0.00381514	0.00362416	0.00263511	0.00349215	0.00307286	0.00302776	0.00300772	0.00224762	0.00364924	0.00307727	0.00299157	0.00254419	0.00306526	0.0028106	0.00206819	0.00383223	0.0031159	0.00241187	0.0036376	0.00275081	0.0020724	0.00228891	0.00253724	0.00294604	0.00300571	0.00257307	0.00307756	0.00362707	0.0038395	0.00373047	0.00305627	0.0036207	0.00333079	0.00383639	0.00387883	0.0034305	0.00350914	0.00296941	0.00321422	0.00329421	0.00307873	0.00310259	0.0036027	0.00360675	0.00349602
Glyoxylate and dicarboxylate metabolism [PATH:ko00630]	0.00460782	0.00393037	0.00570769	0.00511343	0.00401208	0.0055186	0.00554014	0.00448979	0.00517737	0.00248189	0.00580764	0.00465142	0.00491381	0.00391369	0.00430332	0.00456518	0.00338774	0.0051749	0.00533652	0.00299924	0.0051903	0.00439145	0.00323045	0.00330043	0.00333285	0.00396912	0.00531692	0.00398906	0.00506894	0.00636943	0.00577729	0.0060557	0.005173	0.00492975	0.00607143	0.0056146	0.00657603	0.00564342	0.00682611	0.00508126	0.00663917	0.0058517	0.00616225	0.00552557	0.0056756	0.00509704	0.00594489
GnRH secretion [PATH:ko04929]	0.00016081	0.000367912	3.08033e-05	7.5985e-05	0.000287583	5.82421e-05	0.000119554	0.000185272	0.000154824	0.000572794	5.48094e-05	0.000214706	0.000219097	0.00036946	0.000237632	0.000249739	0.00044128	9.7476e-05	0.00010425	0.000425121	9.07703e-05	0.000215096	0.000522454	0.000600349	0.00049028	0.000386303	6.48485e-05	0.000294157	0.000151436	0	0	3.82467e-07	8.07647e-08	0	0	0	2.59799e-06	0	0	0.000184314	1.92833e-07	4.64454e-06	0	1.43463e-06	9.72872e-08	0	0
GnRH signaling pathway [PATH:ko04912]	0.000748239	0.00127722	0.000104903	0.000294443	0.00125942	0.000173232	0.000514212	0.000865322	0.000597399	0.00226928	0.000230158	0.00083735	0.000878708	0.00147603	0.00107047	0.00104195	0.00190434	0.000331513	0.000381381	0.00193194	0.000436873	0.000976306	0.00194525	0.00188659	0.00177094	0.00143283	0.000304142	0.00119588	0.000592412	3.18001e-06	3.5278e-06	5.38463e-06	6.43539e-06	7.19269e-05	4.54554e-06	1.10708e-06	1.96674e-06	3.70923e-06	4.1348e-07	0.000600953	1.03484e-05	3.32804e-05	2.83241e-06	6.06809e-06	2.29393e-07	5.75311e-07	1.87797e-06
Graft-versus-host disease [PATH:ko05332]	1.42266e-06	3.17543e-07	9.89585e-07	1.22226e-06	8.27151e-07	1.41629e-06	3.5227e-07	2.96737e-07	3.06323e-07	5.46142e-07	5.98727e-07	3.87877e-08	7.14095e-07	2.79901e-07	5.94715e-07	7.28737e-07	4.51588e-08	8.35076e-07	3.9508e-07	3.49212e-07	1.08922e-06	3.08997e-07	1.29771e-07	1.49854e-07	4.72917e-07	5.00411e-07	2.41295e-07	4.53563e-07	4.19583e-07	0	0	0	0	0	0	0	0	0	1.43744e-07	2.37228e-08	0	2.23664e-08	0	0	0	0	0
Growth hormone synthesis	0.000458359	0.000838413	7.0306e-05	0.000185821	0.000780142	0.000120727	0.000329893	0.000549888	0.000404839	0.0015329	0.000152648	0.000584316	0.000538875	0.000956088	0.000683143	0.000652897	0.00120998	0.000236445	0.000244983	0.00128145	0.000280411	0.00060072	0.00129416	0.00130857	0.00115794	0.000982611	0.0001724	0.000806422	0.000397064	1.44395e-06	9.8828e-06	1.39603e-05	2.8538e-06	7.76744e-06	1.88533e-05	4.34066e-08	2.85874e-06	2.89666e-06	1.72611e-06	0.000397333	5.97634e-06	1.16558e-05	1.32872e-06	5.5784e-06	2.15961e-07	8.56192e-07	1.05571e-06
HIF-1 signaling pathway [PATH:ko04066]	0.0012584	0.00147503	0.0013656	0.00133614	0.00136397	0.00131924	0.00139159	0.00144382	0.0014475	0.00147031	0.00139293	0.00130335	0.001428	0.00138168	0.00133592	0.00139968	0.00143708	0.00122592	0.00141029	0.00147757	0.00128618	0.0013809	0.00155928	0.00160401	0.00150153	0.00129913	0.0013762	0.00132095	0.00142938	0.00139846	0.00128015	0.00119094	0.00133787	0.00165412	0.00127674	0.00134283	0.00134679	0.00156355	0.00161959	0.00138044	0.00132423	0.00152331	0.00148215	0.00122934	0.0011231	0.00115571	0.00135361
Hedgehog signaling pathway - fly [PATH:ko04341]	0.000528701	0.000932462	6.74933e-05	0.000199522	0.00089394	0.000114474	0.000386926	0.000625505	0.00041248	0.00163954	0.000170561	0.000629334	0.000554018	0.00105147	0.000725656	0.000729785	0.00135368	0.000265649	0.000261177	0.00133606	0.000332815	0.00063027	0.00138873	0.00140343	0.00130751	0.00102053	0.000182664	0.000850287	0.000438447	1.39834e-06	9.9275e-06	1.37609e-05	2.60084e-06	7.67427e-06	1.76131e-08	5.09409e-08	1.01831e-06	2.07543e-05	1.00784e-06	0.000371742	4.12178e-06	8.27288e-06	1.41447e-06	1.07894e-05	1.08051e-06	2.85567e-06	2.79683e-07
Hedgehog signaling pathway [PATH:ko04340]	0.000544764	0.000915356	6.82922e-05	0.000198341	0.000861495	0.000103051	0.000385345	0.000621417	0.000388296	0.00155776	0.000172104	0.000578077	0.000492785	0.00100404	0.000711622	0.000708037	0.00126362	0.000251437	0.000244319	0.00135316	0.000314289	0.000653752	0.00133828	0.00142845	0.00129179	0.00101435	0.000172478	0.000784793	0.000418688	1.23868e-06	9.8828e-06	1.35778e-05	1.77982e-06	7.57112e-06	1.76131e-08	0	7.43687e-07	2.92269e-06	2.98086e-07	0.000365677	6.73568e-06	8.45881e-06	3.09884e-06	7.74867e-06	1.18674e-07	8.56192e-07	1.67459e-07
Hematopoietic cell lineage [PATH:ko04640]	8.36156e-06	7.93543e-06	1.37973e-05	2.20266e-05	1.434e-05	8.68331e-06	6.96508e-06	1.75376e-05	1.55409e-05	2.81294e-05	7.64882e-06	3.9809e-05	1.45443e-05	3.22769e-05	1.6744e-05	2.20203e-05	3.51007e-05	1.77895e-05	7.97665e-06	3.45854e-05	1.5265e-05	1.46145e-05	3.17574e-05	2.01953e-05	2.38429e-05	2.1795e-05	6.42177e-06	2.31169e-05	1.74179e-05	9.92238e-06	3.71389e-07	1.50043e-06	6.51332e-06	1.56649e-07	5.89421e-06	6.07155e-07	1.53408e-06	1.26243e-06	1.76461e-05	1.47741e-05	4.03872e-07	1.86714e-06	1.85369e-08	2.3623e-06	3.5595e-07	8.09074e-07	9.46782e-07
Hepatitis B [PATH:ko05161]	0.00033485	0.000721658	9.49245e-05	0.000176072	0.000627672	0.000136601	0.000294793	0.000415649	0.000328618	0.00112031	0.000132515	0.000450269	0.000420888	0.00074071	0.000498657	0.000540159	0.000897521	0.000215981	0.000246807	0.00090008	0.000234822	0.000431058	0.00102528	0.0011455	0.000957324	0.000704062	0.000165442	0.00065389	0.000374656	9.24529e-06	5.40501e-06	4.8869e-05	1.8637e-05	1.46128e-05	7.87757e-05	1.55277e-05	1.95712e-05	8.96682e-06	7.823e-06	0.000344802	4.42182e-05	6.01942e-05	5.20078e-05	1.29703e-05	1.22133e-05	5.81233e-06	7.44744e-06
Hepatitis C [PATH:ko05160]	0.000605091	0.000999568	0.000124233	0.000266795	0.0010403	0.00015139	0.000433517	0.000691728	0.000567714	0.00194043	0.000204976	0.000677567	0.000731033	0.00117273	0.000936268	0.000777616	0.00154339	0.000327187	0.000267308	0.00174056	0.000525614	0.000751328	0.00153853	0.00147211	0.00138084	0.00101595	0.000273157	0.00130848	0.000600395	1.97734e-05	2.1034e-05	3.94075e-05	2.08108e-05	4.45956e-05	7.48151e-05	3.61223e-05	1.59449e-05	1.48557e-05	1.71692e-05	0.000507356	4.76103e-05	3.61172e-05	2.46166e-05	1.71892e-05	1.08015e-05	1.69503e-05	4.48724e-05
Hepatocellular carcinoma [PATH:ko05225]	0.000962808	0.000989057	0.000447321	0.000400975	0.0010004	0.0004657	0.000520319	0.000714253	0.000587931	0.00149283	0.0004813	0.000740838	0.000763344	0.0011028	0.00091055	0.000825278	0.00126977	0.000617701	0.000442983	0.00129406	0.000683694	0.000885212	0.00131754	0.00138794	0.00130538	0.0012979	0.000420548	0.000991735	0.000580775	4.81999e-05	7.16405e-05	0.000109599	4.31023e-05	0.000122132	0.000265421	0.000166382	0.000142095	5.83645e-05	0.000101195	0.000412197	4.71743e-05	0.00034164	7.15877e-05	0.000128888	6.4623e-05	3.50432e-05	2.4573e-05
Herpes simplex virus 1 infection [PATH:ko05168]	0.000392513	0.000773185	0.000100494	0.000221455	0.000783539	0.000120926	0.000342747	0.000550066	0.000365763	0.00131617	0.00015108	0.000498281	0.000482695	0.000834825	0.000627849	0.000590632	0.0010959	0.000204728	0.000284667	0.00113726	0.000280671	0.000545155	0.00119986	0.00112381	0.00103242	0.000778692	0.000227262	0.000856867	0.000433039	1.68419e-05	1.25106e-05	4.95613e-05	2.7132e-05	2.4156e-05	9.63757e-05	2.34104e-05	3.80475e-05	1.42526e-05	2.74239e-05	0.000425836	4.28559e-05	6.60175e-05	3.76344e-05	2.3271e-05	1.71539e-05	1.927e-05	4.05021e-05
Hippo signaling pathway - fly [PATH:ko04391]	0.000651412	0.000877865	0.000128674	0.000262913	0.000958839	0.000101874	0.000408704	0.000687732	0.000514559	0.00179708	0.000189475	0.00061596	0.000648975	0.00109012	0.000919535	0.000718063	0.00149563	0.000290518	0.000247349	0.00165638	0.000514448	0.000834646	0.00143667	0.00127754	0.00126755	0.00106381	0.000236094	0.00129192	0.000541591	1.52505e-06	0	2.90012e-06	5.70607e-06	1.05489e-06	1.99036e-05	2.37106e-06	1.80742e-06	2.63307e-06	9.22044e-06	0.000424113	8.07181e-06	1.60424e-05	9.63447e-06	1.51436e-06	7.48278e-07	1.22211e-06	2.93515e-07
Hippo signaling pathway - multiple species [PATH:ko04392]	0.000226559	0.000481366	4.18575e-05	8.28956e-05	0.000328644	4.78404e-05	0.000145216	0.000243371	0.000149688	0.000691207	8.44843e-05	0.000205267	0.000173368	0.000429858	0.000249373	0.000286113	0.000480218	0.000109281	0.000108087	0.000525458	0.00013478	0.000230127	0.000621729	0.000655631	0.000587788	0.000388632	6.75018e-05	0.000291583	0.000181767	0	0	8.93579e-08	0	0	1.49533e-06	0	1.51537e-06	2.60234e-08	3.27632e-06	0.000181353	4.23948e-06	5.11764e-06	5.65673e-06	4.32716e-07	7.80369e-08	0	0
Hippo signaling pathway [PATH:ko04390]	0.000941687	0.00132713	0.000174898	0.000388955	0.00143491	0.000142347	0.000618573	0.00106975	0.000715181	0.00252348	0.000295397	0.00087975	0.000951943	0.00162436	0.00130472	0.00110821	0.00223989	0.000413386	0.000400964	0.00233072	0.000674412	0.00117118	0.00209011	0.00185892	0.00180776	0.00154724	0.000345599	0.00176124	0.000780292	1.52505e-06	7.35406e-06	1.10724e-05	1.03486e-05	4.31169e-06	2.7359e-05	0	1.98189e-05	2.36854e-06	1.88888e-05	0.000702486	1.01111e-05	1.26967e-05	1.18138e-05	3.48833e-06	1.33591e-06	1.3752e-06	6.64913e-08
Histidine metabolism [PATH:ko00340]	0.00227644	0.0020247	0.00281531	0.00289045	0.0021649	0.00282788	0.00305436	0.00250826	0.00281654	0.00132138	0.00319173	0.00249971	0.00260816	0.00197048	0.00221319	0.00238549	0.00183386	0.00263632	0.0029836	0.00160039	0.00249357	0.00243482	0.0017347	0.00176044	0.00176634	0.00196411	0.0030523	0.00223267	0.00263466	0.00408024	0.00400351	0.00312798	0.00295317	0.00281837	0.00328186	0.00355341	0.00414827	0.00390083	0.00470129	0.0030317	0.00396288	0.00293113	0.00327553	0.00264242	0.00330736	0.00342528	0.00346837
Homologous recombination [PATH:ko03440]	0.00824238	0.00699437	0.00915055	0.00905321	0.00646252	0.00904431	0.00777491	0.00732583	0.00764047	0.00455136	0.00856153	0.00735087	0.00700315	0.00640086	0.00747717	0.00682021	0.00492033	0.00889042	0.00874542	0.00588527	0.00843577	0.00731486	0.00463188	0.00528179	0.00564422	0.00641389	0.00854804	0.00616518	0.00753809	0.0089728	0.00906091	0.0103287	0.0133404	0.00893176	0.00851655	0.00971226	0.00878841	0.00855619	0.00941373	0.00812013	0.00916048	0.00931297	0.00904924	0.00889091	0.00870242	0.00894552	0.00927162
Human T-cell leukemia virus 1 infection [PATH:ko05166]	0.000618722	0.00116381	0.000148168	0.000259474	0.00109285	0.000233872	0.000466347	0.000763	0.000566159	0.00200866	0.000226052	0.000859316	0.000771499	0.00128901	0.0009436	0.000949987	0.00167267	0.000391575	0.0003245	0.00163785	0.000444426	0.000838917	0.00172902	0.00183774	0.00151477	0.00129007	0.000315163	0.00112332	0.000601337	1.3577e-05	6.34438e-05	3.3756e-05	6.98761e-05	9.73393e-05	7.02781e-05	3.74e-06	6.55219e-06	6.27517e-06	7.20887e-05	0.000452306	2.92627e-05	7.13056e-05	9.74197e-05	0.000240001	1.07188e-05	3.3889e-06	3.93927e-06
Human cytomegalovirus infection [PATH:ko05163]	0.000882805	0.00161431	0.000147282	0.000320135	0.00151681	0.000217946	0.000631073	0.00104622	0.00071894	0.00281913	0.000278998	0.00104815	0.00100954	0.00184	0.00128695	0.00127968	0.00228116	0.000434548	0.000458897	0.00237448	0.000541712	0.00111015	0.00244114	0.00246365	0.00227564	0.00174658	0.000373688	0.00144673	0.00072462	6.80421e-06	1.51735e-05	3.02309e-05	9.07717e-06	1.465e-05	5.59588e-05	1.19284e-05	1.61969e-05	9.03221e-06	7.8178e-06	0.000758693	3.30305e-05	2.28419e-05	1.74035e-05	1.20744e-05	8.09601e-06	3.66402e-06	5.00826e-06
Human immunodeficiency virus 1 infection [PATH:ko05170]	0.000902727	0.00173291	0.000167901	0.000354061	0.00156392	0.00023071	0.000680043	0.00106647	0.000729296	0.00288608	0.000309636	0.0010251	0.00107779	0.00193387	0.00129543	0.00138084	0.00241898	0.000447681	0.000539979	0.0022991	0.000597	0.00111097	0.00264592	0.0026991	0.00247282	0.00188914	0.000387414	0.00151259	0.000794057	6.65521e-06	6.14378e-06	4.78486e-05	1.74525e-05	1.30794e-05	7.81336e-05	1.53369e-05	1.82412e-05	8.13952e-06	8.42833e-06	0.000799041	3.19982e-05	5.39213e-05	2.64936e-05	1.08986e-05	1.2332e-05	5.66763e-06	7.37692e-06
Human papillomavirus infection [PATH:ko05165]	0.00128311	0.00186891	0.000368351	0.000622608	0.00202352	0.000419232	0.000921668	0.00151306	0.00110402	0.00355745	0.000488637	0.00134165	0.00134582	0.00229287	0.00184217	0.00164177	0.00295307	0.000705424	0.000669115	0.00314696	0.000952502	0.00145012	0.00286816	0.00286469	0.0026104	0.00210594	0.000669128	0.00220741	0.00116149	0.000326663	0.000404601	0.000338472	0.000226713	0.000174283	0.000173219	0.000237484	0.000564012	0.000262948	0.000143786	0.000898041	0.000166314	0.000110988	0.000184642	0.000137255	0.000212275	0.000235982	0.000245881
Huntington disease [PATH:ko05016]	0.00260175	0.0026824	0.00143479	0.00138733	0.00277639	0.0012989	0.00192578	0.0024028	0.001884	0.00390091	0.00136307	0.00222819	0.00227201	0.00300789	0.00275789	0.00245889	0.00373082	0.00168866	0.00163776	0.003449	0.0018268	0.00287143	0.00375802	0.0032573	0.00328193	0.00308243	0.0015957	0.00325518	0.00194715	0.000567998	0.000678236	0.000673346	0.000510931	0.000650476	0.00116623	0.000515708	0.000749324	0.000408658	0.00122067	0.00174391	0.000670687	0.00105049	0.000942474	0.000882388	0.000632163	0.000477886	0.000492099
Hypertrophic cardiomyopathy [PATH:ko05410]	0.000308977	0.000489647	7.32784e-05	0.000121174	0.000416172	8.00487e-05	0.000195436	0.000314994	0.000226069	0.000901162	0.000104298	0.000280682	0.000274885	0.00048137	0.000355262	0.000356725	0.000628313	0.000123391	0.000144341	0.000672585	0.000186046	0.000520193	0.000725739	0.000752062	0.000624491	0.00049792	0.000129075	0.00042128	0.000250028	1.61357e-05	1.52229e-06	7.21646e-06	3.88746e-06	7.62756e-05	1.9979e-05	2.70742e-05	1.83553e-05	3.78599e-06	2.21319e-05	0.000179291	2.80741e-05	1.61431e-05	6.9015e-05	2.19567e-05	6.49909e-06	1.91066e-07	4.2855e-05
IL-17 signaling pathway [PATH:ko04657]	0.000483013	0.000599782	0.000354839	0.000412479	0.000657153	0.000402043	0.000488089	0.00052146	0.000513431	0.000811932	0.000412949	0.000456526	0.0005655	0.000650854	0.000569022	0.000597463	0.000800559	0.000415408	0.000412985	0.000756721	0.000457023	0.000588233	0.000760298	0.000822774	0.000716253	0.0006056	0.000499458	0.000633731	0.00045986	0.000259957	0.000276814	0.000208794	0.000263079	0.000368442	0.000283699	0.000176126	0.000252274	0.000299895	0.00027044	0.000426732	0.00031699	0.00033139	0.000234692	0.000299501	0.00028991	0.00034063	0.000298555
Indole alkaloid biosynthesis [PATH:ko00901]	5.71191e-06	7.53836e-06	9.00469e-07	1.41115e-06	6.28656e-06	9.42827e-07	2.96702e-06	4.21787e-06	4.30482e-06	1.10615e-05	1.61182e-06	7.87788e-06	4.29477e-06	9.52195e-06	1.00111e-05	9.12992e-06	8.57336e-06	5.37323e-06	3.74687e-06	1.15223e-05	3.25495e-06	6.21388e-06	1.49218e-05	1.33634e-05	1.32563e-05	1.66351e-05	4.41161e-06	1.44419e-05	5.95179e-06	0	0	1.1137e-06	0	0	7.34737e-07	0	0	0	9.43732e-07	1.89948e-06	2.38918e-08	2.11448e-06	1.14179e-07	0	0	0	0
Inflammatory bowel disease [PATH:ko05321]	7.12031e-07	1.54107e-06	4.87971e-07	2.04293e-06	3.45503e-06	1.70903e-06	2.36141e-06	3.13621e-06	2.47347e-06	9.16624e-07	1.57082e-06	0	5.642e-07	9.67193e-07	0	1.99643e-06	0	3.08038e-06	1.29302e-06	0	6.10144e-07	1.46744e-06	1.97056e-06	0	2.99207e-06	0	0	2.6298e-06	5.31293e-07	0	0	7.85038e-07	8.28268e-07	0	0	0	0	0	0	1.26954e-06	1.55999e-06	0	0	8.78796e-07	0	0	0
Inflammatory mediator regulation of TRP channels [PATH:ko04750]	0.000810648	0.00134767	0.000125263	0.000287657	0.00133143	0.000157722	0.000563715	0.000978761	0.000604805	0.00240626	0.000247682	0.00088165	0.000873835	0.0015645	0.00117965	0.00109256	0.00203218	0.000335338	0.000419589	0.00206273	0.000468834	0.000954347	0.00205933	0.00193317	0.00186815	0.00157647	0.000304937	0.00130153	0.000635032	2.97473e-06	3.2461e-06	4.99363e-06	1.0046e-05	4.14428e-06	1.76316e-06	6.82539e-08	2.26679e-05	3.70923e-06	9.88721e-06	0.000695979	1.07684e-05	1.08377e-05	8.26516e-06	9.22139e-06	1.24062e-06	5.75311e-07	8.45866e-07
Influenza A [PATH:ko05164]	0.000562061	0.00111167	0.000132792	0.000256472	0.0010291	0.000187523	0.000471919	0.000673635	0.000611616	0.00179641	0.000198049	0.000691616	0.0007385	0.00122763	0.000806749	0.000858568	0.00156528	0.000308217	0.000330542	0.00145811	0.000411445	0.000956097	0.00168946	0.00164329	0.00150175	0.00121555	0.000290656	0.00108902	0.0005542	1.02335e-05	1.2402e-05	5.64616e-05	2.88996e-05	3.46167e-05	6.24437e-05	3.19615e-05	1.95732e-05	8.06395e-06	1.57885e-05	0.000477481	4.60874e-05	5.62692e-05	3.82967e-05	2.57874e-05	1.53164e-05	4.75672e-06	1.29602e-05
Inositol phosphate metabolism [PATH:ko00562]	0.000936316	0.00109967	0.000914432	0.000925557	0.00101147	0.000891213	0.00106215	0.000970052	0.00101995	0.000988158	0.000952936	0.00092114	0.000974986	0.00106836	0.000940739	0.00108912	0.0010809	0.000913032	0.00104563	0.00100573	0.00093042	0.00103274	0.00116189	0.00127421	0.00116742	0.00104074	0.00109599	0.00104191	0.00104677	0.00082663	0.000842102	0.000679519	0.000774397	0.000975215	0.00098104	0.000691798	0.000918694	0.000829779	0.000999556	0.00105537	0.000966153	0.000709064	0.000916799	0.000886184	0.000783128	0.000730089	0.000827604
Insect hormone biosynthesis [PATH:ko00981]	7.14562e-05	0.000123818	9.79189e-05	0.000123123	5.31177e-05	7.77894e-05	0.000147476	9.18277e-05	0.000104318	5.50274e-05	0.000116536	7.22506e-05	9.90308e-05	6.34911e-05	6.73452e-05	0.000105148	0.000104483	0.000103905	0.000125721	8.22823e-05	6.85263e-05	7.25732e-05	7.56747e-05	7.99245e-05	6.39973e-05	6.37169e-05	0.000128332	8.68465e-05	0.000116429	9.79017e-05	9.53067e-05	0.000144131	4.60715e-05	0.000100466	0.000106488	0.00034261	9.95156e-05	9.61596e-05	6.27229e-05	7.13548e-05	0.000137217	6.50132e-05	8.97904e-05	5.63902e-05	5.48615e-05	6.73217e-05	9.00482e-05
Insulin resistance [PATH:ko04931]	0.0011751	0.00152423	0.000868862	0.000973768	0.00142562	0.000975063	0.00108844	0.00131077	0.00114237	0.00204584	0.00103923	0.00119971	0.00129499	0.0015397	0.00133661	0.00138784	0.00176137	0.00100747	0.000985509	0.00175758	0.00108347	0.00124954	0.00177656	0.0019582	0.00175102	0.00147727	0.00102087	0.00142525	0.00118248	0.000759194	0.000702152	0.000712833	0.000744226	0.000700831	0.000747854	0.000785924	0.000840612	0.00115209	0.00072851	0.00107955	0.000600013	0.000776843	0.00100011	0.000854269	0.00104652	0.0012148	0.000921018
Insulin secretion [PATH:ko04911]	0.00037408	0.000685103	5.51936e-05	0.00013785	0.000675502	8.66347e-05	0.000262065	0.000438426	0.000279842	0.00116541	0.000118135	0.000454155	0.000433511	0.00071438	0.000514746	0.000464614	0.000905824	0.000161875	0.000205174	0.000999287	0.000217525	0.000427382	0.000960705	0.000934798	0.000855579	0.000759742	0.000122767	0.000609798	0.000299352	4.74293e-06	8.57084e-06	4.41223e-06	7.33642e-06	6.67096e-06	3.90531e-07	1.17601e-06	6.68018e-06	3.41074e-06	1.59355e-05	0.000294437	2.44661e-05	5.96321e-06	7.15521e-06	1.0251e-05	5.77522e-06	1.10422e-06	1.89456e-06
Insulin signaling pathway [PATH:ko04910]	0.00182546	0.00266842	0.000927147	0.00113789	0.00254925	0.00114243	0.00155597	0.00209066	0.00169558	0.00419495	0.00122229	0.00188724	0.0021067	0.00289042	0.00237732	0.00229121	0.00351673	0.00134015	0.00137417	0.00362349	0.00143254	0.00218922	0.00356382	0.00369408	0.00340149	0.00280169	0.0012445	0.00251805	0.0017199	0.000596852	0.000587487	0.000611528	0.000672292	0.000514588	0.000605746	0.000689986	0.000572597	0.00096344	0.00071319	0.00152955	0.000573751	0.000686908	0.00082648	0.000743414	0.000877902	0.00100519	0.000716125
Intestinal immune network for IgA production [PATH:ko04672]	1.08898e-06	7.26894e-06	4.87971e-07	2.12131e-06	3.8002e-06	3.09028e-06	7.43988e-07	5.7909e-06	4.10043e-07	1.05229e-05	4.67522e-07	9.97143e-07	1.4725e-06	3.19952e-06	3.67239e-07	3.29505e-06	2.56779e-06	3.39581e-06	2.73615e-07	4.14903e-06	1.18621e-06	2.38779e-06	3.46885e-06	3.62128e-06	3.64767e-06	2.1209e-06	5.36338e-07	2.69235e-06	1.20057e-06	0	3.48348e-05	7.85038e-07	8.28268e-07	0	0	0	0	0	0	1.26954e-06	1.55999e-06	0	0	8.78796e-07	0	0	0
Ion channels [BR:ko04040]	0.000200902	0.000593138	5.70583e-05	9.26196e-05	0.000409264	0.000103994	0.000187879	0.000236472	0.000177344	0.000659676	7.40373e-05	0.000216545	0.000209117	0.000474063	0.000312492	0.000329018	0.000600466	0.000134408	0.000185751	0.000489423	0.000200233	0.000182503	0.000695699	0.000780967	0.000631383	0.000392716	8.28497e-05	0.000354765	0.000214204	2.06973e-06	8.29497e-08	2.99413e-08	2.71842e-06	4.40375e-05	6.84004e-05	5.29848e-06	2.17254e-05	1.40838e-05	3.2491e-05	0.000172131	1.0885e-05	1.66875e-05	4.80394e-06	1.85744e-05	6.70956e-07	1.17342e-05	6.54097e-06
Isoflavonoid biosynthesis [PATH:ko00943]	0	0	0	0	0	0	0	5.50468e-07	5.21464e-07	1.06041e-06	0	0	0	0	0	0	0	0	0	0	0	0	0	0	0	0	1.40568e-06	0	0	0	0	0	0	0	0	0	0	0	0	0	0	0	0	0	0	0	0
Isoquinoline alkaloid biosynthesis [PATH:ko00950]	0.000454722	0.000404972	0.000548998	0.000514247	0.000363369	0.000505248	0.000561671	0.000481376	0.000525339	0.0002721	0.000552799	0.000425985	0.000457761	0.000390541	0.000431666	0.000429731	0.000402651	0.000591762	0.000510535	0.000357663	0.000501054	0.000409096	0.000374804	0.000379945	0.000405468	0.000454134	0.000504654	0.000398262	0.000465466	0.000565132	0.000705659	0.000888447	0.000485756	0.000490204	0.00051038	0.000579998	0.000761663	0.00055564	0.000737066	0.000437659	0.000495719	0.000652739	0.000508889	0.000509822	0.000765214	0.000825114	0.000680844
JAK-STAT signaling pathway [PATH:ko04630]	9.17262e-05	0.000144576	3.43009e-05	6.55992e-05	0.000116847	6.3892e-05	4.9073e-05	8.64939e-05	7.08982e-05	0.00019765	5.32396e-05	7.7831e-05	0.00011992	0.000126341	0.000128204	0.000110396	0.000137843	8.55704e-05	6.12741e-05	0.000169023	8.21838e-05	0.000119735	0.000180111	0.000250218	0.000215335	0.000128792	5.12878e-05	0.000120701	7.39558e-05	9.39253e-06	4.91046e-07	3.7086e-06	2.39875e-05	2.22178e-06	2.82871e-05	1.77403e-06	1.74546e-06	5.06574e-06	1.09868e-05	7.45448e-05	2.49227e-06	9.29165e-06	2.17477e-05	2.70476e-05	7.28507e-06	6.6186e-07	2.38355e-06
Kaposi sarcoma-associated herpesvirus infection [PATH:ko05167]	0.00127045	0.00195842	0.000208968	0.000407002	0.002151	0.000305271	0.000807759	0.00130357	0.000922386	0.00320411	0.00037909	0.00117785	0.00133779	0.00223301	0.00164578	0.00151678	0.00292937	0.000492834	0.00054021	0.00282275	0.000703023	0.0016984	0.00293243	0.00285362	0.0026368	0.00187121	0.000669951	0.00199123	0.000941866	1.97576e-05	2.42774e-05	4.07661e-05	4.94457e-05	2.92011e-05	7.64311e-05	3.04708e-05	3.84589e-05	6.21062e-06	5.55253e-05	0.000895671	8.56662e-05	0.000128711	4.0194e-05	5.75497e-05	1.88049e-05	2.9606e-06	5.05232e-06
Lectins [BR:ko04091]	3.73112e-06	1.22607e-05	4.85223e-06	1.29653e-05	4.62548e-06	5.54805e-06	9.77271e-06	8.68868e-06	9.87725e-06	9.76187e-06	2.90643e-06	1.36215e-05	4.61426e-06	8.01039e-06	8.36695e-06	8.86522e-06	6.83642e-06	3.49584e-06	1.09337e-05	6.12265e-06	4.97848e-06	6.7564e-06	1.44121e-05	1.72954e-05	1.43025e-05	5.8983e-06	1.32862e-05	8.65131e-06	1.30345e-05	1.88204e-07	2.2939e-06	2.65543e-06	3.26497e-06	7.77722e-06	1.42406e-05	3.33898e-07	4.92481e-06	0	3.03815e-06	2.44985e-05	2.64586e-06	1.34503e-05	1.24133e-05	8.53375e-06	1.78276e-06	1.02093e-06	7.37708e-07
Legionellosis [PATH:ko05134]	0.00132075	0.00180103	0.00110983	0.00118675	0.00188964	0.00106837	0.00139232	0.0015165	0.00144443	0.00244119	0.00116853	0.00130961	0.00146751	0.00190395	0.00157062	0.00182301	0.00212775	0.00124325	0.00140668	0.00205862	0.00131664	0.00162476	0.00216472	0.00198803	0.00193297	0.0019288	0.00124838	0.00182035	0.00141853	0.000904821	0.000836113	0.000901522	0.00100101	0.00112159	0.000903948	0.000998885	0.00108272	0.000943753	0.0010453	0.00136377	0.00109184	0.000817871	0.000981269	0.000826913	0.000909703	0.000954918	0.00100458
Leishmaniasis [PATH:ko05140]	0.000158373	0.000335632	5.27361e-05	0.000119729	0.00035186	6.66831e-05	0.000160983	0.00020878	0.000166468	0.000533264	5.70203e-05	0.000255188	0.000256221	0.000330713	0.00027544	0.000255878	0.000452716	9.34258e-05	0.00014241	0.000441536	0.000154267	0.000247168	0.00047818	0.000419282	0.000394068	0.000326179	9.81931e-05	0.00034593	0.000193206	1.93565e-06	4.18742e-06	3.2523e-05	1.86281e-05	6.20772e-06	4.20936e-05	3.67966e-06	3.45443e-06	2.09916e-06	1.06001e-05	0.000146215	7.32635e-06	4.64072e-05	1.82371e-05	4.67039e-05	5.64324e-06	2.99462e-06	1.78329e-06
Leukocyte transendothelial migration [PATH:ko04670]	0.000267007	0.000343748	5.91935e-05	9.29685e-05	0.000356536	5.4793e-05	0.000147626	0.000245278	0.000184846	0.000671745	7.08218e-05	0.00028076	0.000247491	0.000480902	0.000315681	0.000305697	0.000611887	0.000100649	0.000105855	0.000575899	0.000144519	0.000402804	0.000656738	0.000559462	0.000584807	0.000465997	9.33459e-05	0.000415106	0.000184593	0	6.18311e-06	4.07798e-07	1.78967e-06	0	1.71772e-06	0	2.77568e-06	0	1.09245e-05	0.000161821	4.1596e-07	5.01549e-06	4.12354e-07	2.67556e-06	2.60334e-07	0	0
Limonene and pinene degradation [PATH:ko00903]	0.000130821	0.000165141	0.000148846	0.000158404	0.000102064	0.000132157	0.000189324	0.000128596	0.000165782	7.97034e-05	0.000164717	0.000137721	0.000135357	0.000108051	0.000103481	0.000136661	0.000127521	0.000124089	0.000167049	0.000106842	0.000119135	0.000136831	0.000112298	0.000107218	9.9476e-05	8.69364e-05	0.000204174	0.000131399	0.000159081	0.000139556	0.000132549	0.000160667	0.000131119	0.000117304	0.000169373	0.000365391	0.000139309	0.000114567	0.000154393	0.000113455	0.000145687	9.39593e-05	0.000115007	8.29531e-05	7.34802e-05	8.09434e-05	9.90744e-05
Linoleic acid metabolism [PATH:ko00591]	6.01363e-06	2.61873e-05	1.9026e-05	1.62058e-05	1.431e-05	2.87428e-05	3.13235e-05	1.34972e-05	2.87071e-05	6.98624e-06	1.17681e-05	1.66727e-05	1.11443e-05	1.31676e-05	4.46589e-06	1.6403e-05	1.66981e-05	7.28256e-06	1.30248e-05	1.13736e-05	2.09137e-05	1.63427e-05	1.60331e-05	2.53364e-05	1.39537e-05	5.35349e-06	3.7857e-05	9.56234e-06	1.41587e-05	7.10068e-05	0.000110182	1.59343e-05	8.67521e-05	3.12625e-05	1.07548e-05	3.26248e-05	3.98286e-05	4.99556e-05	4.03792e-05	4.20561e-05	3.68619e-05	2.67005e-05	1.63879e-05	9.60721e-06	1.36029e-05	8.9523e-06	1.19762e-05
Lipid biosynthesis proteins [BR:ko01004]	0.00444219	0.00377731	0.00504079	0.00479562	0.00352687	0.00482293	0.00442737	0.00414853	0.00434517	0.00249779	0.00496491	0.00451604	0.00412429	0.00341205	0.00382359	0.00391535	0.00290587	0.00470241	0.00462137	0.00285045	0.00434424	0.00378996	0.00286736	0.0030186	0.00315945	0.00332274	0.00454742	0.00364159	0.00416198	0.0047914	0.00459493	0.00509663	0.00407097	0.0046144	0.00500181	0.00465429	0.00545075	0.00486233	0.00498255	0.00425845	0.00491947	0.00608648	0.00463975	0.00415056	0.00541015	0.00510882	0.00526839
Lipid metabolism	3.55521e-07	1.23262e-07	2.11758e-07	3.57692e-06	3.06917e-07	6.1428e-07	4.84492e-06	1.34097e-06	7.97798e-07	2.05158e-07	2.04442e-07	4.34225e-06	3.46703e-06	3.01487e-06	8.28134e-08	2.265e-06	5.60081e-07	1.15888e-06	3.60133e-06	7.49082e-07	2.78236e-06	6.09333e-07	5.21521e-06	3.09489e-07	8.2744e-07	6.30527e-07	1.9372e-06	1.00535e-06	8.33834e-07	1.06222e-06	0	1.11247e-06	1.25098e-06	0	4.09779e-06	0	0	0	7.08319e-07	4.07942e-06	1.10374e-07	2.31861e-06	3.08883e-07	4.0144e-06	0	0	0
Lipoarabinomannan (LAM) biosynthesis [PATH:ko00571]	8.47949e-05	6.39994e-05	7.6406e-05	9.84997e-05	9.74509e-05	8.72358e-05	7.21707e-05	7.95056e-05	0.000100434	0.000112111	0.000120823	0.000134425	6.88908e-05	5.1588e-05	7.05978e-05	5.38928e-05	5.45884e-05	0.000111791	8.00854e-05	6.56538e-05	0.000142702	7.79e-05	4.99671e-05	4.6906e-05	6.15907e-05	8.61297e-05	6.51778e-05	6.44964e-05	8.62171e-05	0.000132434	0.000166953	0.00019681	0.000120799	0.000114228	0.000113485	0.000209108	7.84808e-05	0.00015059	0.000101012	0.000152997	0.000144122	3.52823e-05	6.09879e-05	5.87463e-05	0.000143715	0.000123786	0.000125838
Lipoic acid metabolism [PATH:ko00785]	0.00021026	0.000162396	0.000208174	0.000174751	0.000148186	0.000195244	0.000271501	0.000184822	0.000219794	9.20614e-05	0.000236321	0.000186474	0.000165828	0.000150282	0.000175175	0.00017026	0.000139399	0.000225054	0.000201791	0.000126007	0.000207559	0.000161029	0.000100861	0.000134266	0.000151199	0.000174333	0.000207796	0.00016658	0.000217388	0.000230154	0.000180622	0.000255011	0.000179426	0.00014532	0.000343119	0.000208059	0.000275342	0.000178362	0.00029345	0.000230207	0.000248508	0.000290363	0.000185935	0.000189409	0.000245951	0.000234444	0.000273183
Lipopolysaccharide biosynthesis [PATH:ko00540]	0.00314705	0.00229627	0.00350772	0.00324903	0.00209666	0.00324471	0.00268775	0.00268963	0.00247446	0.00152174	0.00319838	0.0029992	0.00259259	0.0020884	0.00276613	0.00236677	0.00141449	0.00335393	0.00265097	0.00173012	0.00301139	0.00237747	0.00143983	0.00161558	0.00212153	0.00245155	0.00240936	0.00214459	0.00242419	0.00452278	0.00421788	0.00516867	0.00317078	0.00448533	0.00446173	0.00529426	0.00493603	0.00350326	0.00369788	0.00304113	0.00423792	0.00478416	0.00288324	0.00267511	0.00391614	0.00347216	0.00421299
Lipopolysaccharide biosynthesis proteins [BR:ko01005]	0.00529152	0.00396675	0.00579876	0.0054467	0.00350273	0.00543215	0.00452855	0.00450361	0.00424976	0.00266889	0.00533437	0.00480174	0.00416318	0.00347422	0.00450923	0.00399644	0.00253938	0.0055176	0.00470051	0.0030562	0.00522984	0.00414395	0.00250915	0.00276398	0.00349746	0.00402887	0.00433651	0.00356825	0.00433601	0.00607366	0.00608169	0.00704173	0.00471184	0.00630679	0.00633009	0.00727169	0.00644831	0.00513401	0.00518051	0.00453652	0.00570573	0.00638361	0.00432832	0.00465655	0.00588018	0.00526446	0.00604925
Long-term depression [PATH:ko04730]	0.000503495	0.000827563	0.000101256	0.000196674	0.000801898	0.000103737	0.00035038	0.000549322	0.000433822	0.00162099	0.000140043	0.000545506	0.000537283	0.000912451	0.000727451	0.000629046	0.00121083	0.00025577	0.000232803	0.00139557	0.000415294	0.000515506	0.00122871	0.00114168	0.00107224	0.000942822	0.000176364	0.00104671	0.000447917	0	3.69707e-07	1.50489e-06	2.42771e-06	7.47621e-07	0	1.135e-06	3.30212e-06	6.33934e-07	1.85167e-05	0.000360326	4.52977e-06	1.38055e-05	2.84099e-06	1.92457e-05	1.59022e-06	4.04134e-07	1.14212e-07
Long-term potentiation [PATH:ko04720]	0.000924548	0.00156318	0.000146286	0.00034575	0.0015466	0.000209384	0.000644196	0.00110424	0.000727587	0.00283216	0.000285768	0.00102016	0.0010551	0.00186582	0.00134852	0.00128565	0.00242021	0.000419879	0.000500278	0.00238629	0.000535742	0.00112116	0.00239951	0.00231773	0.00218531	0.00179563	0.000349385	0.00151152	0.000747078	2.97473e-06	6.33765e-06	4.99363e-06	1.12335e-05	4.14428e-06	3.83218e-06	6.82539e-08	2.2641e-05	3.70923e-06	1.38997e-05	0.000771349	1.16783e-05	1.37417e-05	9.5686e-06	8.48443e-06	1.23144e-06	5.75311e-07	8.45866e-07
Longevity regulating pathway - multiple species [PATH:ko04213]	0.00152288	0.00181693	0.0011492	0.00109222	0.00165077	0.00126306	0.00131455	0.00151376	0.00138641	0.00291903	0.00120034	0.0015265	0.00147107	0.00187534	0.00166752	0.00167358	0.00202746	0.00126655	0.00123792	0.00218856	0.00132224	0.00152212	0.00226348	0.00232967	0.0022547	0.00196931	0.0011596	0.00165988	0.0014115	0.00076565	0.000596463	0.00058211	0.000701241	0.000591751	0.001215	0.000558028	0.000868403	0.000516542	0.00146359	0.00165037	0.000939948	0.00097899	0.000870109	0.000762556	0.000628936	0.000477053	0.00062603
Longevity regulating pathway - worm [PATH:ko04212]	0.00153966	0.00188023	0.00181731	0.00171415	0.00158764	0.0018039	0.00164302	0.00172446	0.00162791	0.0015732	0.00164507	0.00165596	0.00162414	0.00164789	0.00169183	0.00168532	0.00144367	0.00167622	0.00177874	0.00158863	0.00165621	0.00169438	0.00158174	0.00176175	0.00180791	0.00165351	0.00172908	0.00153795	0.00166018	0.00124319	0.00127476	0.00118561	0.00216898	0.00132412	0.0016938	0.00137005	0.00151409	0.00119437	0.00186053	0.00155121	0.00140238	0.00184278	0.00141268	0.00158448	0.00139472	0.00116919	0.001262
Longevity regulating pathway [PATH:ko04211]	0.000773182	0.0012077	0.000361835	0.000393634	0.00104271	0.000415873	0.000575113	0.000866054	0.000629675	0.00215112	0.000415232	0.000932922	0.000803217	0.00131308	0.00103685	0.000976434	0.00151579	0.000502047	0.000443729	0.00169089	0.000609772	0.00093974	0.00165078	0.00187564	0.00170052	0.00134983	0.000378894	0.00102471	0.000679657	9.38983e-05	1.64873e-05	5.54413e-05	0.00012442	9.41542e-05	0.000353337	3.07184e-05	0.000195389	2.73037e-05	0.000346491	0.000683125	0.000194713	0.00037629	0.000238251	0.000196413	4.91632e-05	5.89317e-06	2.06418e-05
Lysine biosynthesis [PATH:ko00300]	0.00308858	0.00264858	0.00374008	0.00355928	0.00276328	0.00390916	0.00339436	0.00319378	0.00357167	0.00170742	0.00390416	0.00311092	0.00335031	0.00248639	0.0027966	0.00293666	0.00210615	0.00373197	0.00363618	0.00202295	0.0033621	0.00297584	0.00220788	0.00216508	0.0021863	0.00251811	0.00378864	0.00281661	0.00350679	0.00448227	0.00455813	0.00384255	0.00400648	0.00408834	0.00404079	0.00401077	0.00434959	0.00440215	0.00392283	0.00336142	0.00457625	0.00423861	0.00386045	0.00450527	0.00419333	0.00397284	0.00425634
Lysine degradation [PATH:ko00310]	0.000714711	0.000866214	0.000828657	0.000879927	0.000824212	0.000801222	0.00103907	0.000812607	0.000946274	0.000599956	0.000836804	0.000756577	0.000821375	0.000697458	0.000759356	0.000868929	0.000858417	0.00083839	0.00111675	0.000663481	0.000866784	0.000804083	0.000783294	0.000782833	0.000623682	0.000734969	0.00111985	0.000805513	0.0010222	0.000889637	0.000911017	0.000830851	0.000868181	0.000842438	0.0015103	0.00105971	0.00119884	0.000849668	0.00125292	0.000818791	0.000865501	0.0014871	0.00118952	0.000821938	0.000752566	0.000615042	0.000824219
Lysosome [PATH:ko04142]	0.00181225	0.00186969	0.00143673	0.00136835	0.00193725	0.00139249	0.00186968	0.00186311	0.00179375	0.00218491	0.00152347	0.00166729	0.00174768	0.0020526	0.00199155	0.00191054	0.00259084	0.00156669	0.00179754	0.00214427	0.00159103	0.0016318	0.00232438	0.0023252	0.00210272	0.00197386	0.00141544	0.00209309	0.00167818	0.00181952	0.0013382	0.00153232	0.0012333	0.000996316	0.0016488	0.00256609	0.00184219	0.00138012	0.00164994	0.00171532	0.0015331	0.00169401	0.00119015	0.000931637	0.0013734	0.00087031	0.0013452
MAPK signaling pathway - fly [PATH:ko04013]	0.000788922	0.000864915	0.000373964	0.000429747	0.00100673	0.000369625	0.000516568	0.000807183	0.000673098	0.00167772	0.000407908	0.000896114	0.000843599	0.00119517	0.00107667	0.000839504	0.00152356	0.000546289	0.000399837	0.00162509	0.000722898	0.000885048	0.00138845	0.00110859	0.00123956	0.00111956	0.000441479	0.00139683	0.000663565	9.34709e-05	1.3001e-05	5.10779e-05	0.000131172	9.32777e-05	0.000313774	2.92082e-05	0.000189067	2.47485e-05	0.000324944	0.000577181	0.000178847	0.000360741	0.000169841	0.000185951	5.17953e-05	1.18744e-05	1.75378e-05
MAPK signaling pathway - plant [PATH:ko04016]	0.00079005	0.000965718	0.000457221	0.000596887	0.0010038	0.000470882	0.000660537	0.000797877	0.000641791	0.00128785	0.000468597	0.000695416	0.000845815	0.00106686	0.000864951	0.000851917	0.00123799	0.000584763	0.000595156	0.00124909	0.000552523	0.000922062	0.00124826	0.00123415	0.00117538	0.000945675	0.000680516	0.000936325	0.000718062	0.000491965	0.000359638	0.000512018	0.000426655	0.000588223	0.000509426	0.000480223	0.000490744	0.000378982	0.000375059	0.000584301	0.000402712	0.000494048	0.000379055	0.000613798	0.000458282	0.0003399	0.000449687
MAPK signaling pathway - yeast [PATH:ko04011]	0.000466941	0.000920708	7.9822e-05	0.000190494	0.000789013	0.00012202	0.000332183	0.000523449	0.000393023	0.00142594	0.000167121	0.000474887	0.000547424	0.000937256	0.000629104	0.000638684	0.0011658	0.000257338	0.000260838	0.00114248	0.000295469	0.000565721	0.00124551	0.00137739	0.00120625	0.000824032	0.000192054	0.000741003	0.000412079	9.00353e-06	1.02543e-07	1.05797e-06	7.24946e-06	2.52769e-08	3.72216e-05	3.68914e-07	5.72524e-06	1.16515e-06	7.72813e-06	0.000472685	1.01377e-05	2.11423e-05	6.91457e-05	2.30001e-05	2.66753e-06	3.96121e-07	3.82927e-06
MAPK signaling pathway [PATH:ko04010]	0.000726407	0.00145565	0.000166746	0.000348712	0.001251	0.000220325	0.00058629	0.000950852	0.000677688	0.0028617	0.000245057	0.000923865	0.000931063	0.00159051	0.00112907	0.00114308	0.00199184	0.000413196	0.000488512	0.00204182	0.000444802	0.000949168	0.00221293	0.00217966	0.00194939	0.00146625	0.000313276	0.00131522	0.000715239	5.22763e-06	4.57024e-05	3.85106e-05	1.60334e-05	1.83019e-05	5.32515e-05	7.99269e-06	1.35442e-05	5.99357e-06	3.79744e-06	0.000654598	2.70049e-05	5.10039e-05	2.04253e-05	1.06901e-05	9.47345e-06	5.59528e-06	5.42425e-06
Malaria [PATH:ko05144]	1.12452e-06	4.98303e-06	1.57462e-07	1.88429e-07	4.42887e-06	1.70903e-06	2.61014e-07	9.08274e-07	1.17327e-06	2.45776e-06	1.918e-07	1.39969e-06	2.54677e-06	2.73346e-06	1.72405e-06	1.19241e-06	1.92104e-06	1.36804e-06	1.39369e-06	2.73849e-06	1.31587e-06	1.31684e-06	4.65107e-06	1.6642e-06	2.78658e-06	6.62478e-07	5.38868e-07	2.50287e-06	2.78912e-06	0	0	7.85038e-07	8.28268e-07	0	0	0	0	0	0	9.20289e-07	1.55999e-06	0	0	8.78796e-07	0	0	0
Mannose type O-glycan biosynthesis [PATH:ko00515]	3.12347e-05	5.63135e-05	3.56436e-05	4.15301e-05	3.17761e-05	4.06163e-05	6.45546e-05	3.91716e-05	5.69582e-05	3.82269e-05	3.34813e-05	7.32241e-05	3.86649e-05	3.89162e-05	4.41407e-05	4.31927e-05	4.99492e-05	3.08442e-05	5.6473e-05	3.85924e-05	4.26344e-05	6.01326e-05	4.24483e-05	6.00783e-05	3.25613e-05	2.05143e-05	7.69012e-05	4.5127e-05	5.28943e-05	1.89444e-05	2.49403e-05	3.41494e-05	4.43677e-05	2.16843e-05	6.44266e-05	1.39257e-05	8.1392e-05	6.8473e-06	4.6415e-05	3.28454e-05	2.57628e-05	0.000201237	0.000114023	0.000188663	6.21977e-05	7.6697e-05	3.4763e-05
Maturity onset diabetes of the young [PATH:ko04950]	1.12229e-06	2.69866e-06	2.16832e-06	6.28715e-07	3.18887e-07	1.86921e-06	1.78002e-05	2.85596e-06	1.35875e-06	9.40115e-06	2.27227e-06	1.78312e-07	1.12641e-06	1.58213e-07	5.91386e-07	5.17268e-06	3.26713e-06	2.78271e-06	8.57723e-06	9.19355e-07	3.20962e-06	0	4.51708e-06	4.87551e-06	6.80383e-07	4.27434e-07	4.94276e-07	8.08926e-06	5.81355e-07	0	0	0	0	0	0	0	0	0	6.5121e-07	0	3.27179e-06	0	0	0	0	0	0
Measles [PATH:ko05162]	0.000299663	0.000748026	0.000109423	0.000148955	0.000581808	0.000114978	0.000334103	0.000409788	0.000322066	0.0012931	0.000134557	0.00039917	0.000364202	0.000703681	0.000456978	0.000542694	0.000880086	0.00019026	0.000282352	0.00085606	0.000223026	0.000381668	0.00101258	0.00102227	0.000884432	0.000662309	0.000144509	0.000585656	0.000395221	1.73348e-05	3.24928e-05	6.14361e-05	1.86677e-05	3.11998e-05	6.7298e-05	2.51265e-05	2.27648e-05	1.43605e-05	9.21775e-06	0.000283035	5.20536e-05	6.07408e-05	2.96848e-05	1.22347e-05	1.46703e-05	1.88432e-05	4.18378e-05
Meiosis - yeast [PATH:ko04113]	0.0012473	0.00147342	0.000515844	0.000601094	0.0016402	0.000557873	0.000888991	0.00128333	0.00105781	0.00290601	0.000608852	0.00126415	0.00118676	0.00187112	0.00164967	0.00142469	0.00241584	0.000805957	0.000742286	0.00262108	0.000971776	0.00132016	0.00224833	0.00210879	0.002038	0.00190863	0.000614443	0.00196643	0.00105032	0.000483536	0.000351964	0.000390779	0.000321601	0.00029055	0.000464009	0.000374711	0.000438902	0.000278454	0.000423926	0.0010497	0.000521158	0.000301783	0.000400249	0.000215503	0.000437667	0.000328704	0.000437669
Melanogenesis [PATH:ko04916]	0.000711762	0.0011595	0.00010135	0.000268875	0.00118817	0.000160884	0.000484398	0.000828863	0.000570304	0.00214569	0.000225484	0.000793985	0.000809372	0.0013962	0.00102449	0.00096615	0.00181463	0.000314814	0.000349609	0.00187754	0.000423689	0.000908821	0.00178367	0.00171754	0.00162426	0.00136962	0.000278276	0.00113825	0.000551077	3.05991e-06	1.06922e-05	1.64008e-05	5.85258e-06	7.87171e-06	4.32113e-07	1.9328e-06	3.2223e-06	4.22351e-06	2.04807e-06	0.000556709	8.21528e-06	1.32799e-05	1.88214e-06	5.55414e-06	9.62128e-07	1.11741e-06	1.22564e-06
Melanoma [PATH:ko05218]	0.000131909	0.00029462	2.74394e-05	6.17499e-05	0.000251515	5.71058e-05	9.56723e-05	0.000148341	0.000139028	0.000461592	4.97475e-05	0.000154509	0.00019925	0.000308275	0.000196205	0.000216196	0.000387099	0.00010023	7.49509e-05	0.000352943	8.67758e-05	0.000187344	0.000404819	0.000475947	0.000381279	0.000287735	5.83208e-05	0.0002359	0.000133358	0	0	0	1.38587e-06	0	3.98749e-07	0	0	0	0	0.000112634	2.64874e-06	4.51847e-06	5.04753e-07	2.7288e-06	5.41886e-07	0	0
Membrane trafficking [BR:ko04131]	0.00703062	0.0120963	0.00249257	0.00330724	0.0118796	0.00287221	0.00553287	0.00839782	0.00633604	0.0190671	0.00347161	0.00722072	0.00785543	0.0138888	0.00944274	0.00972084	0.0170342	0.00450573	0.00440337	0.0163645	0.0052207	0.00874389	0.017955	0.0184498	0.0168058	0.0124281	0.00400517	0.0111598	0.00675075	0.00151844	0.00143217	0.00143854	0.00135343	0.00117634	0.00176423	0.00144825	0.00187278	0.001198	0.00165277	0.00718891	0.00152046	0.00199195	0.00159115	0.00208769	0.00136113	0.00134573	0.00142695
Messenger RNA biogenesis [BR:ko03019]	0.00664525	0.00706135	0.00575665	0.00572338	0.00751816	0.00568172	0.00614035	0.00689569	0.0064301	0.00883264	0.00557016	0.00628775	0.00661707	0.00768717	0.00718149	0.00686158	0.00878354	0.00566832	0.00590032	0.00847521	0.0060664	0.00701329	0.00836679	0.00777123	0.00768795	0.0074275	0.00552598	0.00778403	0.00646207	0.00473668	0.00511052	0.00497802	0.00509037	0.0050612	0.0045922	0.00523354	0.00493283	0.00517738	0.00555069	0.00571668	0.00456766	0.00517508	0.00460359	0.00515802	0.00553888	0.00552706	0.00529055
Metabolism of xenobiotics by cytochrome P450 [PATH:ko00980]	0.000230671	0.000174535	0.000193404	0.000143093	0.000179167	0.000198745	0.000189412	0.000191734	0.000183409	0.000225148	0.00016905	0.000178745	0.00018189	0.000205823	0.000228926	0.000201607	0.000253482	0.000193349	0.000192526	0.000219927	0.000220607	0.000207574	0.000250423	0.000224558	0.0002393	0.000263426	0.000225543	0.000221308	0.000177241	0.000260348	0.000329095	0.000258589	0.000158461	0.000316375	0.000269735	0.000407279	0.000227648	0.000219585	0.000180449	0.000199071	0.000222562	0.000383054	0.000206247	0.000205491	0.000178968	0.000103971	0.000133575
Methane metabolism [PATH:ko00680]	0.00398251	0.00405958	0.00535087	0.00557376	0.00489316	0.00505437	0.00512783	0.00453335	0.00521221	0.00293624	0.00520765	0.00436558	0.00535593	0.00386491	0.00391936	0.0042431	0.0032722	0.00480779	0.00538086	0.00311045	0.00446007	0.00480082	0.00402212	0.00321177	0.00336118	0.00354253	0.00596333	0.00482873	0.00618977	0.0053378	0.00515749	0.00471879	0.00526669	0.00499541	0.00590499	0.00461148	0.00577366	0.00515256	0.00598486	0.00471065	0.00587807	0.00724852	0.00609129	0.00535372	0.00481101	0.00464707	0.00517578
MicroRNAs in cancer [PATH:ko05206]	0.00146598	0.00156585	0.00119764	0.00137661	0.00152171	0.00122457	0.00123746	0.00130273	0.00115257	0.00187526	0.00100267	0.00177399	0.00122415	0.00163754	0.00146545	0.00139448	0.00154606	0.00163421	0.00138074	0.00172108	0.00129239	0.00154803	0.00159339	0.00184739	0.00173038	0.00163393	0.00113031	0.00134844	0.00119503	0.00145813	0.00105139	0.00132389	0.000645227	0.000819508	0.000950082	0.000985969	0.000979652	0.000666214	0.000861105	0.0013866	0.00302942	0.000851566	0.000798805	0.000943219	0.000643946	0.000736861	0.000664761
Mineral absorption [PATH:ko04978]	0.000329168	0.000430355	0.000318603	0.000389969	0.000501764	0.00036787	0.000461319	0.000428606	0.000392934	0.000502375	0.00032545	0.000400678	0.000403565	0.000442232	0.000348119	0.000391191	0.000531551	0.000309592	0.000395548	0.00043676	0.000357771	0.000419491	0.000530424	0.000458657	0.000391124	0.000392408	0.000501913	0.000472415	0.000489072	0.000785994	0.000995389	0.00126076	0.000485199	0.000829983	0.000419567	0.00111668	0.000515907	0.000810925	0.000361123	0.000423415	0.000573355	0.000565361	0.000512926	0.000617046	0.00111668	0.00118359	0.00104371
Mismatch repair [PATH:ko03430]	0.00670006	0.00611305	0.00778097	0.007824	0.00593523	0.00796962	0.00690204	0.0062905	0.00674072	0.00410681	0.00706433	0.0064928	0.00600051	0.00579669	0.0065549	0.00577009	0.00461432	0.00744849	0.0074521	0.0051569	0.00727891	0.00671628	0.00432755	0.00474252	0.00512206	0.00555407	0.0075746	0.00548985	0.00660141	0.00821996	0.00862735	0.00836107	0.0085143	0.00763406	0.00735075	0.00743731	0.00748829	0.00766273	0.00774584	0.00743744	0.00702229	0.00900383	0.00741527	0.00880535	0.00717572	0.0074111	0.00737938
Mitochondrial biogenesis [BR:ko03029]	0.0111926	0.0115392	0.0133941	0.013207	0.0108069	0.012928	0.0122703	0.0118098	0.011887	0.00946261	0.0121468	0.0111273	0.011011	0.0104219	0.0111725	0.0108647	0.00964302	0.0122379	0.0133011	0.0102292	0.0120091	0.0114613	0.0096306	0.00964242	0.00966038	0.0101246	0.0129684	0.0109921	0.0120613	0.0118105	0.0121694	0.0117033	0.0128088	0.0122627	0.0127711	0.010827	0.0113781	0.0115272	0.0127712	0.0121041	0.0121307	0.0124634	0.0122548	0.0121164	0.0113116	0.0112144	0.0119507
Mitophagy - animal [PATH:ko04137]	0.000869847	0.00138804	0.00013915	0.000265076	0.00145285	0.000207567	0.000541921	0.000938461	0.000653581	0.00229329	0.000267636	0.000816508	0.000906269	0.001648	0.00116054	0.00105752	0.00208888	0.000354268	0.000357716	0.00200209	0.000510122	0.00124025	0.00214287	0.00203052	0.00192162	0.0013972	0.000463355	0.00146952	0.000695713	1.42635e-05	1.30164e-05	1.31601e-05	4.70941e-05	1.93447e-05	2.39624e-05	1.96816e-05	2.5365e-05	2.2625e-07	5.07958e-05	0.000745117	5.91839e-05	0.00012406	3.05625e-05	5.1834e-05	1.11665e-05	5.86265e-08	1.45018e-07
Mitophagy - yeast [PATH:ko04139]	0.000210856	0.000506488	4.41775e-05	7.76966e-05	0.00032551	5.70098e-05	0.000172232	0.00027653	0.000189523	0.00074702	7.37563e-05	0.000232363	0.000257348	0.000479121	0.000252211	0.000301854	0.000535521	0.000146687	0.000132675	0.000598941	0.000119855	0.000323631	0.000685492	0.00077927	0.000699682	0.000454237	0.000104484	0.000365247	0.00018513	6.73811e-06	0	1.27489e-07	2.44005e-06	0	1.84239e-06	0	1.38455e-06	0	3.94993e-06	0.000221748	5.16712e-06	9.40092e-06	1.29792e-06	1.54659e-05	1.23565e-06	0	0
Monobactam biosynthesis [PATH:ko00261]	0.00114343	0.000998209	0.00135092	0.00141105	0.000943141	0.00140682	0.00124099	0.00116897	0.00127612	0.00068517	0.00154106	0.00112609	0.00121215	0.000881052	0.000980432	0.00115811	0.000840359	0.0013718	0.00143481	0.000755314	0.00121921	0.00110253	0.000851218	0.000809477	0.000772733	0.00091549	0.00130993	0.00111611	0.00131387	0.00172143	0.00162027	0.00176395	0.00142137	0.00164409	0.0017491	0.00166041	0.00146537	0.00184107	0.00152373	0.0013587	0.00163274	0.00204179	0.00141188	0.00166582	0.00198755	0.00194179	0.00174501
Monoterpenoid biosynthesis [PATH:ko00902]	6.44544e-06	7.70255e-06	0	1.93464e-06	4.1132e-06	1.86605e-06	5.31891e-07	1.88679e-06	1.23246e-07	3.10522e-06	5.38783e-07	1.7434e-06	2.05128e-05	6.85403e-06	7.03694e-06	1.38456e-06	7.97694e-06	0	5.42063e-06	1.51152e-06	0	1.41157e-05	2.84754e-06	1.63025e-05	8.36023e-06	2.43715e-06	5.03522e-08	1.32729e-06	2.24076e-06	0	0	0	0	0	0	0	0	0	0	1.36555e-06	5.93584e-08	0	0	0	0	0	0
Morphine addiction [PATH:ko05032]	0.000314248	0.000603474	4.34431e-05	0.000114248	0.000524443	7.21445e-05	0.000235956	0.000396428	0.000266347	0.00111023	9.49305e-05	0.000432938	0.000341188	0.000681276	0.000485801	0.000441004	0.000851988	0.000151381	0.00017174	0.000925741	0.000191934	0.000389403	0.000875386	0.000863275	0.000790277	0.000715141	0.00011009	0.000560148	0.000271486	2.06203e-06	2.98493e-06	4.29217e-06	2.2905e-06	4.10815e-06	1.65655e-05	2.96463e-06	3.10695e-06	3.08781e-06	6.20245e-06	0.00028332	5.59112e-06	1.58354e-05	4.28018e-06	6.15841e-06	2.09193e-06	9.56176e-07	4.45009e-07
Mucin type O-glycan biosynthesis [PATH:ko00512]	0	0	0	0	1.6845e-06	0	7.75176e-07	0	0	0	0	0	0	0	0	0	0	0	0	0	0	0	0	0	0	0	0	0	0	0	0	0	0	0	0	0	0	0	0	0	0	0	0	0	0	0	0
N-Glycan biosynthesis [PATH:ko00510]	0.000286591	0.00029821	0.00029113	0.000261043	0.000247498	0.000296225	0.00027608	0.000319376	0.000270656	0.000279198	0.000320661	0.000291747	0.000244271	0.000284631	0.000256617	0.000235593	0.00022975	0.00028656	0.000265936	0.00025228	0.000261923	0.000255393	0.000285469	0.000311914	0.000300769	0.000286874	0.000212317	0.000261142	0.000267799	0.000315622	0.000502214	0.000269362	0.000207125	0.000284685	0.000233749	0.00023624	0.000413325	0.00028849	0.0002957	0.000287505	0.000300455	0.000185903	0.00021418	0.000128899	0.000361217	0.000399916	0.000278278
NF-kappa B signaling pathway [PATH:ko04064]	0.00014039	0.000361768	5.26988e-05	8.68722e-05	0.000247734	5.61399e-05	0.000134038	0.000211385	0.00014197	0.000547877	5.1061e-05	0.000217565	0.000175184	0.000365571	0.000223066	0.0002304	0.000418605	8.66046e-05	0.00013469	0.000452797	0.000106321	0.000172004	0.000484827	0.000553998	0.000489465	0.000359975	4.89291e-05	0.000279822	0.000162649	9.24034e-07	3.56879e-05	3.09533e-05	1.1575e-05	6.00051e-06	3.10013e-05	3.34531e-06	2.26156e-06	2.00397e-06	3.59823e-06	0.000167827	5.0949e-06	3.7842e-05	1.16202e-05	7.15613e-06	4.64741e-06	2.8598e-06	1.63219e-06
NOD-like receptor signaling pathway [PATH:ko04621]	0.00184252	0.002071	0.00157973	0.00168956	0.00184842	0.00159975	0.00172835	0.00177314	0.00182639	0.00219868	0.00155825	0.00177853	0.00166515	0.00197624	0.0018067	0.00203132	0.00213546	0.00156324	0.00168742	0.00217195	0.0016295	0.00183183	0.00214045	0.00235811	0.00217762	0.00192963	0.00156095	0.00183511	0.00164384	0.00189149	0.00161221	0.00155376	0.00169916	0.00197884	0.00179408	0.00147931	0.00182165	0.00158167	0.00158024	0.00219685	0.00180399	0.00152284	0.00179513	0.00146164	0.0015723	0.00163318	0.00141516
Naphthalene degradation [PATH:ko00626]	0.000103866	0.000114122	0.000136022	0.00010712	0.000196018	0.000179502	0.00013734	0.000140784	0.000132103	0.000111183	0.000117361	0.000139486	9.46017e-05	0.000114278	0.000119473	0.000126879	0.000163399	0.000104745	0.000124368	0.000112554	0.000123626	0.000175457	0.000160635	0.000119357	0.000120572	0.000121005	0.000185226	0.00013923	0.000134439	0.00029056	0.000318958	0.000199326	0.000218175	0.00032496	0.000161259	0.00029211	0.000179843	0.00021882	0.000187692	0.000162483	0.000254214	0.000102213	0.000246508	0.000199047	0.00017289	0.000140007	0.000145778
Natural killer cell mediated cytotoxicity [PATH:ko04650]	0.000131079	0.000260066	3.71315e-05	6.26661e-05	0.000243558	5.14419e-05	0.000100828	0.000157696	0.000139984	0.000512885	4.47333e-05	0.000212994	0.000202879	0.000330453	0.000183934	0.000236043	0.000392364	8.61542e-05	8.16901e-05	0.00036261	7.63644e-05	0.000177503	0.000473364	0.000456006	0.00041676	0.000309433	5.81254e-05	0.000256679	0.00012909	0	0	3.82467e-07	1.91813e-06	0	2.06902e-06	0	2.59799e-06	0	1.43744e-07	0.000146354	1.95058e-06	4.46342e-06	8.13189e-08	1.53642e-06	1.85395e-07	0	0
Necroptosis [PATH:ko04217]	0.00170572	0.00181576	0.00164001	0.00166397	0.00193514	0.00181169	0.0018734	0.00180325	0.00194474	0.00192355	0.00180336	0.0016706	0.00197398	0.00190105	0.00192316	0.00187272	0.00219876	0.00160043	0.00182772	0.00193578	0.00170927	0.00202314	0.00190968	0.00186657	0.00171031	0.00171204	0.00191983	0.002037	0.0017937	0.00125968	0.00118902	0.00101825	0.00133783	0.00102439	0.00133217	0.00114863	0.00121386	0.00188689	0.00144076	0.00138385	0.0013725	0.00148066	0.00155604	0.00226403	0.00155025	0.00179422	0.00145697
Neomycin	0.000850916	0.000513653	0.000773191	0.000765996	0.000545213	0.000785706	0.000664974	0.000621451	0.000536477	0.000388478	0.000841207	0.000679792	0.000659562	0.000510224	0.000748137	0.000587643	0.000399153	0.000842463	0.000665039	0.000435827	0.000749978	0.000559722	0.000359515	0.000360719	0.00053072	0.000728998	0.000597274	0.000554376	0.000598992	0.000729466	0.000557407	0.000529233	0.000533628	0.000519923	0.000687017	0.000727238	0.00104114	0.000637759	0.000961212	0.000697647	0.000721107	0.000579052	0.000712499	0.0010095	0.000559364	0.000486239	0.000646923
[truncated: 213 more rows]

## Sheet: Percentage of Phylum
Percentage of Phylum
ID	Adult_buffalo	Breastfed_buffalo
d__Bacteria;p__Bacteroidota	0.790338	0.649632
[truncated: 23 more rows]

## Sheet: Percentage of Family
Percentage of Family
[truncated: 133 more rows]

## Sheet: Percentage of Genera
Percentage of Genera
[truncated: 419 more rows]

[truncated: 2 more sheets: Percentage of CAZymes, Percentage of COG]
